# Supplementary material for: Analysis of Inflammation-Related Genes in Patients with Stanford Type A Aortic Dissection
Source: J Pers Med. 2023 Jun 13;13(6):990. doi: 10.3390/jpm13060990 (PMC10302091; doi:10.3390/jpm13060990)
Supplement: Supplementary file 1 [file jpm-13-00990-s001.zip]

Archive with 15 entries (15 files):
- Figure S1.jpg
- Figure S2.jpg
- Figure S3.jpg
- Figure S4.jpg
- S10_srting_interactions.xlsx
- S11_mcode_cluster.xlsx
- S1_GSE153434_all genes expression.xlsx
- S2_GSE153434_phenotype.xlsx
- S3_GSE52093_genes expression.xlsx
- S4_GSE52093_phenotype.xlsx
- S5_inflammation genes.xlsx
- S6_DEGs.xlsx
- S7_DEIRGs.xlsx
- S8_GO.xlsx
- S9_KEGG.xlsx
