# Supplementary material for: Analysis of Inflammation-Related Genes in Patients with Stanford Type A Aortic Dissection
Source: J Pers Med. 2023 Jun 13;13(6):990. doi: 10.3390/jpm13060990 (PMC10302091; doi:10.3390/jpm13060990)
Supplement: Supplementary file 1 [file jpm-13-00990-s001.zip › S10_srting_interactions.xlsx]

## Sheet: 工作表 1
01.string_interactions_short
#node1	node2	node1_string_id	node2_string_id	neighborhood_on_chromosome	gene_fusion	phylogenetic_cooccurrence	homology	coexpression	experimentally_determined_interaction	database_annotated	automated_textmining	combined_score
ABCA1	CCL2	9606.ENSP00000363868	9606.ENSP00000225831	0	0	0	0	85	0	0	529	550
ABCA1	TLR2	9606.ENSP00000363868	9606.ENSP00000260010	0	0	0	0	85	56	0	392	429
ABCA1	MSR1	9606.ENSP00000363868	9606.ENSP00000262101	0	0	0	0	62	0	0	415	427
ABCA1	ICAM1	9606.ENSP00000363868	9606.ENSP00000264832	0	0	0	0	0	0	0	462	462
ABCA1	OLR1	9606.ENSP00000363868	9606.ENSP00000309124	0	0	0	0	62	0	0	617	626
ABCA1	IL6	9606.ENSP00000363868	9606.ENSP00000385675	0	0	0	0	58	0	0	594	601
ABCA1	LDLR	9606.ENSP00000363868	9606.ENSP00000454071	0	0	0	0	0	0	0	784	784
ACVR1B	CD55	9606.ENSP00000442656	9606.ENSP00000356030	0	0	0	0	0	0	0	604	604
ADM	SERPINE1	9606.ENSP00000436607	9606.ENSP00000223095	0	0	0	0	152	0	0	391	462
ADM	CCL2	9606.ENSP00000436607	9606.ENSP00000225831	0	0	0	0	87	0	0	390	419
ADM	EDN1	9606.ENSP00000436607	9606.ENSP00000368683	0	0	0	0	65	213	0	716	773
ADM	IL6	9606.ENSP00000436607	9606.ENSP00000385675	0	0	0	0	98	0	0	517	545
ADM	CALCRL	9606.ENSP00000436607	9606.ENSP00000386972	0	0	0	0	0	928	800	984	999
ADM	HIF1A	9606.ENSP00000436607	9606.ENSP00000437955	0	0	0	0	0	0	0	547	547
AQP9	CLEC5A	9606.ENSP00000219919	9606.ENSP00000449999	0	0	0	0	363	0	0	123	417
AQP9	TLR2	9606.ENSP00000219919	9606.ENSP00000260010	0	0	0	0	551	56	0	85	578
AQP9	FPR1	9606.ENSP00000219919	9606.ENSP00000471493	0	0	0	0	676	0	0	184	724
BEST1	P2RY2	9606.ENSP00000399709	9606.ENSP00000310305	0	0	0	0	0	0	0	580	580
C5AR1	CCL2	9606.ENSP00000347197	9606.ENSP00000225831	0	0	0	0	65	0	0	498	510
C5AR1	SELL	9606.ENSP00000347197	9606.ENSP00000236147	0	0	0	0	107	0	0	390	432
C5AR1	TLR2	9606.ENSP00000347197	9606.ENSP00000260010	0	0	0	0	170	0	0	985	987
C5AR1	ICAM1	9606.ENSP00000347197	9606.ENSP00000264832	0	0	0	0	64	0	0	455	468
C5AR1	FPR1	9606.ENSP00000347197	9606.ENSP00000471493	0	0	0	811	547	0	0	610	598
C5AR1	IL6	9606.ENSP00000347197	9606.ENSP00000385675	0	0	0	0	0	0	0	628	628
C5AR1	CD55	9606.ENSP00000347197	9606.ENSP00000356030	0	0	0	0	0	0	0	700	700
CCL2	NFKBIA	9606.ENSP00000225831	9606.ENSP00000216797	0	0	0	0	63	0	0	702	709
CCL2	TIMP1	9606.ENSP00000225831	9606.ENSP00000218388	0	0	0	0	155	0	0	710	745
CCL2	NAMPT	9606.ENSP00000225831	9606.ENSP00000222553	0	0	0	0	0	0	0	598	598
CCL2	SERPINE1	9606.ENSP00000225831	9606.ENSP00000223095	0	0	0	0	122	0	0	740	762
CCL2	PTGER4	9606.ENSP00000225831	9606.ENSP00000302846	0	0	0	0	0	57	0	391	401
CCL2	TNFRSF9	9606.ENSP00000225831	9606.ENSP00000478699	0	0	0	0	0	0	0	404	404
CCL2	IL4R	9606.ENSP00000225831	9606.ENSP00000379111	0	0	0	0	109	0	0	415	456
CCL2	MYC	9606.ENSP00000225831	9606.ENSP00000479618	0	0	0	0	62	0	0	469	480
CCL2	TNFSF10	9606.ENSP00000225831	9606.ENSP00000241261	0	0	0	0	62	0	0	470	481
CCL2	MSR1	9606.ENSP00000225831	9606.ENSP00000262101	0	0	0	0	64	0	0	469	481
CCL2	HBEGF	9606.ENSP00000225831	9606.ENSP00000230990	0	0	0	0	70	0	0	468	484
CCL2	MMP14	9606.ENSP00000225831	9606.ENSP00000308208	0	0	0	0	175	0	0	406	489
CCL2	PLAUR	9606.ENSP00000225831	9606.ENSP00000339328	0	0	0	0	128	0	0	451	501
CCL2	LDLR	9606.ENSP00000225831	9606.ENSP00000454071	0	0	0	0	0	0	0	517	517
CCL2	CD69	9606.ENSP00000225831	9606.ENSP00000228434	0	0	0	0	63	0	0	507	518
CCL2	NOD2	9606.ENSP00000225831	9606.ENSP00000300589	0	0	0	0	66	0	0	518	530
CCL2	SELL	9606.ENSP00000225831	9606.ENSP00000236147	0	0	0	0	0	0	0	563	563
CCL2	OLR1	9606.ENSP00000225831	9606.ENSP00000309124	0	0	0	0	84	0	0	558	578
CCL2	HIF1A	9606.ENSP00000225831	9606.ENSP00000437955	0	0	0	0	62	0	0	618	626
CCL2	EDN1	9606.ENSP00000225831	9606.ENSP00000368683	0	0	0	0	88	0	0	661	678
CCL2	IL1R1	9606.ENSP00000225831	9606.ENSP00000386380	0	0	0	0	117	0	0	661	688
CCL2	CXCL11	9606.ENSP00000225831	9606.ENSP00000306884	0	0	0	0	107	0	0	740	758
CCL2	TLR2	9606.ENSP00000225831	9606.ENSP00000260010	0	0	0	0	84	0	0	766	776
CCL2	CXCL6	9606.ENSP00000225831	9606.ENSP00000226317	0	0	0	0	203	0	0	826	856
CCL2	ICAM1	9606.ENSP00000225831	9606.ENSP00000264832	0	0	0	0	148	0	0	859	874
CCL2	CXCL9	9606.ENSP00000225831	9606.ENSP00000354901	0	0	0	0	97	296	0	857	901
CCL2	LIF	9606.ENSP00000225831	9606.ENSP00000249075	0	0	0	0	98	0	900	506	951
CCL2	CCL20	9606.ENSP00000225831	9606.ENSP00000351671	0	0	0	0	107	0	900	784	979
CCL2	IL6	9606.ENSP00000225831	9606.ENSP00000385675	0	0	0	0	267	0	900	930	994
CCL20	NFKBIA	9606.ENSP00000351671	9606.ENSP00000216797	0	0	0	0	143	0	0	468	524
CCL20	TIMP1	9606.ENSP00000351671	9606.ENSP00000218388	0	0	0	0	71	0	0	547	561
CCL20	CXCL6	9606.ENSP00000351671	9606.ENSP00000226317	0	0	0	0	121	0	0	647	677
CCL20	CD69	9606.ENSP00000351671	9606.ENSP00000228434	0	0	0	0	87	0	0	390	419
CCL20	SELL	9606.ENSP00000351671	9606.ENSP00000236147	0	0	0	0	0	0	0	464	463
CCL20	LIF	9606.ENSP00000351671	9606.ENSP00000249075	0	0	0	0	140	0	900	268	931
CCL20	TLR2	9606.ENSP00000351671	9606.ENSP00000260010	0	0	0	0	63	0	0	569	580
CCL20	ICAM1	9606.ENSP00000351671	9606.ENSP00000264832	0	0	0	0	195	0	0	595	660
CCL20	NOD2	9606.ENSP00000351671	9606.ENSP00000300589	0	0	0	0	65	0	0	420	434
CCL20	CXCL11	9606.ENSP00000351671	9606.ENSP00000306884	0	0	0	0	88	274	0	701	785
CCL20	IL1R1	9606.ENSP00000351671	9606.ENSP00000386380	0	0	0	0	72	0	0	505	521
CCL20	CCL7	9606.ENSP00000351671	9606.ENSP00000367832	0	0	0	0	129	0	0	702	730
CCL20	CXCL9	9606.ENSP00000351671	9606.ENSP00000354901	0	0	0	0	97	0	0	725	741
CCL20	IL6	9606.ENSP00000351671	9606.ENSP00000385675	0	0	0	0	245	0	900	757	980
CCL7	TIMP1	9606.ENSP00000367832	9606.ENSP00000218388	0	0	0	0	137	0	0	468	521
CCL7	CXCL6	9606.ENSP00000367832	9606.ENSP00000226317	0	0	0	0	194	280	0	713	819
CCL7	TLR2	9606.ENSP00000367832	9606.ENSP00000260010	0	0	0	0	116	0	0	499	538
CCL7	ICAM1	9606.ENSP00000367832	9606.ENSP00000264832	0	0	0	0	100	0	0	560	587
CCL7	CXCL11	9606.ENSP00000367832	9606.ENSP00000306884	0	0	0	0	115	0	0	692	716
CCL7	MMP14	9606.ENSP00000367832	9606.ENSP00000308208	0	0	0	0	76	213	0	285	434
CCL7	CXCL9	9606.ENSP00000367832	9606.ENSP00000354901	0	0	0	0	107	0	0	753	771
CCL7	IL1R1	9606.ENSP00000367832	9606.ENSP00000386380	0	0	0	0	89	0	0	478	504
CCL7	IL6	9606.ENSP00000367832	9606.ENSP00000385675	0	0	0	0	198	0	0	762	801
CD55	ICAM1	9606.ENSP00000356030	9606.ENSP00000264832	0	0	0	0	69	0	0	803	809
CD55	IL6	9606.ENSP00000356030	9606.ENSP00000385675	0	0	0	0	0	0	0	416	416
CD69	NFKBIA	9606.ENSP00000228434	9606.ENSP00000216797	0	0	0	0	92	0	0	369	402
CD69	MYC	9606.ENSP00000228434	9606.ENSP00000479618	0	0	0	0	0	0	0	413	413
CD69	TLR2	9606.ENSP00000228434	9606.ENSP00000260010	0	0	0	0	102	56	0	507	545
CD69	CXCL9	9606.ENSP00000228434	9606.ENSP00000354901	0	0	0	0	98	0	0	521	550
CD69	ICAM1	9606.ENSP00000228434	9606.ENSP00000264832	0	0	0	0	77	0	0	613	627
CD69	TNFRSF9	9606.ENSP00000228434	9606.ENSP00000478699	0	0	0	0	0	0	0	651	651
CD69	IL6	9606.ENSP00000228434	9606.ENSP00000385675	0	0	0	0	64	0	0	681	688
CD69	SELL	9606.ENSP00000228434	9606.ENSP00000236147	0	0	0	0	314	0	0	873	909
CD82	TIMP1	9606.ENSP00000227155	9606.ENSP00000218388	0	0	0	0	0	305	0	240	449
CD82	HBEGF	9606.ENSP00000227155	9606.ENSP00000230990	0	0	0	0	0	270	0	213	401
CDKN1A	NFKBIA	9606.ENSP00000384849	9606.ENSP00000216797	0	0	0	0	97	0	0	458	489
CDKN1A	SERPINE1	9606.ENSP00000384849	9606.ENSP00000223095	0	0	0	0	103	0	0	456	491
CDKN1A	IL6	9606.ENSP00000384849	9606.ENSP00000385675	0	0	0	0	76	0	0	506	524
CDKN1A	HIF1A	9606.ENSP00000384849	9606.ENSP00000437955	0	0	0	0	0	0	900	522	950
CDKN1A	MYC	9606.ENSP00000384849	9606.ENSP00000479618	0	0	0	0	0	307	900	748	981
CLEC5A	TLR2	9606.ENSP00000449999	9606.ENSP00000260010	0	0	0	0	342	56	0	344	557
CLEC5A	MARCO	9606.ENSP00000449999	9606.ENSP00000318916	0	0	0	0	314	0	0	190	420
CXCL11	CXCL6	9606.ENSP00000306884	9606.ENSP00000226317	0	0	0	0	86	0	0	774	784
CXCL11	TNFSF10	9606.ENSP00000306884	9606.ENSP00000241261	0	0	0	0	128	0	0	408	462
CXCL11	TLR2	9606.ENSP00000306884	9606.ENSP00000260010	0	0	0	0	100	0	0	425	460
CXCL11	ICAM1	9606.ENSP00000306884	9606.ENSP00000264832	0	0	0	0	76	0	0	525	542
CXCL11	IL6	9606.ENSP00000306884	9606.ENSP00000385675	0	0	0	0	98	0	0	669	688
CXCL11	CXCL9	9606.ENSP00000306884	9606.ENSP00000354901	0	0	0	846	749	237	900	884	982
CXCL6	NFKBIA	9606.ENSP00000226317	9606.ENSP00000216797	0	0	0	0	161	0	0	421	493
CXCL6	TLR2	9606.ENSP00000226317	9606.ENSP00000260010	0	0	0	0	85	0	0	395	423
CXCL6	IL6	9606.ENSP00000226317	9606.ENSP00000385675	0	0	0	0	193	0	0	766	803
CXCL9	TIMP1	9606.ENSP00000354901	9606.ENSP00000218388	0	0	0	0	62	0	0	478	489
CXCL9	SELL	9606.ENSP00000354901	9606.ENSP00000236147	0	0	0	0	114	0	0	527	563
CXCL9	TNFSF10	9606.ENSP00000354901	9606.ENSP00000241261	0	0	0	0	165	0	0	429	503
CXCL9	LIF	9606.ENSP00000354901	9606.ENSP00000249075	0	0	0	0	62	0	0	390	403
CXCL9	TLR2	9606.ENSP00000354901	9606.ENSP00000260010	0	0	0	0	155	0	0	521	578
CXCL9	ICAM1	9606.ENSP00000354901	9606.ENSP00000264832	0	0	0	0	88	0	0	608	627
CXCL9	IL1R1	9606.ENSP00000354901	9606.ENSP00000386380	0	0	0	0	71	0	0	459	475
CXCL9	IL6	9606.ENSP00000354901	9606.ENSP00000385675	0	0	0	0	93	0	0	774	786
EDN1	NFKBIA	9606.ENSP00000368683	9606.ENSP00000216797	0	0	0	0	62	0	0	403	416
EDN1	TIMP1	9606.ENSP00000368683	9606.ENSP00000218388	0	0	0	0	0	0	0	561	561
EDN1	SERPINE1	9606.ENSP00000368683	9606.ENSP00000223095	0	0	0	0	88	0	0	690	705
EDN1	HBEGF	9606.ENSP00000368683	9606.ENSP00000230990	0	0	0	0	107	0	0	459	496
EDN1	TLR2	9606.ENSP00000368683	9606.ENSP00000260010	0	0	0	0	0	0	0	481	481
EDN1	ICAM1	9606.ENSP00000368683	9606.ENSP00000264832	0	0	0	0	65	0	0	689	697
EDN1	OLR1	9606.ENSP00000368683	9606.ENSP00000309124	0	0	0	0	0	0	0	462	462
EDN1	P2RY2	9606.ENSP00000368683	9606.ENSP00000310305	0	0	0	0	0	0	900	261	922
EDN1	IL6	9606.ENSP00000368683	9606.ENSP00000385675	0	0	0	0	88	0	0	731	744
EDN1	FPR1	9606.ENSP00000368683	9606.ENSP00000471493	0	0	0	0	0	0	900	74	903
EDN1	HIF1A	9606.ENSP00000368683	9606.ENSP00000437955	0	0	0	0	0	0	900	641	962
FPR1	TLR2	9606.ENSP00000471493	9606.ENSP00000260010	0	0	0	0	570	0	0	423	741
FPR1	P2RY2	9606.ENSP00000471493	9606.ENSP00000310305	0	0	0	683	0	0	900	392	911
FPR1	MARCO	9606.ENSP00000471493	9606.ENSP00000318916	0	0	0	0	187	0	0	296	403
FPR1	PLAUR	9606.ENSP00000471493	9606.ENSP00000339328	0	0	0	0	141	0	900	830	984
FPR1	IL6	9606.ENSP00000471493	9606.ENSP00000385675	0	0	0	0	58	0	0	391	401
HBEGF	TIMP1	9606.ENSP00000230990	9606.ENSP00000218388	0	0	0	0	85	0	0	456	481
HBEGF	ITGB8	9606.ENSP00000230990	9606.ENSP00000222573	0	0	0	0	49	0	0	410	415
HBEGF	SERPINE1	9606.ENSP00000230990	9606.ENSP00000223095	0	0	0	0	111	0	0	401	445
HBEGF	TNFSF10	9606.ENSP00000230990	9606.ENSP00000241261	0	0	0	0	0	0	0	402	402
HBEGF	ITGB3	9606.ENSP00000230990	9606.ENSP00000452786	0	0	0	0	80	0	0	382	407
HBEGF	PLAUR	9606.ENSP00000230990	9606.ENSP00000339328	0	0	0	0	188	0	0	369	466
HBEGF	IL6	9606.ENSP00000230990	9606.ENSP00000385675	0	0	0	0	140	0	0	560	605
HBEGF	MMP14	9606.ENSP00000230990	9606.ENSP00000308208	0	0	0	0	76	0	800	405	880
HBEGF	HIF1A	9606.ENSP00000230990	9606.ENSP00000437955	0	0	0	0	0	0	900	369	934
HBEGF	LIF	9606.ENSP00000230990	9606.ENSP00000249075	0	0	0	0	108	0	900	424	944
HIF1A	NFKBIA	9606.ENSP00000437955	9606.ENSP00000216797	0	0	0	0	0	0	0	556	556
HIF1A	TIMP1	9606.ENSP00000437955	9606.ENSP00000218388	0	0	0	0	0	0	0	523	523
HIF1A	NAMPT	9606.ENSP00000437955	9606.ENSP00000222553	0	0	0	0	158	0	0	407	479
HIF1A	SERPINE1	9606.ENSP00000437955	9606.ENSP00000223095	0	0	0	0	76	0	0	602	616
HIF1A	TLR2	9606.ENSP00000437955	9606.ENSP00000260010	0	0	0	0	62	56	0	426	447
HIF1A	ICAM1	9606.ENSP00000437955	9606.ENSP00000264832	0	0	0	0	0	273	0	544	654
HIF1A	MMP14	9606.ENSP00000437955	9606.ENSP00000308208	0	0	0	0	62	0	0	492	503
HIF1A	PLAUR	9606.ENSP00000437955	9606.ENSP00000339328	0	0	0	0	0	0	0	454	454
HIF1A	IL6	9606.ENSP00000437955	9606.ENSP00000385675	0	0	0	0	65	0	0	717	724
HIF1A	MYC	9606.ENSP00000437955	9606.ENSP00000479618	0	0	0	0	0	475	900	965	998
HRH1	IL6	9606.ENSP00000380247	9606.ENSP00000385675	0	0	0	0	77	393	0	370	616
ICAM1	NFKBIA	9606.ENSP00000264832	9606.ENSP00000216797	0	0	0	0	127	0	0	719	744
ICAM1	TIMP1	9606.ENSP00000264832	9606.ENSP00000218388	0	0	0	0	98	0	0	612	635
ICAM1	SERPINE1	9606.ENSP00000264832	9606.ENSP00000223095	0	0	0	0	88	0	0	703	718
ICAM1	SELL	9606.ENSP00000264832	9606.ENSP00000236147	0	0	0	0	62	0	0	805	810
ICAM1	TNFSF10	9606.ENSP00000264832	9606.ENSP00000241261	0	0	0	0	77	0	0	391	413
ICAM1	TLR2	9606.ENSP00000264832	9606.ENSP00000260010	0	0	0	0	88	0	0	660	677
ICAM1	NOD2	9606.ENSP00000264832	9606.ENSP00000300589	0	0	0	0	88	0	0	392	421
ICAM1	TNFRSF9	9606.ENSP00000264832	9606.ENSP00000478699	0	0	0	0	0	0	0	459	459
ICAM1	PLAUR	9606.ENSP00000264832	9606.ENSP00000339328	0	0	0	0	131	0	0	416	470
ICAM1	MYC	9606.ENSP00000264832	9606.ENSP00000479618	0	0	0	0	52	0	0	467	473
ICAM1	PDPN	9606.ENSP00000264832	9606.ENSP00000294489	0	0	0	0	0	0	0	475	475
ICAM1	ITGB3	9606.ENSP00000264832	9606.ENSP00000452786	0	0	0	0	112	0	0	506	542
ICAM1	MMP14	9606.ENSP00000264832	9606.ENSP00000308208	0	0	0	0	98	0	0	517	546
ICAM1	ITGA5	9606.ENSP00000264832	9606.ENSP00000293379	0	0	0	0	88	0	0	560	581
ICAM1	OLR1	9606.ENSP00000264832	9606.ENSP00000309124	0	0	0	0	65	0	0	596	607
ICAM1	LDLR	9606.ENSP00000264832	9606.ENSP00000454071	0	0	0	0	0	0	0	635	635
ICAM1	IL6	9606.ENSP00000264832	9606.ENSP00000385675	0	0	0	0	152	0	0	876	890
ICAM1	IL1R1	9606.ENSP00000264832	9606.ENSP00000386380	0	0	0	0	97	0	900	467	947
IL15RA	IL1R1	9606.ENSP00000380421	9606.ENSP00000386380	0	0	0	0	76	0	0	415	436
IL15RA	MYC	9606.ENSP00000380421	9606.ENSP00000479618	0	0	0	0	60	0	0	449	460
IL1R1	NFKBIA	9606.ENSP00000386380	9606.ENSP00000216797	0	0	0	0	62	0	0	565	575
IL1R1	IRAK2	9606.ENSP00000386380	9606.ENSP00000256458	0	0	0	0	0	470	900	793	988
IL1R1	TLR2	9606.ENSP00000386380	9606.ENSP00000260010	0	0	0	0	85	0	0	728	740
IL1R1	NOD2	9606.ENSP00000386380	9606.ENSP00000300589	0	0	0	0	0	0	0	545	545
IL1R1	IL4R	9606.ENSP00000386380	9606.ENSP00000379111	0	0	0	0	82	0	0	517	537
IL1R1	IL6	9606.ENSP00000386380	9606.ENSP00000385675	0	0	0	0	98	0	0	754	769
IL4R	LIF	9606.ENSP00000379111	9606.ENSP00000249075	0	0	0	0	75	0	600	113	643
IL4R	TLR2	9606.ENSP00000379111	9606.ENSP00000260010	0	0	0	0	109	0	0	379	423
IL4R	IL6	9606.ENSP00000379111	9606.ENSP00000385675	0	0	0	0	72	0	600	566	824
IL6	NFKBIA	9606.ENSP00000385675	9606.ENSP00000216797	0	0	0	0	110	0	0	862	872
IL6	TIMP1	9606.ENSP00000385675	9606.ENSP00000218388	0	0	0	0	100	0	900	740	974
IL6	NAMPT	9606.ENSP00000385675	9606.ENSP00000222553	0	0	0	0	99	0	0	683	702
IL6	SERPINE1	9606.ENSP00000385675	9606.ENSP00000223095	0	0	0	0	160	0	0	803	827
IL6	SELL	9606.ENSP00000385675	9606.ENSP00000236147	0	0	0	0	0	0	0	693	693
IL6	TNFSF10	9606.ENSP00000385675	9606.ENSP00000241261	0	0	0	0	0	0	0	556	556
IL6	LIF	9606.ENSP00000385675	9606.ENSP00000249075	0	0	0	0	178	0	900	761	978
IL6	IRAK2	9606.ENSP00000385675	9606.ENSP00000256458	0	0	0	0	76	0	0	468	487
IL6	TLR2	9606.ENSP00000385675	9606.ENSP00000260010	0	0	0	0	65	0	0	883	885
IL6	MSR1	9606.ENSP00000385675	9606.ENSP00000262101	0	0	0	0	63	0	0	468	480
IL6	OSMR	9606.ENSP00000385675	9606.ENSP00000274276	0	0	0	0	96	0	600	526	813
IL6	PDPN	9606.ENSP00000385675	9606.ENSP00000294489	0	0	0	0	62	0	0	416	428
IL6	NOD2	9606.ENSP00000385675	9606.ENSP00000300589	0	0	0	0	64	0	0	683	690
IL6	PTGER4	9606.ENSP00000385675	9606.ENSP00000302846	0	0	0	0	66	0	0	533	545
IL6	MMP14	9606.ENSP00000385675	9606.ENSP00000308208	0	0	0	0	111	0	0	490	528
IL6	OLR1	9606.ENSP00000385675	9606.ENSP00000309124	0	0	0	0	89	0	0	517	541
IL6	PLAUR	9606.ENSP00000385675	9606.ENSP00000339328	0	0	0	0	151	0	0	470	531
IL6	ITGB3	9606.ENSP00000385675	9606.ENSP00000452786	0	0	0	0	110	0	0	461	500
IL6	LDLR	9606.ENSP00000385675	9606.ENSP00000454071	0	0	0	0	0	0	0	521	521
IL6	TNFRSF9	9606.ENSP00000385675	9606.ENSP00000478699	0	0	0	0	62	0	0	543	553
IL6	MYC	9606.ENSP00000385675	9606.ENSP00000479618	0	0	0	0	0	0	0	685	685
IRAK2	NFKBIA	9606.ENSP00000256458	9606.ENSP00000216797	0	0	0	0	85	120	650	532	850
IRAK2	NOD2	9606.ENSP00000256458	9606.ENSP00000300589	0	0	0	0	0	0	600	315	714
IRAK2	TLR2	9606.ENSP00000256458	9606.ENSP00000260010	0	0	0	0	62	128	900	641	966
ITGA5	TIMP1	9606.ENSP00000293379	9606.ENSP00000218388	0	0	0	0	177	0	0	372	461
ITGA5	ITGB8	9606.ENSP00000293379	9606.ENSP00000222573	0	0	0	0	63	190	900	524	959
ITGA5	SERPINE1	9606.ENSP00000293379	9606.ENSP00000223095	0	0	0	0	226	0	0	371	492
ITGA5	SELL	9606.ENSP00000293379	9606.ENSP00000236147	0	0	0	0	49	0	0	427	431
ITGA5	MMP14	9606.ENSP00000293379	9606.ENSP00000308208	0	0	0	0	264	0	0	446	576
ITGA5	PLAUR	9606.ENSP00000293379	9606.ENSP00000339328	0	0	0	0	170	0	900	346	941
ITGA5	ITGB3	9606.ENSP00000293379	9606.ENSP00000452786	0	0	0	0	157	817	900	842	997
ITGB3	TIMP1	9606.ENSP00000452786	9606.ENSP00000218388	0	0	0	0	97	0	0	387	423
ITGB3	ITGB8	9606.ENSP00000452786	9606.ENSP00000222573	0	0	0	864	0	0	900	496	906
ITGB3	SERPINE1	9606.ENSP00000452786	9606.ENSP00000223095	0	0	0	0	126	0	900	578	959
ITGB3	TLR2	9606.ENSP00000452786	9606.ENSP00000260010	0	0	0	0	62	70	0	494	520
ITGB3	MMP14	9606.ENSP00000452786	9606.ENSP00000308208	0	0	0	0	156	69	0	431	514
ITGB3	PLAUR	9606.ENSP00000452786	9606.ENSP00000339328	0	0	0	0	83	0	900	617	961
ITGB3	PCDH7	9606.ENSP00000452786	9606.ENSP00000441802	0	0	0	0	0	62	500	88	535
LDLR	SERPINE1	9606.ENSP00000454071	9606.ENSP00000223095	0	0	0	0	74	59	0	940	943
LDLR	MSR1	9606.ENSP00000454071	9606.ENSP00000262101	0	0	0	0	0	0	540	294	661
LDLR	OLR1	9606.ENSP00000454071	9606.ENSP00000309124	0	0	0	0	0	0	0	529	529
LDLR	PLAUR	9606.ENSP00000454071	9606.ENSP00000339328	0	0	0	0	62	0	0	420	433
LIF	TIMP1	9606.ENSP00000249075	9606.ENSP00000218388	0	0	0	0	98	0	900	335	934
LIF	MYC	9606.ENSP00000249075	9606.ENSP00000479618	0	0	0	0	77	0	0	605	620
LIF	OSMR	9606.ENSP00000249075	9606.ENSP00000274276	0	0	0	0	98	58	600	556	828
MARCO	TLR2	9606.ENSP00000318916	9606.ENSP00000260010	0	0	0	0	221	0	0	528	617
MARCO	SCARF1	9606.ENSP00000318916	9606.ENSP00000263071	0	0	0	0	76	0	0	455	475
MARCO	OLR1	9606.ENSP00000318916	9606.ENSP00000309124	0	0	0	0	93	0	0	455	484
MMP14	TIMP1	9606.ENSP00000308208	9606.ENSP00000218388	0	0	0	0	159	977	0	986	999
MMP14	SERPINE1	9606.ENSP00000308208	9606.ENSP00000223095	0	0	0	0	305	56	0	457	613
MMP14	MYC	9606.ENSP00000308208	9606.ENSP00000479618	0	0	0	0	65	66	0	394	425
MMP14	PLAUR	9606.ENSP00000308208	9606.ENSP00000339328	0	0	0	0	88	0	0	556	577
MMP14	OLR1	9606.ENSP00000308208	9606.ENSP00000309124	0	0	0	0	62	0	0	919	921
MSR1	TLR2	9606.ENSP00000262101	9606.ENSP00000260010	0	0	0	0	161	0	0	452	520
MSR1	SCARF1	9606.ENSP00000262101	9606.ENSP00000263071	0	0	0	0	65	0	0	573	584
MSR1	OLR1	9606.ENSP00000262101	9606.ENSP00000309124	0	0	0	0	99	0	0	635	657
MYC	NFKBIA	9606.ENSP00000479618	9606.ENSP00000216797	0	0	0	0	60	57	900	653	965
MYC	TIMP1	9606.ENSP00000479618	9606.ENSP00000218388	0	0	0	0	82	0	0	394	420
MYC	SERPINE1	9606.ENSP00000479618	9606.ENSP00000223095	0	0	0	0	96	0	0	456	487
MYC	SELL	9606.ENSP00000479618	9606.ENSP00000236147	0	0	0	0	0	0	0	459	459
MYC	TNFSF10	9606.ENSP00000479618	9606.ENSP00000241261	0	0	0	0	0	0	0	407	407
MYC	PLAUR	9606.ENSP00000479618	9606.ENSP00000339328	0	0	0	0	63	0	0	391	404
NAMPT	TIMP1	9606.ENSP00000222553	9606.ENSP00000218388	0	0	0	0	0	0	0	435	435
NAMPT	SERPINE1	9606.ENSP00000222553	9606.ENSP00000223095	0	0	0	0	0	0	0	636	636
NFKBIA	TNFSF10	9606.ENSP00000216797	9606.ENSP00000241261	0	0	0	0	69	0	0	422	438
NFKBIA	TIMP1	9606.ENSP00000216797	9606.ENSP00000218388	0	0	0	0	62	0	0	452	463
NFKBIA	NOD2	9606.ENSP00000216797	9606.ENSP00000300589	0	0	0	0	87	0	0	523	546
NFKBIA	TLR2	9606.ENSP00000216797	9606.ENSP00000260010	0	0	0	0	116	72	0	697	730
NOD2	SELL	9606.ENSP00000300589	9606.ENSP00000236147	0	0	0	0	260	0	0	234	408
NOD2	TLR2	9606.ENSP00000300589	9606.ENSP00000260010	0	0	0	0	314	0	0	978	985
NOD2	PTGER4	9606.ENSP00000300589	9606.ENSP00000302846	0	0	0	0	136	0	0	345	409
OLR1	TLR2	9606.ENSP00000309124	9606.ENSP00000260010	0	0	0	0	82	56	0	685	704
OLR1	SCARF1	9606.ENSP00000309124	9606.ENSP00000263071	0	0	0	0	0	0	0	701	701
PLAUR	TIMP1	9606.ENSP00000339328	9606.ENSP00000218388	0	0	0	0	162	0	0	751	782
PLAUR	SERPINE1	9606.ENSP00000339328	9606.ENSP00000223095	0	0	0	0	162	0	900	989	999
PLAUR	SELL	9606.ENSP00000339328	9606.ENSP00000236147	0	0	0	0	0	0	0	837	837
SCARF1	TLR2	9606.ENSP00000263071	9606.ENSP00000260010	0	0	0	0	88	0	0	702	716
SELL	TLR2	9606.ENSP00000236147	9606.ENSP00000260010	0	0	0	0	176	56	0	503	580
SELL	TNFRSF9	9606.ENSP00000236147	9606.ENSP00000478699	0	0	0	0	0	0	0	600	600
SERPINE1	TIMP1	9606.ENSP00000223095	9606.ENSP00000218388	0	0	0	0	176	0	0	736	773
TIMP1	TLR2	9606.ENSP00000218388	9606.ENSP00000260010	0	0	0	0	63	57	0	395	418
TLR2	TNFSF10	9606.ENSP00000260010	9606.ENSP00000241261	0	0	0	0	152	0	0	518	574
TNFRSF9	TNFSF10	9606.ENSP00000478699	9606.ENSP00000241261	0	0	0	0	0	0	0	433	433
