# Supplementary material for: Analysis of Inflammation-Related Genes in Patients with Stanford Type A Aortic Dissection
Source: J Pers Med. 2023 Jun 13;13(6):990. doi: 10.3390/jpm13060990 (PMC10302091; doi:10.3390/jpm13060990)
Supplement: Supplementary file 1 [file jpm-13-00990-s001.zip › S11_mcode_cluster.xlsx]

## Sheet: 工作表 1
04.mcode_cluster1_res
change	MCODE::Clusters (1)	MCODE::Node Status (1)	MCODE::Score (1)	name	selected	shared name
Up	Cluster 0	Clustered	8.0	MYC	FALSE	MYC
Down	Cluster 0	Clustered	7.0	SELL	FALSE	SELL
Up	Cluster 0	Clustered	8.0	HIF1A	FALSE	HIF1A
Down	Cluster 0	Clustered	7.0	EDN1	FALSE	EDN1
Up	Cluster 0	Seed	8.0	SERPINE1	FALSE	SERPINE1
Up	Cluster 0	Clustered	7.127272727272727	CCL20	FALSE	CCL20
Up	Cluster 0	Clustered	7.0	IL1R1	FALSE	IL1R1
Up	Cluster 0	Clustered	7.0	NOD2	FALSE	NOD2
Up	Cluster 0	Clustered	7.127272727272727	TLR2	FALSE	TLR2
Down	Cluster 0	Clustered	7.0	CD69	FALSE	CD69
Up	Cluster 0	Clustered	8.0	PLAUR	FALSE	PLAUR
Up	Cluster 0	Clustered	8.0	MMP14	FALSE	MMP14
Down	Cluster 0	Clustered	7.0	HBEGF	FALSE	HBEGF
