# Supplementary material for: Analysis of Inflammation-Related Genes in Patients with Stanford Type A Aortic Dissection
Source: J Pers Med. 2023 Jun 13;13(6):990. doi: 10.3390/jpm13060990 (PMC10302091; doi:10.3390/jpm13060990)
Supplement: Supplementary file 1 [file jpm-13-00990-s001.zip › S1_GSE153434_all genes expression.xlsx]

## Sheet: GSE153434_all.counts
GeneID	type_of_gene	Normal1	Normal10	Normal2	Normal3	Normal4	Normal5	Normal6	Normal7	Normal8	Normal9	Patient10	Patient1	Patient2	Patient3	Patient4	Patient5	Patient6	Patient7	Patient8	Patient9	Symbol	KeggID	Description
3.8-1.3	pseudo	0	14	0	0	0	0	0	0	0	0	8	0	0	0	0	0	0	0	13	0	3.8-1.3		HLA complex group 26 (non-protein coding) pseudogene
3.8-1.4	pseudo	0	0	0	0	0	15	0	0	0	0	7	0	8	0	9	0	0	0	0	0	3.8-1.4		HLA complex group 26 (non-protein coding) pseudogene
3.8-1.5	pseudo	0	0	0	0	0	0	0	7	0	0	5	0	9	0	0	0	0	0	0	0	3.8-1.5		HLA complex group 26 (non-protein coding) pseudogene
5-HT3C2	pseudo	0	0	0	0	0	0	0	0	0	0	0	0	0	0	0	0	0	0	0	0	5-HT3C2		5-hydroxytryptamine (serotonin) receptor 3, family member E pseudogene
A1BG	protein-coding	8	0	0	51	0	0	0	0	0	97	23	1	0	6	3	1	0	0	0	41	A1BG	hsa:1	alpha-1-B glycoprotein
A1BG-AS1	ncRNA	66	86	0	0	16	0	14	40	41	29	42	15	11	0	27	14	39	0	20	105	A1BG-AS1	hsa:503538	A1BG antisense RNA 1
A1CF	protein-coding	0	0	0	0	0	0	0	0	0	0	0	0	4	0	0	3	0	0	0	0	A1CF	hsa:29974	APOBEC1 complementation factor
A2M	protein-coding	34075	62216	46832	40367	62583	44918	23437	20745	21229	31062	51249	23768	15149	21828	15899	21524	21644	15983	31912	143955	A2M	hsa:2	alpha-2-macroglobulin
A2M-AS1	ncRNA	69	371	260	304	49	68	88	60	62	147	62	22	41	76	47	28	31	21	33	72	A2M-AS1	hsa:144571	A2M antisense RNA 1 (head to head)
A2ML1	protein-coding	0	0	14	19	0	0	18	0	2	0	2	0	0	0	0	0	0	0	0	0	A2ML1	hsa:144568	alpha-2-macroglobulin-like 1
A2MP1	pseudo	0	0	0	0	0	0	0	13	13	0	0	0	0	0	0	0	0	0	10	0	A2MP1	hsa:3	alpha-2-macroglobulin pseudogene 1
A3GALT2	protein-coding	0	0	0	0	0	11	0	0	0	0	0	6	6	0	20	12	0	6	0	0	A3GALT2	hsa:127550	alpha 1,3-galactosyltransferase 2
A4GALT	protein-coding	364	539	448	449	515	250	109	272	160	673	659	735	615	278	1489	1080	220	1516	500	1151	A4GALT	hsa:53947	alpha 1,4-galactosyltransferase
A4GNT	protein-coding	5	0	0	0	0	0	0	0	0	0	0	0	0	0	0	0	0	0	0	0	A4GNT	hsa:51146	alpha-1,4-N-acetylglucosaminyltransferase
AA06	pseudo	0	0	0	0	0	0	0	0	0	0	0	0	0	0	0	0	0	0	0	0	AA06	hsa:100506677	uncharacterized LOC100506677
AAAS	protein-coding	287	373	348	435	241	234	192	128	186	488	339	102	198	177	279	163	102	218	64	446	AAAS	hsa:8086	achalasia, adrenocortical insufficiency, alacrimia
AACS	protein-coding	166	195	219	276	172	129	93	105	84	205	277	109	106	121	128	116	82	111	102	275	AACS	hsa:65985	acetoacetyl-CoA synthetase
AACSP1	pseudo	0	0	0	0	0	0	0	0	0	0	0	0	0	0	0	0	0	0	0	0	AACSP1	hsa:729522	acetoacetyl-CoA synthetase pseudogene 1
AADAC	protein-coding	0	0	0	0	0	0	0	0	0	0	0	0	0	0	0	0	0	0	0	0	AADAC	hsa:13	arylacetamide deacetylase
AADACL2	protein-coding	0	0	0	0	0	0	10	0	0	0	0	0	0	0	0	0	0	0	0	0	AADACL2	hsa:344752	arylacetamide deacetylase-like 2
AADACL3	protein-coding	0	0	0	0	0	0	0	0	0	0	0	0	0	0	0	0	0	0	0	0	AADACL3	hsa:126767	arylacetamide deacetylase-like 3
AADACL4	protein-coding	0	0	0	0	0	0	2	0	0	0	0	0	0	0	0	0	0	0	0	0	AADACL4	hsa:343066	arylacetamide deacetylase-like 4
AADAT	protein-coding	17	28	175	137	102	170	59	54	13	86	47	45	37	15	40	63	95	57	21	31	AADAT	hsa:51166	aminoadipate aminotransferase
AAED1	protein-coding	644	613	526	729	871	558	470	453	295	712	929	451	607	686	505	459	480	494	447	685	AAED1	hsa:195827	AhpC/TSA antioxidant enzyme domain containing 1
AAGAB	protein-coding	566	838	934	696	767	570	496	376	322	822	696	479	451	982	649	419	841	604	662	905	AAGAB	hsa:79719	alpha- and gamma-adaptin binding protein
AAK1	protein-coding	1871	2160	2561	1863	4163	2204	2090	1625	1295	2133	1979	1838	1376	2246	1793	1640	1625	1335	1867	2645	AAK1	hsa:22848	AP2 associated kinase 1
AAMDC	protein-coding	167	222	123	104	71	42	58	37	41	158	88	40	67	32	26	48	14	73	58	28	AAMDC	hsa:28971	adipogenesis associated, Mth938 domain containing
AAMP	protein-coding	235	684	437	448	353	303	134	167	122	365	401	198	266	171	303	267	164	194	136	551	AAMP	hsa:14	angio-associated, migratory cell protein
AANAT	protein-coding	0	0	0	0	0	0	0	0	0	0	0	0	0	0	0	0	0	0	0	0	AANAT	hsa:15	aralkylamine N-acetyltransferase
AAR2	protein-coding	319	390	220	339	411	200	83	149	125	263	360	150	163	254	306	255	166	223	97	281	AAR2	hsa:25980	AAR2 splicing factor homolog (S. cerevisiae)
AARD	protein-coding	2	0	1	0	0	0	0	9	0	0	0	0	0	0	0	0	0	0	0	0	AARD	hsa:441376	alanine and arginine rich domain containing protein
AARS	protein-coding	1003	2060	1622	1382	1876	1110	880	713	730	1874	2215	1060	1107	1263	1562	1093	906	1488	776	2414	AARS	hsa:16	alanyl-tRNA synthetase
AARS2	protein-coding	130	390	282	239	243	283	142	113	40	319	237	66	132	156	120	148	155	134	134	205	AARS2	hsa:57505	alanyl-tRNA synthetase 2, mitochondrial
AARSD1	protein-coding	4	33	22	0	19	0	11	18	6	0	10	3	8	7	13	14	10	19	8	27	AARSD1	hsa:80755	alanyl-tRNA synthetase domain containing 1
AASDH	protein-coding	438	416	452	432	372	326	246	215	87	351	348	97	209	332	266	123	200	198	215	434	AASDH	hsa:132949	aminoadipate-semialdehyde dehydrogenase
AASDHPPT	protein-coding	531	333	565	637	246	325	292	386	201	275	461	178	400	346	466	199	255	253	252	735	AASDHPPT	hsa:60496	aminoadipate-semialdehyde dehydrogenase-phosphopantetheinyl transferase
AASS	protein-coding	2468	1561	2260	1711	3302	2294	1600	1196	1074	1717	1607	1067	1193	1350	989	1136	1059	1377	1123	1985	AASS	hsa:10157	aminoadipate-semialdehyde synthase
AATF	protein-coding	1202	1483	671	586	1101	885	505	377	319	937	1062	567	874	1275	983	790	961	1374	665	1650	AATF	hsa:26574	apoptosis antagonizing transcription factor
AATK	protein-coding	15	37	105	102	55	36	56	25	18	92	39	15	3	31	17	51	11	19	32	86	AATK	hsa:9625	apoptosis-associated tyrosine kinase
AATK-AS1	ncRNA	0	0	0	0	0	0	0	0	0	0	0	0	0	0	0	0	0	0	0	0	AATK-AS1	hsa:388428	AATK antisense RNA 1
ABAT	protein-coding	27	46	9	20	27	0	47	2	5	29	10	0	0	23	7	18	0	13	26	0	ABAT	hsa:18	4-aminobutyrate aminotransferase
ABCA1	protein-coding	798	1139	1040	806	1770	683	1015	607	374	1089	1362	1929	2770	1522	5865	1920	1807	2889	2421	2977	ABCA1	hsa:19	ATP-binding cassette, sub-family A (ABC1), member 1
ABCA10	protein-coding	353	304	606	278	342	414	1102	1044	185	0	20	0	40	54	67	28	20	28	22	67	ABCA10	hsa:10349	ATP-binding cassette, sub-family A (ABC1), member 10
ABCA11P	pseudo	23	187	123	181	130	81	53	100	78	58	63	39	44	106	68	28	45	145	31	52	ABCA11P	hsa:79963	ATP-binding cassette, sub-family A (ABC1), member 11, pseudogene
ABCA12	protein-coding	0	0	0	0	0	0	0	0	0	0	0	0	0	0	0	0	0	0	0	0	ABCA12	hsa:26154	ATP-binding cassette, sub-family A (ABC1), member 12
ABCA13	protein-coding	0	26	0	0	29	9	5	0	0	0	19	0	0	1	6	0	0	0	40	49	ABCA13	hsa:154664	ATP-binding cassette, sub-family A (ABC1), member 13
ABCA17P	pseudo	15	0	0	0	0	0	11	6	12	23	1	0	0	4	0	5	0	0	6	29	ABCA17P	hsa:650655	ATP-binding cassette, sub-family A (ABC1), member 17, pseudogene
ABCA2	protein-coding	565	2009	1254	1158	633	842	173	523	443	898	670	350	372	386	310	539	283	366	287	1086	ABCA2	hsa:20	ATP-binding cassette, sub-family A (ABC1), member 2
ABCA3	protein-coding	510	1335	809	1037	523	578	237	526	368	769	375	224	111	125	218	239	144	115	128	359	ABCA3	hsa:21	ATP-binding cassette, sub-family A (ABC1), member 3
ABCA4	protein-coding	17	31	35	0	0	21	4	16	0	0	0	6	3	0	2	2	0	11	0	0	ABCA4	hsa:24	ATP-binding cassette, sub-family A (ABC1), member 4
ABCA5	protein-coding	559	520	306	441	400	449	531	392	276	240	336	174	183	405	560	211	148	529	124	323	ABCA5	hsa:23461	ATP-binding cassette, sub-family A (ABC1), member 5
ABCA6	protein-coding	246	166	478	147	424	318	652	310	53	138	157	5	93	52	179	104	20	73	69	33	ABCA6	hsa:23460	ATP-binding cassette, sub-family A (ABC1), member 6
ABCA7	protein-coding	73	0	175	22	18	78	46	56	6	11	20	19	5	3	18	17	3	16	28	0	ABCA7	hsa:10347	ATP-binding cassette, sub-family A (ABC1), member 7
ABCA8	protein-coding	1261	2286	1862	1488	3067	1336	3450	1952	528	833	698	137	623	673	1322	359	202	675	256	95	ABCA8	hsa:10351	ATP-binding cassette, sub-family A (ABC1), member 8
ABCA9	protein-coding	495	82	753	521	1052	417	1817	1024	242	562	211	33	205	185	373	232	17	235	107	101	ABCA9	hsa:10350	ATP-binding cassette, sub-family A (ABC1), member 9
ABCB1	protein-coding	24	42	30	39	70	0	25	14	14	2	11	8	3	19	5	9	0	12	3	0	ABCB1	hsa:5243	ATP-binding cassette, sub-family B (MDR/TAP), member 1
ABCB10	protein-coding	405	628	475	862	546	375	315	370	180	421	274	135	154	377	194	223	105	280	170	372	ABCB10	hsa:23456	ATP-binding cassette, sub-family B (MDR/TAP), member 10
ABCB10P1	pseudo	0	6	0	8	0	0	0	0	0	0	1	0	0	0	0	0	0	0	0	0	ABCB10P1		ATP-binding cassette, sub-family B (MDR/TAP), member 10 pseudogene 1
ABCB10P3	pseudo	0	0	0	0	0	0	0	0	0	0	0	0	0	0	0	0	0	0	0	0	ABCB10P3		ATP-binding cassette, sub-family B (MDR/TAP), member 10 pseudogene 3
ABCB10P4	pseudo	0	3	0	10	0	0	0	0	0	0	0	0	0	0	0	0	0	0	0	0	ABCB10P4		ATP-binding cassette, sub-family B (MDR/TAP), member 10 pseudogene 4
ABCB11	protein-coding	0	0	61	0	0	0	35	5	0	0	0	0	0	0	0	0	0	0	0	0	ABCB11	hsa:8647	ATP-binding cassette, sub-family B (MDR/TAP), member 11
ABCB4	protein-coding	176	442	287	147	618	216	178	119	198	380	381	142	139	160	135	76	46	184	159	389	ABCB4	hsa:5244	ATP-binding cassette, sub-family B (MDR/TAP), member 4
ABCB5	protein-coding	0	0	0	0	0	0	17	17	0	0	0	6	5	0	0	0	0	0	0	0	ABCB5	hsa:340273	ATP-binding cassette, sub-family B (MDR/TAP), member 5
ABCB6	protein-coding	218	794	524	164	403	247	147	142	124	111	353	119	194	120	135	241	94	275	115	387	ABCB6	hsa:10058	ATP-binding cassette, sub-family B (MDR/TAP), member 6 (Langereis blood group)
ABCB7	protein-coding	385	1029	806	508	620	367	335	361	237	515	739	279	366	432	183	331	336	303	317	403	ABCB7	hsa:22	ATP-binding cassette, sub-family B (MDR/TAP), member 7
ABCB8	protein-coding	65	208	254	202	78	78	45	98	14	174	89	16	49	29	79	106	56	28	20	99	ABCB8	hsa:11194	ATP-binding cassette, sub-family B (MDR/TAP), member 8
ABCB9	protein-coding	23	42	72	34	22	31	20	14	8	0	26	25	45	30	46	36	18	13	2	26	ABCB9	hsa:23457	ATP-binding cassette, sub-family B (MDR/TAP), member 9
ABCC1	protein-coding	612	1051	962	627	746	546	262	458	412	1214	884	638	420	507	975	798	469	352	280	1347	ABCC1	hsa:4363	ATP-binding cassette, sub-family C (CFTR/MRP), member 1
ABCC10	protein-coding	29	180	26	64	43	65	15	41	52	62	61	31	46	20	44	43	20	22	20	58	ABCC10	hsa:89845	ATP-binding cassette, sub-family C (CFTR/MRP), member 10
ABCC11	protein-coding	14	0	0	0	0	0	0	0	0	0	0	0	0	0	0	0	0	0	0	0	ABCC11	hsa:85320	ATP-binding cassette, sub-family C (CFTR/MRP), member 11
ABCC12	protein-coding	0	0	0	0	0	0	0	0	0	0	0	0	0	0	0	0	0	0	0	0	ABCC12	hsa:94160	ATP-binding cassette, sub-family C (CFTR/MRP), member 12
ABCC13	pseudo	0	0	0	0	0	0	5	0	0	0	0	0	0	0	0	0	0	0	0	0	ABCC13	hsa:150000	ATP-binding cassette, sub-family C (CFTR/MRP), member 13, pseudogene
ABCC2	protein-coding	0	0	48	0	0	0	0	0	0	0	0	0	7	0	0	0	6	5	7	26	ABCC2	hsa:1244	ATP-binding cassette, sub-family C (CFTR/MRP), member 2
ABCC3	protein-coding	311	285	333	233	242	341	76	172	65	195	979	354	717	1044	1988	686	1002	1089	526	1324	ABCC3	hsa:8714	ATP-binding cassette, sub-family C (CFTR/MRP), member 3
ABCC4	protein-coding	192	309	442	217	539	217	209	272	158	193	388	156	263	498	301	192	489	145	414	625	ABCC4	hsa:10257	ATP-binding cassette, sub-family C (CFTR/MRP), member 4
ABCC5	protein-coding	404	815	941	689	1324	757	618	430	344	530	728	223	384	424	473	435	456	438	286	927	ABCC5	hsa:10057	ATP-binding cassette, sub-family C (CFTR/MRP), member 5
ABCC5-AS1	ncRNA	0	0	0	0	0	0	0	0	0	0	0	0	0	0	0	0	0	0	0	0	ABCC5-AS1	hsa:100873982	ABCC5 antisense RNA 1
ABCC6	protein-coding	0	0	0	32	18	0	15	18	0	0	12	6	6	0	0	0	0	0	0	0	ABCC6	hsa:368	ATP-binding cassette, sub-family C (CFTR/MRP), member 6
ABCC6P1	pseudo	0	0	0	13	16	0	0	0	0	0	0	0	0	0	0	0	0	0	0	0	ABCC6P1	hsa:653190	ATP-binding cassette, sub-family C, member 6 pseudogene 1 (functional)
ABCC6P2	pseudo	0	0	0	0	0	0	0	0	0	0	0	0	0	0	0	0	0	0	0	0	ABCC6P2	hsa:730013	ATP-binding cassette, sub-family C, member 6 pseudogene 2
ABCC8	protein-coding	0	0	0	0	21	0	0	0	7	0	0	0	0	0	0	0	0	0	0	0	ABCC8	hsa:6833	ATP-binding cassette, sub-family C (CFTR/MRP), member 8
ABCC9	protein-coding	2370	5912	1871	3122	4288	2461	2926	2006	1379	1355	1661	595	928	896	1804	459	1413	3528	569	1140	ABCC9	hsa:10060	ATP-binding cassette, sub-family C (CFTR/MRP), member 9
ABCD1	protein-coding	130	521	306	308	108	99	80	91	57	228	137	157	96	95	89	177	48	97	118	253	ABCD1	hsa:215	ATP-binding cassette, sub-family D (ALD), member 1
ABCD1P1	pseudo	0	0	0	0	0	0	0	0	0	0	0	0	0	0	0	0	0	0	0	0	ABCD1P1		ATP-binding cassette, sub-family D (ALD), member 1, pseudogene 1
ABCD1P2	pseudo	0	0	0	0	0	0	0	0	0	0	0	0	0	0	0	0	0	0	0	0	ABCD1P2		ATP-binding cassette, sub-family D (ALD), member 1, pseudogene 2
ABCD1P3	pseudo	0	0	0	0	0	0	0	0	0	0	0	0	0	0	0	0	0	0	0	0	ABCD1P3		ATP-binding cassette, sub-family D (ALD), member 1, pseudogene 3
ABCD1P4	pseudo	0	0	0	0	0	0	0	0	0	0	0	0	0	0	0	0	0	0	0	0	ABCD1P4		ATP-binding cassette, sub-family D (ALD), member 1, pseudogene 4
ABCD1P5	pseudo	0	0	0	0	0	0	0	0	0	0	0	0	0	0	0	0	0	0	0	0	ABCD1P5		ATP-binding cassette, sub-family D (ALD), member 1, pseudogene 5
ABCD2	protein-coding	20	114	107	75	131	52	218	54	29	27	0	0	4	37	5	7	0	5	12	0	ABCD2	hsa:225	ATP-binding cassette, sub-family D (ALD), member 2
ABCD3	protein-coding	1321	1525	1444	1230	1062	1623	814	979	463	923	990	643	590	1277	541	524	641	603	595	1200	ABCD3	hsa:5825	ATP-binding cassette, sub-family D (ALD), member 3
ABCD4	protein-coding	278	413	395	387	376	223	239	236	117	234	372	128	201	180	216	178	146	248	118	445	ABCD4	hsa:5826	ATP-binding cassette, sub-family D (ALD), member 4
ABCE1	protein-coding	1665	1011	1744	1305	1004	1566	1118	1037	681	1633	1880	1113	1365	2352	1453	1076	1536	1256	1214	2301	ABCE1	hsa:6059	ATP-binding cassette, sub-family E (OABP), member 1
ABCF1	protein-coding	342	466	171	249	345	208	190	83	24	159	331	155	143	480	255	251	205	294	282	287	ABCF1	hsa:23	ATP-binding cassette, sub-family F (GCN20), member 1
ABCF2	protein-coding	603	961	717	618	812	434	440	383	379	467	624	582	619	981	825	796	738	510	551	851	ABCF2	hsa:10061	ATP-binding cassette, sub-family F (GCN20), member 2
ABCF2P1	pseudo	0	0	0	0	0	0	0	0	0	0	0	0	0	0	0	0	0	0	9	0	ABCF2P1		ATP-binding cassette, sub-family F (GCN20), member 2 pseudogene 1
ABCF2P2	pseudo	0	0	0	0	0	0	0	0	0	0	0	0	0	0	0	0	0	0	0	0	ABCF2P2		ATP-binding cassette, sub-family F (GCN20), member 2 pseudogene 2
ABCF3	protein-coding	480	1072	770	594	650	418	155	254	159	703	506	258	272	347	426	358	234	351	180	653	ABCF3	hsa:55324	ATP-binding cassette, sub-family F (GCN20), member 3
ABCG1	protein-coding	0	48	0	6	0	0	2	5	0	0	0	9	0	0	0	0	0	0	0	0	ABCG1	hsa:9619	ATP-binding cassette, sub-family G (WHITE), member 1
ABCG2	protein-coding	333	255	544	192	365	277	252	253	142	354	43	13	29	31	11	20	33	46	7	47	ABCG2	hsa:9429	ATP-binding cassette, sub-family G (WHITE), member 2 (Junior blood group)
ABCG4	protein-coding	0	1	17	0	0	28	0	0	11	0	17	0	0	0	2	6	6	0	0	0	ABCG4	hsa:64137	ATP-binding cassette, sub-family G (WHITE), member 4
ABCG5	protein-coding	0	0	0	0	0	0	0	0	0	0	0	0	0	0	0	0	0	0	0	0	ABCG5	hsa:64240	ATP-binding cassette, sub-family G (WHITE), member 5
ABCG8	protein-coding	0	0	0	0	0	0	9	0	0	0	0	0	0	0	0	0	0	0	0	0	ABCG8	hsa:64241	ATP-binding cassette, sub-family G (WHITE), member 8
ABHD1	protein-coding	15	0	0	0	0	0	26	8	0	8	0	0	0	0	0	2	4	2	0	0	ABHD1	hsa:84696	abhydrolase domain containing 1
ABHD10	protein-coding	469	646	416	516	232	404	315	211	181	481	387	161	264	266	236	213	177	168	130	423	ABHD10	hsa:55347	abhydrolase domain containing 10
ABHD11	protein-coding	103	236	112	103	248	86	48	72	21	71	86	70	116	141	71	100	83	94	11	38	ABHD11	hsa:83451	abhydrolase domain containing 11
ABHD12	protein-coding	207	458	326	242	302	203	89	142	127	250	292	124	131	141	127	157	98	53	78	363	ABHD12	hsa:26090	abhydrolase domain containing 12
ABHD12B	protein-coding	1	0	0	0	23	0	1	0	0	0	0	0	0	12	0	0	0	0	0	6	ABHD12B	hsa:145447	abhydrolase domain containing 12B
ABHD13	protein-coding	958	584	1349	1221	427	1181	593	460	453	772	632	459	496	637	714	662	398	551	480	1059	ABHD13	hsa:84945	abhydrolase domain containing 13
ABHD14A	protein-coding	49	116	58	56	94	8	20	11	38	83	13	4	10	33	17	22	15	12	18	33	ABHD14A	hsa:25864	abhydrolase domain containing 14A
ABHD14A-ACY1	protein-coding	26	8	23	13	28	90	0	18	15	0	6	5	4	0	7	12	11	2	2	15	ABHD14A-ACY1	hsa:100526760	ABHD14A-ACY1 readthrough (NMD candidate)
ABHD14B	protein-coding	265	846	326	381	113	102	167	257	175	482	303	126	168	134	302	226	236	305	199	623	ABHD14B	hsa:84836	abhydrolase domain containing 14B
ABHD15	protein-coding	211	275	167	221	176	199	158	224	45	154	111	41	91	103	73	111	101	65	112	225	ABHD15	hsa:116236	abhydrolase domain containing 15
ABHD16A	protein-coding	149	172	200	369	164	153	106	156	80	400	263	93	120	167	290	133	52	193	146	414	ABHD16A	hsa:7920	abhydrolase domain containing 16A
ABHD16B	protein-coding	0	0	0	0	0	0	0	0	0	0	0	0	0	0	0	0	0	0	0	0	ABHD16B	hsa:140701	abhydrolase domain containing 16B
ABHD17A	protein-coding	201	682	405	377	169	103	67	139	74	430	267	129	105	67	192	203	81	113	64	275	ABHD17A	hsa:81926	abhydrolase domain containing 17A
ABHD17AP1	pseudo	1	5	0	0	0	0	0	1	0	2	3	0	3	0	0	2	0	0	1	2	ABHD17AP1		abhydrolase domain containing 17A pseudogene 1
ABHD17AP3	pseudo	0	0	0	0	0	0	0	0	0	0	0	0	0	0	1	0	0	0	0	0	ABHD17AP3		abhydrolase domain containing 17A pseudogene 3
ABHD17AP4	pseudo	0	0	1	0	0	0	0	0	1	0	0	0	0	0	0	0	0	0	0	0	ABHD17AP4		abhydrolase domain containing 17A pseudogene P4
ABHD17AP5	pseudo	0	0	0	1	0	0	0	0	0	0	0	0	0	0	0	0	0	0	0	0	ABHD17AP5		abhydrolase domain containing 17A pseudogene 5
ABHD17AP6	pseudo	0	5	1	0	3	0	0	2	0	0	3	0	0	0	2	1	0	1	0	4	ABHD17AP6		abhydrolase domain containing 17A pseudogene 6
ABHD17AP7	pseudo	0	0	0	0	0	0	0	0	0	0	0	0	0	0	0	0	0	0	0	0	ABHD17AP7		abhydrolase domain containing 17A pseudogene 7
ABHD17AP8	pseudo	0	0	0	0	0	0	0	0	0	0	0	0	0	0	0	0	0	0	0	0	ABHD17AP8		abhydrolase domain containing 17A pseudogene 8
ABHD17AP9	pseudo	0	0	0	0	0	0	0	0	0	0	0	0	0	0	0	0	0	0	0	0	ABHD17AP9		abhydrolase domain containing 17A pseudogene 9
ABHD17B	protein-coding	254	282	234	264	270	238	133	93	138	299	169	127	121	211	133	111	19	76	124	315	ABHD17B	hsa:51104	abhydrolase domain containing 17B
ABHD17C	protein-coding	11	0	91	33	20	88	43	10	13	7	22	26	30	15	20	4	12	21	42	41	ABHD17C	hsa:58489	abhydrolase domain containing 17C
ABHD2	protein-coding	315	439	418	301	778	495	236	225	300	833	707	463	252	206	345	296	195	242	232	1068	ABHD2	hsa:11057	abhydrolase domain containing 2
ABHD3	protein-coding	69	305	15	53	60	95	77	27	25	107	73	55	54	54	63	55	76	39	28	1	ABHD3	hsa:171586	abhydrolase domain containing 3
ABHD4	protein-coding	780	1826	1051	825	640	880	327	268	472	1165	1130	397	464	451	569	425	362	618	328	1585	ABHD4	hsa:63874	abhydrolase domain containing 4
ABHD5	protein-coding	444	379	577	674	418	334	635	177	185	573	663	561	615	554	690	428	407	499	570	1013	ABHD5	hsa:51099	abhydrolase domain containing 5
ABHD6	protein-coding	112	31	301	86	243	195	176	114	47	46	89	83	89	223	144	58	69	95	73	132	ABHD6	hsa:57406	abhydrolase domain containing 6
ABHD8	protein-coding	43	184	47	178	38	92	29	52	37	149	137	16	46	29	67	53	27	24	25	165	ABHD8	hsa:79575	abhydrolase domain containing 8
ABI1	protein-coding	1602	2161	1402	1135	1142	1330	1055	882	911	1597	1686	1112	1379	1054	1311	1495	640	1540	865	1835	ABI1	hsa:10006	abl-interactor 1
ABI1P1	pseudo	0	0	0	0	0	0	0	0	0	0	0	0	0	0	0	0	0	0	0	0	ABI1P1		abl-interactor 1 pseudogene 1
ABI2	protein-coding	118	134	89	53	113	55	26	64	50	137	80	92	78	26	80	89	39	53	71	93	ABI2	hsa:10152	abl-interactor 2
ABI3	protein-coding	48	136	103	0	96	65	25	17	10	21	24	7	37	6	7	41	0	17	21	1	ABI3	hsa:51225	ABI family, member 3
ABI3BP	protein-coding	2326	4997	2411	3754	5886	1913	2701	1815	1138	2079	1120	820	758	1069	1033	927	440	499	689	747	ABI3BP	hsa:25890	ABI family, member 3 (NESH) binding protein
ABL1	protein-coding	88	114	24	117	150	136	152	64	55	135	122	110	41	100	98	60	51	76	53	227	ABL1	hsa:25	ABL proto-oncogene 1, non-receptor tyrosine kinase
ABL2	protein-coding	1360	1983	2084	1708	2571	1515	1242	1135	620	1835	3645	2518	2540	2089	2037	1514	1718	2487	2346	5082	ABL2	hsa:27	ABL proto-oncogene 2, non-receptor tyrosine kinase
ABLIM1	protein-coding	4558	8327	5122	5199	10788	3893	3462	2256	2121	4222	2503	1152	1213	1176	1504	850	1300	1678	904	4088	ABLIM1	hsa:3983	actin binding LIM protein 1
ABLIM2	protein-coding	75	95	170	127	95	102	89	43	74	40	55	40	21	22	39	47	25	4	28	119	ABLIM2	hsa:84448	actin binding LIM protein family, member 2
ABLIM3	protein-coding	1840	1187	1929	804	2308	896	981	509	375	1774	1043	411	766	1349	787	1140	1026	573	742	771	ABLIM3	hsa:22885	actin binding LIM protein family, member 3
ABO	protein-coding	0	0	6	0	54	0	1	13	19	31	0	5	0	0	4	4	8	0	0	0	ABO	hsa:28	ABO blood group (transferase A, alpha 1-3-N-acetylgalactosaminyltransferase; transferase B, alpha 1-3-galactosyltransferase)
ABR	protein-coding	1687	5014	2954	2354	2439	2235	1093	1231	942	1820	1879	1147	1027	1167	1366	1288	1003	1355	973	2156	ABR	hsa:29	active BCR-related
ABRA	protein-coding	67	0	75	23	117	25	8	30	53	117	4	27	0	19	0	0	0	8	0	140	ABRA	hsa:137735	actin-binding Rho activating protein
ABRACL	protein-coding	76	282	123	80	115	171	97	2	29	151	125	38	159	138	56	71	95	79	142	188	ABRACL	hsa:58527	ABRA C-terminal like
ABT1	protein-coding	189	224	288	441	116	153	103	122	128	454	292	185	199	217	192	213	177	110	120	400	ABT1	hsa:29777	activator of basal transcription 1
ABT1P1	pseudo	0	0	0	0	0	0	0	0	0	0	0	0	0	0	0	0	0	0	0	0	ABT1P1		activator of basal transcription 1 pseudogene 1
ABTB1	protein-coding	275	645	270	427	223	233	121	195	116	400	201	65	146	105	175	232	100	109	64	233	ABTB1	hsa:80325	ankyrin repeat and BTB (POZ) domain containing 1
ABTB2	protein-coding	62	151	129	74	158	135	24	25	31	102	119	154	52	39	124	46	37	24	33	60	ABTB2	hsa:25841	ankyrin repeat and BTB (POZ) domain containing 2
AC000099.1	protein-coding	0	0	0	0	0	0	0	0	0	0	0	0	0	0	0	0	0	0	0	0	GRM8	hsa:2918	glutamate receptor, metabotropic 8
AC000124.1	lncRNA	0	0	0	0	0	0	0	0	0	0	0	0	0	0	0	0	0	0	0	0
AC002116.7	protein-coding	0	0	0	0	0	0	0	0	0	0	0	0	0	0	3	0	0	0	0	0	SYNE4	hsa:163183	spectrin repeat containing, nuclear envelope family member 4
AC002398.5	protein-coding	0	0	0	0	0	0	0	0	0	0	0	0	0	0	0	0	0	0	0	0	HSPB6	hsa:126393	heat shock protein, alpha-crystallin-related, B6
AC002454.1	lncRNA	0	0	0	0	0	0	8	0	0	0	0	0	0	0	0	0	0	0	0	0
AC002463.3	lncRNA	0	0	0	0	0	0	0	0	0	0	0	0	0	0	0	0	0	0	0	0
AC002480.3	protein-coding	25	0	15	11	69	40	23	0	0	0	58	15	3	8	57	9	43	36	21	45	STEAP1B	hsa:256227	STEAP family member 1B
AC002511.1	protein-coding	0	0	0	0	0	0	0	0	0	0	0	0	0	0	0	0	0	0	0	0	FFAR2	hsa:2867	free fatty acid receptor 2
AC003051.1	lncRNA	0	0	0	0	0	0	0	0	0	0	0	0	0	0	0	0	0	0	0	0
AC003102.3	protein-coding	0	0	0	0	0	0	0	0	0	0	0	0	0	0	0	0	0	0	0	0	SLC4A1	hsa:6521	solute carrier family 4 (anion exchanger), member 1 (Diego blood group)
AC003665.1	protein-coding	29	133	15	48	29	32	36	15	0	31	82	24	22	77	54	25	27	41	45	0	OSBPL7	hsa:114881	oxysterol binding protein-like 7
AC003958.2	protein-coding	0	0	0	0	0	0	0	0	0	0	0	0	0	0	0	0	0	0	0	0	KRTAP16-1	hsa:100505753	keratin associated protein 16-1
AC003984.1	lncRNA	0	0	0	0	0	0	0	0	0	0	0	0	0	0	0	0	0	0	0	0
AC004019.13	protein-coding	0	0	0	0	0	0	0	0	0	0	0	0	6	0	0	0	7	0	0	0	CECR2	hsa:27443	cat eye syndrome chromosome region, candidate 2
AC004053.1	lncRNA	13	0	0	0	0	0	0	0	0	0	0	0	0	0	0	0	0	0	0	0
AC004603.4	protein-coding	0	0	0	0	26	0	0	0	0	0	0	0	0	0	0	0	0	0	0	1	PSG6	hsa:5675	pregnancy specific beta-1-glycoprotein 6
AC004862.6	protein-coding	0	0	0	0	0	0	0	0	0	0	0	0	0	0	0	0	0	0	0	0	CD36	hsa:948	CD36 molecule (thrombospondin receptor)
AC004893.11	protein-coding	77	156	167	85	107	130	48	20	29	70	83	42	32	102	66	78	46	33	33	236	SMURF1	hsa:57154	SMAD specific E3 ubiquitin protein ligase 1
AC005022.1	lncRNA	104	50	186	105	46	169	69	85	58	70	102	16	9	25	18	17	12	21	19	25
AC005029.1	lncRNA	0	0	0	0	0	0	0	0	7	0	0	0	0	0	0	0	0	0	0	0
AC005062.2	lncRNA	0	0	0	0	0	0	0	0	0	0	0	0	0	0	0	0	0	0	0	0
AC005235.1	protein-coding	0	0	0	0	0	0	0	0	0	0	0	0	0	0	0	0	0	0	0	0	PLCL1	hsa:5334	phospholipase C-like 1
AC005264.2	protein-coding	0	0	0	0	21	0	0	0	0	0	0	0	0	0	12	0	0	0	0	0	GNA15	hsa:2769	guanine nucleotide binding protein (G protein), alpha 15 (Gq class)
AC005358.3	protein-coding	0	0	0	0	0	0	0	0	0	0	0	0	0	0	0	0	0	0	0	0	MYOCD	hsa:93649	myocardin
AC005550.4	protein-coding	10	0	0	34	21	19	8	0	4	62	6	0	1	16	13	0	0	0	8	4	MEOX2	hsa:4223	mesenchyme homeobox 2
AC005592.2	protein-coding	20	85	55	9	0	18	20	21	9	0	52	23	35	59	78	12	34	15	24	85	FGF1	hsa:2246	fibroblast growth factor 1 (acidic)
AC005594.3	protein-coding	0	0	0	0	0	0	0	0	0	0	0	0	0	0	0	0	0	0	0	0	MYDGF	hsa:56005	chromosome 19 open reading frame 10
AC006004.1	protein-coding	0	0	0	0	0	0	0	0	0	0	0	0	0	0	0	0	0	0	0	0	CNTNAP2	hsa:26047	contactin associated protein-like 2
AC006145.4	protein-coding	0	0	0	0	0	0	0	0	0	0	3	0	0	0	0	0	0	0	0	0	CACNA2D1	hsa:781	calcium channel, voltage-dependent, alpha 2/delta subunit 1
AC006196.1	lncRNA	0	0	0	0	0	0	0	0	0	0	0	0	0	0	0	0	0	0	0	0
AC006262.5	protein-coding	0	0	0	0	0	0	0	0	0	0	0	0	0	0	0	0	0	0	0	0	IGFL1	hsa:374918	IGF-like family member 1
AC006272.1	protein-coding	11	0	59	0	0	0	0	0	0	0	7	6	0	0	4	0	7	12	0	0	ZNF577	hsa:84765	zinc finger protein 577
AC006372.4	protein-coding	0	0	0	0	0	0	6	0	0	0	0	0	0	0	0	0	0	0	4	0	DNAJB6	hsa:10049	DnaJ (Hsp40) homolog, subfamily B, member 6
AC007038.7	protein-coding	79	41	128	80	89	154	127	112	142	120	135	36	95	167	96	66	76	94	103	199	KANSL1L	hsa:151050	KAT8 regulatory NSL complex subunit 1-like
AC007040.7	protein-coding	0	0	0	0	0	0	0	0	14	0	12	4	5	0	11	3	0	0	0	16	ANKRD53	hsa:79998	ankyrin repeat domain 53
AC007099.1	protein-coding	0	0	0	0	0	0	0	0	0	0	0	0	0	0	0	0	0	0	0	0	EVA1A	hsa:84141	eva-1 homolog A (C. elegans)
AC007131.1	lncRNA	0	0	0	0	0	0	0	0	0	0	0	0	0	0	0	0	0	0	0	0
AC007163.3	protein-coding	0	0	0	0	0	0	0	0	0	0	0	0	0	0	0	0	0	0	0	0	AOX1	hsa:316	aldehyde oxidase 1
AC007163.6	protein-coding	0	0	0	0	0	0	0	0	0	0	0	0	0	0	0	0	0	0	0	0	AOX1	hsa:316	aldehyde oxidase 1
AC007246.3	protein-coding	201	184	164	182	209	148	121	83	72	209	158	120	111	67	41	99	97	103	173	114	TMEM178A	hsa:130733	transmembrane protein 178A
AC007359.6	lncRNA	0	0	0	0	0	0	0	0	0	0	0	0	0	0	0	0	0	0	0	0
AC007365.1	protein-coding	0	0	0	0	0	0	0	0	0	0	0	0	0	0	0	0	0	0	0	0	SERTAD2	hsa:9792	SERTA domain containing 2
AC007386.2	protein-coding	0	0	0	0	0	0	0	8	0	0	0	0	0	0	3	0	0	0	3	0	CEP68	hsa:23177	centrosomal protein 68kDa
AC007392.3	protein-coding	10	101	0	26	7	0	22	0	3	0	10	0	0	10	4	0	0	0	0	57	MEIS1	hsa:4211	Meis homeobox 1
AC007392.4	protein-coding	0	0	0	0	0	0	0	0	0	0	0	0	0	0	0	0	0	0	0	0	MEIS1	hsa:4211	Meis homeobox 1
AC007403.2	lncRNA	0	0	0	0	0	0	0	0	0	0	0	0	0	0	0	0	0	0	0	0
AC007405.4	protein-coding	0	0	0	0	0	0	0	0	0	0	0	0	0	0	0	0	0	0	0	0	GAD1	hsa:2571	glutamate decarboxylase 1 (brain, 67kDa)
AC007461.2	lncRNA	0	0	0	0	0	0	0	0	0	0	0	0	0	0	0	0	0	0	0	0
AC007463.2	lncRNA	0	0	0	0	0	0	0	0	0	0	0	0	0	0	0	0	0	0	0	0
AC007551.3	protein-coding	57	163	128	0	78	34	85	29	52	96	46	31	24	12	19	28	17	35	63	32	2023-09-07	hsa:989	septin 7
AC007682.1	protein-coding	0	0	0	0	0	0	0	0	0	0	0	0	0	0	0	0	0	0	0	0	NRXN1	hsa:9378	neurexin 1
AC007740.1	protein-coding	0	0	0	0	0	0	0	0	0	0	0	0	0	0	0	0	0	0	0	0	KCNH7	hsa:90134	potassium voltage-gated channel, subfamily H (eag-related), member 7
AC007743.1	protein-coding	12	16	24	0	47	19	34	24	19	0	0	0	0	0	0	0	0	0	0	1	CCDC85A	hsa:114800	coiled-coil domain containing 85A
AC007750.5	protein-coding	0	0	0	0	0	0	0	0	0	0	0	0	0	0	0	0	0	0	0	0	GCG	hsa:2641	glucagon
AC007773.2	protein-coding	23	0	0	0	0	0	0	15	0	25	5	0	0	0	7	2	3	0	22	33	ZNF507	hsa:22847	zinc finger protein 507
AC007879.2	protein-coding	18	0	0	0	0	0	0	0	10	0	0	0	0	0	10	0	0	0	0	21	KLF7	hsa:8609	Kruppel-like factor 7 (ubiquitous)
AC007880.1	lncRNA	10	0	0	0	0	24	0	0	0	0	0	0	0	0	0	0	0	0	0	0
AC007966.1	protein-coding	9	0	0	0	30	0	0	0	0	0	0	9	5	0	4	0	15	11	0	0	FSIP2	hsa:401024	fibrous sheath interacting protein 2
AC008697.1	lncRNA	0	0	0	0	0	0	0	0	0	0	0	0	0	0	0	0	0	0	0	0
AC008703.1	lncRNA	0	0	0	0	0	0	0	0	0	0	0	0	0	0	0	0	0	0	0	0
AC009120.4	protein-coding	0	0	0	0	0	0	0	0	0	0	0	0	0	0	0	0	0	0	14	0	PSMD7	hsa:5713	proteasome (prosome, macropain) 26S subunit, non-ATPase, 7
AC009227.2	protein-coding	0	0	0	0	0	0	0	0	0	0	0	0	0	0	0	0	0	0	0	0	GALNT13	hsa:114805	polypeptide N-acetylgalactosaminyltransferase 13
AC009264.1	lncRNA	0	0	0	0	0	0	0	0	0	0	0	0	0	0	0	0	0	0	0	0
AC009299.3	protein-coding	4	0	0	0	9	0	7	0	0	0	0	0	0	0	7	0	14	0	0	0	TANK	hsa:10010	TRAF family member-associated NFKB activator
AC009473.1	protein-coding	0	0	48	0	0	21	0	0	0	0	0	4	0	0	0	0	0	0	14	0	UMAD1	hsa:729852	UBAP1-MVB12-associated (UMA) domain containing 1
AC009501.4	protein-coding	0	0	0	0	0	0	0	0	0	0	0	0	0	0	0	0	0	0	0	0	EHBP1	hsa:23301	EH domain binding protein 1
AC009518.4	lncRNA	0	0	0	0	0	0	0	0	0	0	0	0	0	0	0	0	0	0	0	0
AC009948.5	protein-coding	367	506	467	384	224	248	235	161	93	257	230	85	160	151	154	167	184	102	103	196	FKBP7	hsa:51661	FK506 binding protein 7
AC010091.1	lncRNA	0	0	0	0	0	0	0	0	0	0	18	5	16	0	0	0	0	31	7	0
AC010127.3	protein-coding	0	0	0	0	0	0	0	0	0	0	0	0	0	0	0	0	0	0	0	0	SCN1A	hsa:6323	sodium channel, voltage-gated, type I, alpha subunit
AC010226.4	protein-coding	19	13	0	11	0	20	27	0	0	24	3	7	10	15	14	8	0	0	0	0	TICAM2	hsa:353376	toll-like receptor adaptor molecule 2
AC010524.2	protein-coding	0	0	0	0	0	0	0	0	0	0	0	0	0	0	0	0	0	0	0	0	CD37	hsa:951	CD37 molecule
AC010731.4	protein-coding	0	0	0	0	0	0	0	0	8	0	0	0	0	0	0	0	0	0	0	0	ADAM23	hsa:8745	ADAM metallopeptidase domain 23
AC010890.1	protein-coding	0	0	0	0	11	0	0	4	0	0	0	0	6	0	0	0	0	0	14	0	NCKAP5	hsa:344148	NCK-associated protein 5
AC010975.1	protein-coding	0	0	0	0	0	0	0	0	0	0	0	0	0	0	0	0	0	0	0	0	CTNNA2	hsa:1496	catenin (cadherin-associated protein), alpha 2
AC010987.6	lncRNA	0	0	0	0	0	0	0	0	0	0	16	0	4	0	15	3	9	0	8	22
AC011298.2	protein-coding	0	0	0	0	0	0	0	0	0	0	0	0	0	0	0	0	0	8	0	0	AQP12B	hsa:653437	aquaporin 12B
AC011343.1	lncRNA	0	0	0	10	0	0	0	0	0	0	11	0	0	0	0	0	0	0	0	0
AC011518.1	lncRNA	0	0	0	0	0	0	0	0	0	0	0	0	0	0	0	0	0	0	0	0
AC011609.3	protein-coding	0	0	0	0	0	0	0	0	0	0	0	0	0	0	0	0	0	0	0	0	CHL1	hsa:10752	cell adhesion molecule L1-like
AC011718.2	protein-coding	0	0	0	0	0	0	0	0	0	0	0	0	0	0	0	0	0	0	0	0
AC011738.4	protein-coding	0	0	0	0	0	0	0	0	0	0	0	0	0	0	0	0	0	0	0	0	HECW1	hsa:23072	HECT, C2 and WW domain containing E3 ubiquitin protein ligase 1
AC011747.4	protein-coding	0	19	27	10	0	0	0	0	0	0	29	4	6	5	0	0	0	4	0	0	ID2	hsa:3398	inhibitor of DNA binding 2, dominant negative helix-loop-helix protein
AC011747.7	protein-coding	21	46	17	19	30	84	36	0	0	112	23	39	13	27	0	13	13	0	0	29	ID2	hsa:3398	inhibitor of DNA binding 2, dominant negative helix-loop-helix protein
AC011899.9	protein-coding	24	44	19	24	0	20	5	0	0	5	19	0	29	13	7	8	8	12	29	10	PTPRN2	hsa:5799	protein tyrosine phosphatase, receptor type, N polypeptide 2
AC012075.2	lncRNA	0	0	0	0	0	0	0	0	0	0	0	0	0	0	0	0	0	0	0	0
AC012309.5	protein-coding	21	6	0	0	111	0	6	4	10	7	31	0	4	0	3	0	25	15	6	28	ZNF585A	hsa:199704	zinc finger protein 585A
AC012314.8	protein-coding	0	0	20	19	44	0	0	10	0	9	0	0	0	0	0	0	0	7	0	0	LOC102725035	hsa:102725035	leukocyte immunoglobulin-like receptor subfamily B member 3-like
AC012494.1	lncRNA	0	0	0	0	0	0	0	0	0	0	0	0	0	0	0	0	0	0	0	0
AC012507.3	protein-coding	0	0	0	0	0	0	0	0	0	0	0	0	0	0	0	0	0	0	1	0	ITM2C	hsa:81618	integral membrane protein 2C
AC015922.6	pseudo	0	0	0	0	0	0	0	0	0	0	0	0	0	0	0	0	0	0	0	0	MEIS3P1	hsa:4213	Meis homeobox 3 pseudogene 1
AC016582.2	protein-coding	0	0	0	0	0	0	0	0	0	0	0	0	0	0	0	0	0	0	0	0	WDR87	hsa:83889	WD repeat domain 87
AC016629.8	protein-coding	0	0	24	26	50	0	0	11	0	0	14	5	12	0	34	11	0	15	0	12	MZF1	hsa:7593	myeloid zinc finger 1
AC016738.3	protein-coding	0	0	0	0	0	0	9	0	9	0	0	0	0	0	0	0	0	0	0	0	NPAS2	hsa:4862	neuronal PAS domain protein 2
AC016910.1	protein-coding	0	0	0	0	0	0	0	0	0	25	0	0	0	0	0	0	9	0	0	0	GTDC1	hsa:79712	glycosyltransferase-like domain containing 1
AC016995.3	protein-coding	0	0	70	0	0	0	0	2	0	0	0	0	6	0	10	10	10	2	0	13	ATL2	hsa:64225	atlastin GTPase 2
AC017060.1	lncRNA	0	0	0	0	0	0	0	7	0	0	0	0	12	18	8	0	0	0	1	0
AC018464.3	lncRNA	0	0	0	0	70	0	0	9	0	0	0	0	0	7	0	0	0	0	0	0	C7orf60	hsa:154743	chromosome 7 open reading frame 60
AC018470.4	protein-coding	0	0	0	0	0	0	0	0	0	0	0	0	0	0	0	0	0	0	0	0	CIR1	hsa:9541	corepressor interacting with RBPJ, 1
AC018647.3	protein-coding	27	0	53	0	0	19	2	6	11	11	5	6	5	0	7	3	0	22	14	0	HERPUD2	hsa:64224	HERPUD family member 2
AC018705.5	protein-coding	0	0	0	0	0	0	0	0	0	0	0	0	0	0	0	0	0	0	0	0	DDC	hsa:1644	dopa decarboxylase (aromatic L-amino acid decarboxylase)
AC018742.1	lncRNA	0	0	0	0	0	0	0	0	0	0	0	0	0	0	0	0	0	0	0	0
AC018799.1	lncRNA	0	0	0	0	0	0	0	0	0	0	0	0	0	0	0	0	0	0	0	0
AC019048.1	lncRNA	0	0	0	0	19	0	0	0	0	0	0	0	0	0	0	0	0	0	0	0
AC019118.2	protein-coding	0	0	19	0	0	0	0	0	0	0	0	0	0	0	0	0	0	0	0	1	TSSC1	hsa:7260	tumor suppressing subtransferable candidate 1
AC020571.3	protein-coding	0	0	0	0	0	0	0	0	0	0	0	0	15	0	0	0	0	0	0	0	HECW2	hsa:57520	HECT, C2 and WW domain containing E3 ubiquitin protein ligase 2
AC022007.5	protein-coding	7	33	45	53	29	11	49	17	15	33	17	3	29	0	28	16	1	21	24	50	EMC3	hsa:55831	ER membrane protein complex subunit 3
AC022173.2	protein-coding	0	0	0	0	0	0	0	0	0	0	0	0	0	0	0	0	0	0	0	0	DGKI	hsa:9162	diacylglycerol kinase, iota
AC022311.1	lncRNA	0	0	0	0	0	0	0	0	0	0	0	0	0	0	0	0	0	0	0	0
AC024592.9	protein-coding	0	0	0	0	0	0	0	0	0	0	0	0	0	0	0	0	0	0	0	0	FUT3	hsa:2525	fucosyltransferase 3 (galactoside 3(4)-L-fucosyltransferase, Lewis blood group)
AC027269.2	lncRNA	0	0	0	0	0	0	0	0	0	0	0	0	0	0	0	0	0	0	0	0
AC037193.1	protein-coding	0	0	0	0	0	0	0	0	0	0	0	0	0	0	0	0	0	0	0	0	SRGAP3	hsa:9901	SLIT-ROBO Rho GTPase activating protein 3
AC058791.1	lncRNA	96	279	323	163	270	252	210	177	101	216	454	355	115	197	244	176	124	147	153	359
AC068831.10	protein-coding	8	0	0	0	0	14	0	0	0	40	0	0	0	0	0	0	0	0	0	0	MAN2A2	hsa:4122	mannosidase, alpha, class 2A, member 2
AC068858.1	protein-coding	0	0	0	0	0	0	0	0	0	0	0	0	0	0	0	0	0	0	0	0	TP53I11	hsa:9537	tumor protein p53 inducible protein 11
AC069277.1	lncRNA	0	0	0	0	0	0	0	0	0	0	0	0	0	0	0	0	0	0	0	0
AC072062.1	protein-coding	0	0	0	0	0	19	10	13	0	0	0	4	0	0	0	6	0	0	0	0	ABCA12	hsa:26154	ATP-binding cassette, sub-family A (ABC1), member 12
AC073128.10	protein-coding	0	0	0	0	0	0	0	0	0	0	0	0	0	0	0	0	0	0	0	0	WNT10A	hsa:80326	wingless-type MMTV integration site family, member 10A
AC073133.1	lncRNA	0	0	0	0	0	25	0	0	0	0	5	0	0	0	0	0	0	10	9	0
AC073283.4	protein-coding	0	0	0	0	0	0	0	9	0	0	15	0	0	0	0	0	0	0	0	0	CALM3	hsa:808	calmodulin 3 (phosphorylase kinase, delta)
AC073321.3	protein-coding	0	0	0	0	0	0	0	0	0	0	0	0	0	0	0	0	0	0	0	0	IGFBP2	hsa:3485	insulin-like growth factor binding protein 2, 36kDa
AC073628.1	lncRNA	0	0	0	0	0	0	0	0	0	0	0	0	0	0	0	0	0	0	0	0
AC074138.3	protein-coding	46	42	48	38	70	40	2	23	18	24	61	27	12	36	27	16	13	15	15	37	ZNF382	hsa:84911	zinc finger protein 382
AC074286.1	lncRNA	164	122	107	70	146	103	50	68	44	32	121	32	50	34	58	21	10	36	23	59
AC074289.1	lncRNA	37	0	0	4	38	0	25	41	2	28	10	1	10	0	1	10	5	16	12	0
AC078941.1	lncRNA	0	0	0	0	0	0	0	0	0	0	4	0	0	0	3	0	0	14	0	0
AC079117.1	protein-coding	0	0	0	0	0	0	0	0	0	0	0	0	0	0	0	0	0	0	0	0	LRRTM4	hsa:80059	leucine rich repeat transmembrane neuronal 4
AC079145.4	protein-coding	0	0	3	1	0	14	3	0	0	19	0	0	0	0	0	6	0	0	0	0	MATN3	hsa:4148	matrilin 3
AC079586.1	miscRNA	0	0	0	0	0	0	0	0	0	0	0	0	0	0	0	0	0	0	0	0
AC079610.2	protein-coding	0	0	0	0	0	0	13	18	0	0	0	0	0	0	0	0	0	0	0	0	IKZF2	hsa:22807	IKAROS family zinc finger 2 (Helios)
AC079776.3	protein-coding	0	0	0	0	0	0	0	0	0	0	0	0	0	0	0	0	0	0	0	0	RAB6C	hsa:84084	RAB6C, member RAS oncogene family
AC087859.1	protein-coding	12	0	0	16	0	0	9	14	1	0	16	0	0	7	2	0	0	5	0	13	LMCD1	hsa:29995	LIM and cysteine-rich domains 1
AC090044.1	lncRNA	27	33	15	19	40	0	15	0	0	0	17	3	17	0	19	2	20	1	0	25
AC090505.6	lncRNA	0	0	0	0	0	0	0	0	0	0	0	0	0	0	0	0	0	0	0	0
AC091729.9	protein-coding	117	127	55	116	216	16	37	43	69	118	67	10	30	67	30	46	29	17	40	192	ZFAND2A	hsa:90637	zinc finger, AN1-type domain 2A
AC091878.1	protein-coding	0	0	0	0	0	0	0	0	0	0	0	0	0	0	0	0	0	0	0	0	BASP1	hsa:10409	brain abundant, membrane attached signal protein 1
AC091969.1	lncRNA	0	0	0	0	0	0	0	0	0	0	0	0	0	0	0	0	0	0	0	0
AC092295.7	protein-coding	70	41	48	105	49	0	25	71	42	63	80	36	37	84	34	41	40	91	35	96	ZNF260	hsa:339324	zinc finger protein 260
AC093375.1	lncRNA	3	0	0	15	0	17	20	13	0	0	0	0	3	8	0	0	5	16	0	0
AC093391.2	protein-coding	0	0	0	0	0	23	6	7	0	0	26	4	18	0	3	11	22	28	0	0	DARS	hsa:1615	aspartyl-tRNA synthetase
AC093590.1	lncRNA	7	0	0	0	0	0	0	0	0	0	0	0	0	0	0	0	0	0	0	0
AC093690.1	protein-coding	0	0	0	0	0	0	0	0	0	0	0	0	0	0	0	0	0	0	0	0	BRE	hsa:9577	brain and reproductive organ-expressed (TNFRSF1A modulator)
AC095067.1	lncRNA	9	52	0	26	45	15	3	0	0	0	0	7	5	0	0	9	0	0	0	0
AC096559.1	lncRNA	0	0	0	0	0	0	0	0	0	0	0	0	0	0	0	0	0	0	0	0
AC097468.4	lncRNA	0	0	0	0	0	0	0	0	0	0	0	0	0	0	0	0	0	0	0	0	CCDC108	hsa:255101	coiled-coil domain containing 108
AC097500.2	lncRNA	88	36	93	35	83	132	93	55	17	54	53	41	23	37	74	3	71	32	13	0
AC097662.2	protein-coding	32	14	40	32	28	37	49	0	17	41	43	8	21	4	40	24	0	19	32	53	AGFG1	hsa:3267	ArfGAP with FG repeats 1
AC098823.3	lncRNA	10	0	0	23	13	0	0	0	0	29	0	0	0	0	2	0	0	0	0	0
AC099342.1	lncRNA	0	0	0	0	0	0	0	0	0	0	0	0	0	0	0	0	0	0	0	0
AC104024.1	protein-coding	0	0	0	0	0	0	0	0	0	0	0	0	0	0	0	0	0	0	0	0	TNFRSF13B	hsa:23495	tumor necrosis factor receptor superfamily, member 13B
AC104134.2	protein-coding	0	0	0	0	0	0	0	0	0	0	0	0	0	0	0	0	0	0	0	0	EIF2AK3	hsa:9451	eukaryotic translation initiation factor 2-alpha kinase 3
AC104653.1	lncRNA	3	0	18	0	62	20	0	3	15	39	22	19	15	8	23	1	0	8	0	0
AC104654.1	protein-coding	0	0	0	0	0	0	0	0	0	0	0	0	0	0	0	0	0	0	0	0	C2orf91	hsa:400950	chromosome 2 open reading frame 91
AC104654.2	protein-coding	0	0	0	0	0	0	7	0	0	0	0	0	0	0	0	0	0	0	0	0	C2orf91	hsa:400950	chromosome 2 open reading frame 91
AC104655.2	protein-coding	0	0	0	0	0	0	0	0	0	0	0	0	0	0	0	0	0	0	0	0	MRPS9	hsa:64965	mitochondrial ribosomal protein S9
AC104777.2	lncRNA	0	0	0	0	0	0	0	0	0	0	7	0	0	0	0	0	0	0	0	0
AC104777.4	lncRNA	0	0	0	0	0	0	0	0	0	0	0	0	0	0	2	0	0	0	0	0
AC104820.2	lncRNA	22	0	19	0	0	0	17	6	0	0	0	0	12	15	7	0	0	0	0	0
AC105053.3	protein-coding	29	0	3	1	0	49	46	23	18	64	22	9	0	7	19	24	17	8	17	109	ST3GAL5	hsa:8869	ST3 beta-galactoside alpha-2,3-sialyltransferase 5
AC105253.1	lncRNA	0	0	0	0	0	0	0	0	0	0	0	0	0	0	0	0	0	0	0	0
AC105339.1	protein-coding	0	0	0	0	0	0	0	0	0	0	0	2	0	0	0	0	0	0	0	0	AP3B2	hsa:8120	adaptor-related protein complex 3, beta 2 subunit
AC105760.3	protein-coding	12	0	55	9	0	16	64	25	0	0	47	5	37	20	13	20	28	24	14	0	COPS8	hsa:10920	COP9 signalosome subunit 8
AC107070.1	lncRNA	0	0	0	0	0	0	0	0	0	0	0	0	0	0	0	0	0	0	0	0
AC107622.1	lncRNA	15	0	0	19	0	1	8	11	5	29	7	2	0	0	0	0	0	0	6	0
AC108142.1	protein-coding	0	0	0	0	0	0	14	8	0	0	0	0	0	0	0	0	0	0	0	0	TENM3	hsa:55714	teneurin transmembrane protein 3
AC109828.1	protein-coding	0	0	0	0	0	0	0	0	0	0	0	0	0	0	0	0	0	0	0	0	GTF3C2	hsa:2976	general transcription factor IIIC, polypeptide 2, beta 110kDa
AC113607.2	lncRNA	0	0	0	0	0	0	0	0	0	0	0	0	0	0	0	0	0	0	0	0
AC116035.1	lncRNA	24	0	65	0	0	0	5	0	0	0	7	0	0	27	0	0	9	2	0	0
AC125421.1	ncRNA	0	0	0	0	0	0	0	0	0	0	0	0	0	0	0	0	0	0	0	0	LINC00469	hsa:283982	long intergenic non-protein coding RNA 469
AC131097.3	protein-coding	0	0	0	21	0	0	0	7	0	0	0	0	0	0	0	1	0	0	0	0	RTP5	hsa:285093	receptor (chemosensory) transporter protein 5 (putative)
AC136896.1	protein-coding	0	0	0	0	0	0	0	0	0	0	0	0	0	0	0	0	0	0	0	0	GABRG3	hsa:2567	gamma-aminobutyric acid (GABA) A receptor, gamma 3
AC137932.6	protein-coding	0	0	0	0	0	0	0	0	0	0	12	0	3	8	2	2	0	0	0	0	ANKRD11	hsa:29123	ankyrin repeat domain 11
AC144449.1	lncRNA	27	0	0	0	0	0	8	0	0	0	0	8	0	9	3	1	10	2	6	14
AC145110.1	lncRNA	0	0	0	0	0	0	0	0	0	0	0	0	0	2	0	0	0	0	0	5
AC147651.4	protein-coding	24	92	0	0	41	43	5	11	13	60	242	81	87	58	280	50	43	65	43	240	PDGFA	hsa:5154	platelet-derived growth factor alpha polypeptide
AC159540.1	lncRNA	3	6	2	3	8	2	10	1	4	1	4	3	3	28	5	2	2	10	12	5
AC226118.1	lncRNA	43	0	55	0	0	0	0	0	0	0	0	3	1	0	2	4	2	35	13	0
ACAA1	protein-coding	507	811	677	553	391	276	186	286	150	594	461	187	240	406	284	276	197	232	227	478	ACAA1	hsa:30	acetyl-CoA acyltransferase 1
ACAA2	protein-coding	839	1455	577	909	1504	391	759	389	307	1099	874	310	422	477	469	339	327	357	503	737	ACAA2	hsa:10449	acetyl-CoA acyltransferase 2
ACACA	protein-coding	542	760	510	687	579	475	409	386	298	337	553	319	391	511	496	427	676	407	278	415	ACACA	hsa:31	acetyl-CoA carboxylase alpha
ACACB	protein-coding	1279	1665	2487	1605	2839	1732	2407	1370	879	1181	810	220	412	553	433	571	555	428	197	605	ACACB	hsa:32	acetyl-CoA carboxylase beta
ACAD10	protein-coding	180	513	231	230	221	184	151	144	41	197	212	58	120	157	180	99	82	105	63	262	ACAD10	hsa:80724	acyl-CoA dehydrogenase family, member 10
ACAD11	protein-coding	0	0	0	0	34	0	5	7	0	0	7	3	5	2	1	2	0	5	0	0	ACAD11	hsa:84129	acyl-CoA dehydrogenase family, member 11
ACAD8	protein-coding	246	419	356	368	169	288	83	161	107	179	187	113	130	282	143	143	128	115	103	268	ACAD8	hsa:27034	acyl-CoA dehydrogenase family, member 8
ACAD9	protein-coding	530	1183	795	741	949	617	391	439	235	631	559	247	405	514	460	393	432	409	275	502	ACAD9	hsa:28976	acyl-CoA dehydrogenase family, member 9
ACADL	protein-coding	882	1878	801	1338	1034	1165	986	888	474	1239	910	446	323	862	522	747	639	788	357	457	ACADL	hsa:33	acyl-CoA dehydrogenase, long chain
ACADM	protein-coding	1094	1263	282	534	1657	773	545	268	284	420	487	256	369	552	287	328	351	350	399	578	ACADM	hsa:34	acyl-CoA dehydrogenase, C-4 to C-12 straight chain
ACADS	protein-coding	31	0	35	111	33	57	14	30	22	31	23	5	18	12	22	34	32	9	18	125	ACADS	hsa:35	acyl-CoA dehydrogenase, C-2 to C-3 short chain
ACADSB	protein-coding	1353	1486	1299	1420	1405	1690	747	857	549	944	933	480	686	1029	500	614	551	710	623	1103	ACADSB	hsa:36	acyl-CoA dehydrogenase, short/branched chain
ACADVL	protein-coding	938	2076	1411	1103	2572	1311	775	663	564	1605	1426	754	1217	1447	1282	1075	1961	2006	1138	1231	ACADVL	hsa:37	acyl-CoA dehydrogenase, very long chain
ACAN	protein-coding	1804	1039	1998	2159	704	1287	1218	362	664	584	626	498	144	104	81	487	318	132	875	1480	ACAN	hsa:176	aggrecan
ACAP1	protein-coding	56	71	112	0	18	10	41	20	0	1	21	0	68	29	11	14	10	13	8	13	ACAP1	hsa:9744	ArfGAP with coiled-coil, ankyrin repeat and PH domains 1
ACAP2	protein-coding	2774	2340	3205	2505	2486	2745	1994	1630	1331	2507	2117	1126	1531	2129	1245	1296	1348	1298	1335	3105	ACAP2	hsa:23527	ArfGAP with coiled-coil, ankyrin repeat and PH domains 2
ACAP3	protein-coding	34	29	108	50	15	35	6	17	36	36	27	7	23	14	25	32	17	53	24	0	ACAP3	hsa:116983	ArfGAP with coiled-coil, ankyrin repeat and PH domains 3
ACAT1	protein-coding	1160	4052	994	1327	3198	1537	1021	724	434	895	846	612	495	1053	368	390	504	475	394	961	ACAT1	hsa:38	acetyl-CoA acetyltransferase 1
ACAT2	protein-coding	394	688	418	375	329	317	250	206	158	256	359	63	311	270	147	124	95	229	125	283	ACAT2	hsa:39	acetyl-CoA acetyltransferase 2
ACBD3	protein-coding	2359	2753	2066	2123	2187	2223	861	1157	879	1675	1701	1283	921	1092	1187	905	656	1098	1131	2123	ACBD3	hsa:64746	acyl-CoA binding domain containing 3
ACBD4	protein-coding	95	331	131	226	204	252	89	119	86	247	282	131	137	96	124	123	85	204	75	113	ACBD4	hsa:79777	acyl-CoA binding domain containing 4
ACBD5	protein-coding	973	967	913	837	775	1149	428	380	347	842	746	326	477	635	408	412	400	521	483	909	ACBD5	hsa:91452	acyl-CoA binding domain containing 5
ACBD6	protein-coding	242	344	226	215	429	170	94	167	83	127	239	119	68	177	113	85	111	125	84	148	ACBD6	hsa:84320	acyl-CoA binding domain containing 6
ACBD7	protein-coding	0	59	0	50	18	24	11	0	17	1	9	6	17	55	0	10	20	0	7	25	ACBD7	hsa:414149	acyl-CoA binding domain containing 7
ACCS	protein-coding	188	415	348	388	231	301	216	212	217	316	179	82	61	83	79	149	63	130	38	412	ACCS	hsa:84680	1-aminocyclopropane-1-carboxylate synthase homolog (Arabidopsis)(non-functional)
ACCSL	protein-coding	0	0	0	0	0	0	0	0	0	0	0	0	0	4	0	0	0	0	0	0	ACCSL	hsa:390110	1-aminocyclopropane-1-carboxylate synthase homolog (Arabidopsis)(non-functional)-like
ACD	protein-coding	88	168	235	30	75	86	47	66	35	257	142	68	108	80	152	187	80	144	88	240	ACD	hsa:65057	adrenocortical dysplasia homolog (mouse)
ACE	protein-coding	77	78	86	115	171	52	128	82	180	89	10	0	14	8	1	1	0	15	26	0	ACE	hsa:1636	angiotensin I converting enzyme
ACE2	protein-coding	13	28	0	35	53	57	14	6	8	0	1	6	0	0	7	2	0	0	0	0	ACE2	hsa:59272	angiotensin I converting enzyme 2
ACE3P	pseudo	0	1	0	0	0	0	0	1	0	0	0	0	0	0	0	1	0	0	0	1	ACE3P		angiotensin I converting enzyme (peptidyl-dipeptidase A) 3, pseudogene
ACER1	protein-coding	0	0	0	0	0	0	0	0	0	0	1	0	0	0	0	0	7	0	10	0	ACER1	hsa:125981	alkaline ceramidase 1
ACER2	protein-coding	186	278	199	176	248	254	318	116	134	301	342	250	226	140	238	149	123	76	165	466	ACER2	hsa:340485	alkaline ceramidase 2
ACER3	protein-coding	482	421	507	419	412	324	369	270	112	457	285	154	293	389	164	176	293	126	235	477	ACER3	hsa:55331	alkaline ceramidase 3
ACHE	protein-coding	0	0	0	28	37	0	1	6	0	8	9	4	0	0	18	7	5	0	0	0	ACHE	hsa:43	acetylcholinesterase (Yt blood group)
ACIN1	protein-coding	2217	4192	2516	2334	3315	2270	1466	1588	1248	2600	2524	1068	1891	2005	1933	1989	1409	2799	1131	2807	ACIN1	hsa:22985	apoptotic chromatin condensation inducer 1
ACKR2	protein-coding	26	37	19	67	14	10	28	29	6	0	14	3	6	0	0	6	12	5	0	0	ACKR2	hsa:1238	atypical chemokine receptor 2
ACKR3	protein-coding	577	1763	1048	1122	721	631	444	369	346	819	357	225	119	132	249	94	47	162	44	365	ACKR3	hsa:57007	atypical chemokine receptor 3
ACKR4	protein-coding	612	622	294	797	480	159	149	167	144	1502	73	58	17	34	34	26	0	80	33	109	ACKR4	hsa:51554	atypical chemokine receptor 4
ACLY	protein-coding	1591	2936	2177	2108	2148	2159	1230	1475	1115	2108	2545	1554	1315	2109	1762	1460	1651	1148	1300	2831	ACLY	hsa:47	ATP citrate lyase
ACMSD	protein-coding	0	0	0	0	0	0	0	0	0	0	0	0	0	0	0	0	0	0	0	0	ACMSD	hsa:130013	aminocarboxymuconate semialdehyde decarboxylase
ACN9	protein-coding	28	57	17	46	109	51	9	8	0	0	19	13	20	13	14	16	29	25	0	40	SDHAF3	hsa:57001	ACN9 homolog (S. cerevisiae)
ACO1	protein-coding	940	1235	1048	1155	1387	738	742	634	498	975	999	619	826	1048	1298	464	692	654	642	1625	ACO1	hsa:48	aconitase 1, soluble
ACO2	protein-coding	482	1855	1318	1097	2631	841	459	594	568	1048	913	478	682	773	779	708	553	663	520	1035	ACO2	hsa:50	aconitase 2, mitochondrial
ACOT1	protein-coding	0	0	0	2	0	0	0	0	0	0	0	0	1	0	0	0	0	0	0	0	ACOT1	hsa:641371	acyl-CoA thioesterase 1
ACOT11	protein-coding	175	123	187	322	204	206	33	126	73	212	88	40	42	48	94	74	27	56	33	116	ACOT11	hsa:26027	acyl-CoA thioesterase 11
ACOT12	protein-coding	11	0	26	0	0	1	0	0	0	0	0	0	0	21	8	1	0	0	0	0	ACOT12	hsa:134526	acyl-CoA thioesterase 12
ACOT13	protein-coding	474	389	328	262	483	313	184	162	166	407	305	111	209	429	278	150	245	213	279	326	ACOT13	hsa:55856	acyl-CoA thioesterase 13
ACOT2	protein-coding	56	98	11	52	0	2	15	0	16	59	17	4	9	11	22	21	13	4	4	8	ACOT2	hsa:10965	acyl-CoA thioesterase 2
ACOT4	protein-coding	0	0	15	19	0	37	0	3	0	35	22	4	19	2	10	9	13	0	9	1	ACOT4	hsa:122970	acyl-CoA thioesterase 4
ACOT6	protein-coding	0	0	0	0	0	0	0	0	0	0	0	0	0	0	0	0	0	0	0	0	ACOT6	hsa:641372	acyl-CoA thioesterase 6
ACOT7	protein-coding	145	262	246	163	159	167	49	59	60	252	276	50	149	130	71	119	126	54	149	251	ACOT7	hsa:11332	acyl-CoA thioesterase 7
ACOT8	protein-coding	49	228	139	58	42	88	49	29	51	137	79	21	62	76	68	61	59	47	40	77	ACOT8	hsa:10005	acyl-CoA thioesterase 8
ACOT9	protein-coding	841	1586	1339	1513	1656	1091	552	683	763	1648	910	660	438	628	508	467	537	390	461	1100	ACOT9	hsa:23597	acyl-CoA thioesterase 9
ACOX1	protein-coding	1634	2569	2487	2312	2726	1708	1370	1336	800	1927	1551	956	1264	1890	1210	1297	1200	1439	1079	2186	ACOX1	hsa:51	acyl-CoA oxidase 1, palmitoyl
ACOX2	protein-coding	76	143	131	111	56	45	35	8	0	38	33	14	21	42	21	23	27	19	18	77	ACOX2	hsa:8309	acyl-CoA oxidase 2, branched chain
ACOX3	protein-coding	147	669	636	838	563	357	260	407	395	349	343	193	270	205	315	259	233	316	138	242	ACOX3	hsa:8310	acyl-CoA oxidase 3, pristanoyl
ACOXL	protein-coding	0	0	0	0	0	0	0	0	0	0	0	0	0	0	0	0	0	0	0	0	ACOXL	hsa:55289	acyl-CoA oxidase-like
ACP1	protein-coding	968	1231	1117	680	619	696	338	451	320	548	638	295	578	660	504	438	348	393	450	616	ACP1	hsa:52	acid phosphatase 1, soluble
ACP2	protein-coding	89	313	205	268	121	88	129	97	71	298	82	23	172	172	185	213	94	209	189	197	ACP2	hsa:53	acid phosphatase 2, lysosomal
ACP5	protein-coding	0	34	30	23	67	15	14	6	0	0	14	13	40	30	10	10	18	42	2	60	ACP5	hsa:54	acid phosphatase 5, tartrate resistant
ACP6	protein-coding	173	524	325	280	200	170	103	97	61	159	173	175	91	161	124	80	113	135	84	171	ACP6	hsa:51205	acid phosphatase 6, lysophosphatidic
ACPL2	protein-coding	14	45	11	56	107	16	32	52	0	147	9	11	0	20	21	9	0	22	1	29	PXYLP1	hsa:92370	2-phosphoxylose phosphatase 1
ACPP	protein-coding	7	0	0	0	52	14	32	14	22	0	10	0	18	34	0	14	0	56	13	78	ACPP	hsa:55	acid phosphatase, prostate
ACPT	protein-coding	0	0	0	0	0	0	0	0	0	0	0	0	0	0	0	0	0	0	0	0	ACPT	hsa:93650	acid phosphatase, testicular
ACR	protein-coding	0	0	0	12	13	25	0	3	0	0	0	0	0	0	0	0	0	0	0	0	ACR	hsa:49	acrosin
ACRBP	protein-coding	0	37	0	0	14	12	3	2	3	21	33	0	3	8	0	10	0	11	19	0	ACRBP	hsa:84519	acrosin binding protein
ACRC	protein-coding	119	135	122	110	74	72	50	64	44	105	96	59	64	69	15	46	44	83	5	80	ACRC	hsa:93953	acidic repeat containing
ACRV1	protein-coding	0	0	0	0	0	0	0	0	0	0	0	0	0	0	7	0	1	0	0	0	ACRV1	hsa:56	acrosomal vesicle protein 1
ACSBG1	protein-coding	0	0	0	0	26	0	0	0	0	0	0	0	0	0	0	0	0	0	12	0	ACSBG1	hsa:23205	acyl-CoA synthetase bubblegum family member 1
ACSBG2	protein-coding	21	46	0	0	0	29	0	0	0	31	4	0	3	0	7	1	9	5	0	0	ACSBG2	hsa:81616	acyl-CoA synthetase bubblegum family member 2
ACSF2	protein-coding	17	32	52	0	0	17	6	11	9	0	11	0	5	16	11	12	12	0	11	0	ACSF2	hsa:80221	acyl-CoA synthetase family member 2
ACSF3	protein-coding	177	258	384	219	130	264	207	149	90	256	234	48	126	192	139	213	118	138	133	218	ACSF3	hsa:197322	acyl-CoA synthetase family member 3
ACSL1	protein-coding	848	2239	1218	1557	1514	1465	2598	983	560	1220	1298	828	1003	1721	792	1028	816	642	1140	1980	ACSL1	hsa:2180	acyl-CoA synthetase long-chain family member 1
ACSL3	protein-coding	259	668	457	588	318	435	103	236	208	420	401	323	318	248	346	130	226	184	146	537	ACSL3	hsa:2181	acyl-CoA synthetase long-chain family member 3
ACSL4	protein-coding	3720	3452	3539	3337	3397	4630	2847	1926	1670	3608	3020	2598	2057	2916	2283	1830	2358	1750	2898	3336	ACSL4	hsa:2182	acyl-CoA synthetase long-chain family member 4
ACSL5	protein-coding	114	336	539	124	682	189	689	228	154	227	161	37	128	244	91	154	130	113	97	124	ACSL5	hsa:51703	acyl-CoA synthetase long-chain family member 5
ACSL6	protein-coding	0	0	63	34	86	77	44	18	11	19	5	7	20	0	0	10	0	12	21	35	ACSL6	hsa:23305	acyl-CoA synthetase long-chain family member 6
ACSM1	protein-coding	18	0	11	24	25	69	12	9	0	73	39	0	15	34	30	0	7	25	28	13	ACSM1	hsa:116285	acyl-CoA synthetase medium-chain family member 1
ACSM2A	protein-coding	0	0	0	0	0	0	0	3	0	0	0	0	0	0	0	0	0	0	0	0	ACSM2A	hsa:123876	acyl-CoA synthetase medium-chain family member 2A
ACSM2B	protein-coding	0	0	0	0	0	0	0	0	0	0	0	0	0	0	0	0	0	0	0	0	ACSM2B	hsa:348158	acyl-CoA synthetase medium-chain family member 2B
ACSM3	protein-coding	63	88	31	45	13	0	26	16	11	18	76	18	43	50	59	58	34	21	26	63	ACSM3	hsa:6296	acyl-CoA synthetase medium-chain family member 3
ACSM4	protein-coding	0	0	0	0	0	0	0	0	0	0	0	0	0	0	0	0	0	0	0	0	ACSM4	hsa:341392	acyl-CoA synthetase medium-chain family member 4
ACSM5	protein-coding	35	42	0	59	0	54	88	22	7	0	12	0	0	0	0	0	7	12	4	22	ACSM5	hsa:54988	acyl-CoA synthetase medium-chain family member 5
ACSS1	protein-coding	386	975	801	749	1017	494	455	680	299	512	747	269	372	966	401	731	620	1050	290	538	ACSS1	hsa:84532	acyl-CoA synthetase short-chain family member 1
ACSS2	protein-coding	925	2149	1476	1550	1516	1137	1231	808	584	1326	1367	792	914	833	940	669	700	1318	809	1194	ACSS2	hsa:55902	acyl-CoA synthetase short-chain family member 2
ACSS3	protein-coding	412	969	308	422	644	414	351	212	221	503	505	283	320	520	280	246	342	357	251	383	ACSS3	hsa:79611	acyl-CoA synthetase short-chain family member 3
ACTA1	protein-coding	0	0	0	11	64	3	0	0	0	0	0	0	0	0	0	0	0	0	0	0	ACTA1	hsa:58	actin, alpha 1, skeletal muscle
ACTA2	protein-coding	49419	153625	62118	85292	64759	54230	22269	30028	28776	73414	27597	22787	4308	9393	3099	9288	4269	6072	12077	50739	ACTA2	hsa:59	actin, alpha 2, smooth muscle, aorta
ACTA2-AS1	ncRNA	0	0	20	0	61	24	0	0	0	0	0	0	0	0	0	0	0	23	0	0	ACTA2-AS1	hsa:100132116	ACTA2 antisense RNA 1
ACTB	protein-coding	61775	196122	82678	102501	82912	65035	29414	43837	37139	106493	114721	40091	32118	45073	33807	31633	28529	32364	37350	137688	ACTB	hsa:60	actin, beta
ACTBL2	protein-coding	0	0	0	0	0	0	0	0	0	0	0	0	0	0	0	0	0	0	0	0	ACTBL2	hsa:345651	actin, beta-like 2
ACTBP1	pseudo	0	0	0	0	0	0	0	0	0	0	0	0	0	0	0	0	0	0	0	0	ACTBP1		actin, beta pseudogene 1
ACTBP10	pseudo	0	0	0	0	0	0	0	0	0	0	0	0	0	0	0	0	0	0	0	0	ACTBP10		actin, beta pseudogene 10
ACTBP11	pseudo	0	10	1	4	2	2	1	3	1	2	2	1	3	0	3	0	0	4	0	7	ACTBP11		actin, beta pseudogene 11
ACTBP12	pseudo	0	0	0	0	0	0	0	0	0	0	0	0	0	0	0	0	0	0	0	0	ACTBP12		actin, beta pseudogene 12
ACTBP13	pseudo	0	0	0	0	0	0	0	0	0	0	0	0	0	0	0	0	0	0	0	0	ACTBP13		actin, beta pseudogene 13
ACTBP14	pseudo	7	0	0	0	0	0	0	0	0	0	0	8	0	0	0	0	0	0	0	19	ACTBP14		actin, beta pseudogene 14
ACTBP2	pseudo	3	10	5	8	1	7	2	4	4	2	5	2	6	5	0	3	2	4	4	25	ACTBP2		actin, beta pseudogene 2
ACTBP3	pseudo	0	0	0	0	0	0	0	0	0	0	0	0	0	0	0	0	0	0	0	0	ACTBP3		actin, beta pseudogene 3
ACTBP4	pseudo	16	0	0	0	11	0	13	65	12	19	11	11	7	15	15	9	13	11	25	28	ACTBP4		actin, beta pseudogene 4
ACTBP6	pseudo	0	0	0	0	0	0	0	0	0	0	0	0	0	0	0	0	0	0	0	0	ACTBP6		actin, beta pseudogene 6
ACTBP7	pseudo	0	51	0	0	0	0	3	0	10	0	0	3	0	0	0	0	0	0	0	0	ACTBP7		actin, beta pseudogene 7
ACTBP8	pseudo	0	0	0	0	0	0	0	0	0	0	0	0	0	0	0	0	0	0	0	0	ACTBP8		actin, beta pseudogene 8
ACTBP9	pseudo	0	0	0	0	0	0	0	0	0	0	0	0	0	0	0	0	0	0	0	0	ACTBP9		actin, beta pseudogene 9
ACTC1	protein-coding	569	2896	615	2583	33632	1724	971	371	708	1180	381	353	72	86	74	81	34	37	236	2208	ACTC1	hsa:70	actin, alpha, cardiac muscle 1
ACTG1	protein-coding	26961	57306	32609	32686	26789	18802	10477	11719	11774	47953	37300	12872	19883	18233	25121	18604	14665	27561	16621	43539	ACTG1	hsa:71	actin, gamma 1
ACTG1P1	pseudo	13	0	0	0	24	47	0	0	13	20	17	0	4	0	21	6	0	38	12	0	ACTG1P1		actin, gamma 1 pseudogene 1
ACTG1P10	pseudo	0	0	0	0	0	0	0	0	0	0	0	0	0	0	0	0	0	0	0	0	ACTG1P10		actin, gamma 1 pseudogene 10
ACTG1P11	pseudo	0	0	0	0	0	0	0	0	0	0	0	0	0	0	0	0	0	0	0	0	ACTG1P11		actin, gamma 1 pseudogene 11
ACTG1P12	pseudo	0	0	0	0	0	0	0	0	0	0	0	0	0	0	0	0	0	0	0	0	ACTG1P12		actin, gamma 1 pseudogene 12
ACTG1P13	pseudo	0	0	0	0	0	0	0	0	0	0	10	0	0	0	0	0	0	0	0	0	ACTG1P13		actin, gamma 1 pseudogene 13
ACTG1P2	pseudo	0	0	0	0	0	0	0	0	0	0	0	0	0	0	0	0	0	0	0	0	ACTG1P2		actin, gamma 1 pseudogene 2
ACTG1P3	pseudo	0	0	0	32	11	55	16	41	0	76	16	11	12	5	16	27	18	18	10	0	ACTG1P3		actin, gamma 1 pseudogene 3
ACTG1P4	pseudo	26	0	0	15	63	18	14	29	0	67	20	7	0	16	0	11	0	7	0	22	ACTG1P4	hsa:648740	actin, gamma 1 pseudogene 4
ACTG1P9	pseudo	0	0	0	0	0	0	0	0	0	0	0	0	0	0	0	0	0	0	0	0	ACTG1P9		actin, gamma 1 pseudogene 9
ACTG2	protein-coding	574	6395	1043	4415	3253	1210	877	1522	656	1087	1342	812	421	536	296	333	511	309	677	1835	ACTG2	hsa:72	actin, gamma 2, smooth muscle, enteric
ACTL10	protein-coding	0	37	9	0	0	0	0	0	0	0	0	0	0	0	1	8	1	4	0	0	ACTL10	hsa:170487	actin-like 10
ACTL6A	protein-coding	292	138	373	307	262	272	169	139	127	204	268	91	198	451	239	212	250	178	147	472	ACTL6A	hsa:86	actin-like 6A
ACTL6B	protein-coding	0	0	0	0	0	0	0	0	0	0	0	0	0	0	0	0	0	0	0	0	ACTL6B	hsa:51412	actin-like 6B
ACTL7A	protein-coding	0	0	0	0	0	0	0	0	0	0	0	0	0	0	0	0	0	0	0	0	ACTL7A	hsa:10881	actin-like 7A
ACTL7B	protein-coding	0	0	0	0	0	0	0	0	0	0	0	0	0	0	0	0	0	0	0	0	ACTL7B	hsa:10880	actin-like 7B
ACTL8	protein-coding	0	0	0	0	0	0	0	0	0	0	0	0	0	5	0	0	0	0	0	0	ACTL8	hsa:81569	actin-like 8
ACTL9	protein-coding	0	0	0	0	0	0	0	0	0	0	0	0	0	0	0	0	0	0	0	0	ACTL9	hsa:284382	actin-like 9
ACTN1	protein-coding	9369	27390	13881	14910	12655	10265	4156	5921	5319	13982	20172	10634	7723	8173	9331	6976	7086	12036	6429	23094	ACTN1	hsa:87	actinin, alpha 1
ACTN1-AS1	ncRNA	0	0	0	0	0	0	0	0	0	3	7	8	7	0	2	0	1	16	0	0	ACTN1-AS1	hsa:161159	ACTN1 antisense RNA 1
ACTN2	protein-coding	785	1464	766	1450	9546	1122	413	764	342	915	282	798	62	270	210	131	148	180	53	309	ACTN2	hsa:88	actinin, alpha 2
ACTN3	protein-coding	0	97	0	0	12	0	0	6	0	0	1	0	0	10	0	2	14	16	11	0	ACTN3	hsa:89	actinin, alpha 3 (gene/pseudogene)
ACTN4	protein-coding	14444	42184	20167	23634	18327	13529	6363	11115	9846	26733	11688	10654	3453	3097	3750	5757	2778	4000	6591	15936	ACTN4	hsa:81	actinin, alpha 4
ACTN4P1	pseudo	0	0	0	0	0	0	0	0	0	0	0	0	0	0	0	0	0	0	0	0	ACTN4P1		actinin, alpha 4 pseudogene 1
ACTN4P2	pseudo	0	0	0	0	0	0	0	0	0	0	0	0	0	0	0	0	0	0	0	0	ACTN4P2		actinin, alpha 4 pseudogene 2
ACTR10	protein-coding	889	2061	1305	909	1114	948	468	571	436	1367	799	395	591	499	531	420	541	627	268	1266	ACTR10	hsa:55860	actin-related protein 10 homolog (S. cerevisiae)
ACTR1A	protein-coding	1145	2502	1243	1513	1521	1366	587	955	484	1567	1303	744	689	1069	1150	876	741	607	725	1579	ACTR1A	hsa:10121	ARP1 actin-related protein 1 homolog A, centractin alpha (yeast)
ACTR1B	protein-coding	448	1039	760	1048	696	410	287	203	216	1051	609	286	179	203	328	245	167	223	211	1032	ACTR1B	hsa:10120	ARP1 actin-related protein 1 homolog B, centractin beta (yeast)
ACTR2	protein-coding	8350	8345	12596	9297	5899	11259	5033	4765	4084	7987	9429	3850	5659	6969	5585	4250	5159	4935	4932	10369	ACTR2	hsa:10097	ARP2 actin-related protein 2 homolog (yeast)
ACTR3	protein-coding	6600	7134	7022	6066	4279	5834	3421	2801	2758	6409	7288	4395	4272	4621	4882	3186	3334	3408	3542	10249	ACTR3	hsa:10096	ARP3 actin-related protein 3 homolog (yeast)
ACTR3B	protein-coding	114	186	155	95	92	39	71	48	103	176	89	96	96	102	182	182	66	103	71	221	ACTR3B	hsa:57180	ARP3 actin-related protein 3 homolog B (yeast)
ACTR3BP1	pseudo	0	0	0	0	0	0	0	0	0	0	0	0	0	0	0	0	0	0	0	0	ACTR3BP1		ACTR3B pseudogene 1
ACTR3BP2	pseudo	0	0	0	0	0	0	0	0	0	0	0	0	0	0	0	0	0	0	0	0	ACTR3BP2	hsa:440888	ACTR3B pseudogene 2
ACTR3BP3	pseudo	0	0	0	0	0	0	0	0	0	0	0	0	0	0	0	0	0	0	0	0	ACTR3BP3		ACTR3B pseudogene 3
ACTR3BP4	pseudo	0	0	0	0	0	0	0	0	0	0	0	0	0	0	0	0	0	0	0	0	ACTR3BP4		ACTR3B pseudogene 4
ACTR3BP5	pseudo	0	0	0	0	0	0	0	0	0	0	0	0	0	0	0	0	0	0	0	0	ACTR3BP5	hsa:399746	ACTR3B pseudogene 5
ACTR3BP6	pseudo	0	0	0	0	0	0	0	0	0	0	0	0	0	0	0	0	0	0	0	0	ACTR3BP6		ACTR3B pseudogene 6
ACTR3C	protein-coding	0	0	39	0	1	0	0	21	0	57	35	8	17	20	18	15	11	3	16	16	ACTR3C	hsa:653857	ARP3 actin-related protein 3 homolog C (yeast)
ACTR3P1	pseudo	0	0	0	0	0	0	0	0	0	0	0	0	0	0	0	0	0	0	0	0	ACTR3P1		ACTR3 pseudogene 1
ACTR3P2	pseudo	0	0	0	0	0	0	0	0	0	0	0	0	0	0	0	0	0	0	0	0	ACTR3P2		ACTR3 pseudogene 2
ACTR3P3	pseudo	0	0	0	0	0	0	0	0	0	0	0	0	0	0	0	0	0	0	0	0	ACTR3P3		ACTR3 pseudogene 3
ACTR5	protein-coding	126	631	302	329	259	247	115	132	165	159	135	49	122	126	109	102	101	111	106	242	ACTR5	hsa:79913	ARP5 actin-related protein 5 homolog (yeast)
ACTR6	protein-coding	663	95	716	471	122	518	212	180	201	360	432	231	348	420	290	166	173	237	204	374	ACTR6	hsa:64431	ARP6 actin-related protein 6 homolog (yeast)
ACTR6P1	pseudo	0	0	0	0	0	0	0	0	0	0	0	0	0	0	0	0	0	0	0	0	ACTR6P1		ACTR6 pseudogene 1
ACTR8	protein-coding	749	879	454	646	804	482	378	339	344	751	670	345	438	573	403	412	446	512	353	910	ACTR8	hsa:93973	ARP8 actin-related protein 8 homolog (yeast)
ACTRT1	protein-coding	0	0	0	0	0	0	0	0	0	0	0	0	0	0	0	0	0	0	0	0	ACTRT1	hsa:139741	actin-related protein T1
ACTRT2	protein-coding	0	0	0	0	0	0	0	0	0	0	0	0	0	0	0	0	0	0	0	0	ACTRT2	hsa:140625	actin-related protein T2
ACTRT3	protein-coding	18	56	45	44	27	51	34	21	28	26	42	18	41	71	31	27	29	35	26	59	ACTRT3	hsa:84517	actin-related protein T3
ACVR1	protein-coding	626	1549	895	1227	903	899	577	525	246	945	1086	467	580	674	621	486	404	449	372	1057	ACVR1	hsa:90	activin A receptor, type I
ACVR1B	protein-coding	254	671	485	359	504	284	386	335	238	417	762	745	509	420	1039	445	474	591	499	1398	ACVR1B	hsa:91	activin A receptor, type IB
ACVR1C	protein-coding	31	0	0	0	91	35	495	49	64	23	15	3	0	0	4	3	4	12	0	29	ACVR1C	hsa:130399	activin A receptor, type IC
ACVR2A	protein-coding	859	1262	1069	878	804	821	781	686	413	762	649	343	390	800	570	408	417	615	436	777	ACVR2A	hsa:92	activin A receptor, type IIA
ACVR2B	protein-coding	448	632	675	391	667	403	333	514	194	410	506	334	696	512	505	445	360	758	328	761	ACVR2B	hsa:93	activin A receptor, type IIB
ACVR2B-AS1	ncRNA	13	37	18	18	55	0	22	31	17	32	18	8	28	28	11	25	8	23	34	0	ACVR2B-AS1	hsa:100128640	ACVR2B antisense RNA 1
ACVRL1	protein-coding	178	267	521	211	652	159	270	202	89	292	121	22	111	87	54	90	6	23	129	75	ACVRL1	hsa:94	activin A receptor type II-like 1
ACY1	protein-coding	55	57	60	95	83	43	29	34	6	55	98	24	36	24	70	72	45	41	7	48	ACY1	hsa:95	aminoacylase 1
ACY3	protein-coding	0	0	0	0	0	0	0	7	0	0	0	0	0	0	0	0	0	0	0	0	ACY3	hsa:91703	aspartoacylase (aminocyclase) 3
ACYP1	protein-coding	38	81	33	0	3	74	30	24	13	0	41	26	47	32	18	13	0	0	13	44	ACYP1	hsa:97	acylphosphatase 1, erythrocyte (common) type
ACYP2	protein-coding	56	76	139	10	32	64	29	4	36	34	67	23	23	20	14	47	37	54	13	76	ACYP2	hsa:98	acylphosphatase 2, muscle type
AD000090.2	protein-coding	42	32	28	28	18	39	0	34	4	60	30	4	9	12	17	24	14	15	11	21	ATP4A	hsa:495	ATPase, H+/K+ exchanging, alpha polypeptide
ADA	protein-coding	42	130	43	44	93	17	81	47	0	38	63	16	30	36	16	14	16	3	12	6	ADA	hsa:100	adenosine deaminase
ADAD1	protein-coding	23	0	0	0	0	0	0	0	0	0	0	0	0	0	0	0	0	0	0	0	ADAD1	hsa:132612	adenosine deaminase domain containing 1 (testis-specific)
ADAD1P1	pseudo	0	0	0	0	0	0	0	0	0	0	0	0	0	0	0	0	0	0	0	0	ADAD1P1		adenosine deaminase domain containing 1 (testis-specific) pseudogene 1
ADAD1P2	pseudo	0	0	0	0	0	0	0	0	0	0	0	0	0	0	0	0	0	0	0	0	ADAD1P2		adenosine deaminase domain containing 1 (testis-specific) pseudogene 2
ADAD2	protein-coding	0	0	0	0	0	23	0	0	0	0	9	0	0	0	0	0	0	0	0	0	ADAD2	hsa:161931	adenosine deaminase domain containing 2
ADAL	protein-coding	286	306	268	302	564	222	227	144	123	233	97	83	92	211	97	86	89	105	116	296	ADAL	hsa:161823	adenosine deaminase-like
ADAM10	protein-coding	2403	3354	2104	1896	2674	2363	1847	1144	835	1597	2223	1196	1550	1798	1257	968	1196	1206	1402	3477	ADAM10	hsa:102	ADAM metallopeptidase domain 10
ADAM11	protein-coding	50	117	34	31	148	7	8	29	16	21	13	9	16	3	44	11	12	4	14	17	ADAM11	hsa:4185	ADAM metallopeptidase domain 11
ADAM12	protein-coding	32	35	147	44	74	66	312	40	24	47	425	42	210	34	172	124	148	232	104	255	ADAM12	hsa:8038	ADAM metallopeptidase domain 12
ADAM15	protein-coding	233	829	504	279	194	258	94	242	192	271	298	122	135	197	219	259	159	162	155	205	ADAM15	hsa:8751	ADAM metallopeptidase domain 15
ADAM17	protein-coding	999	1096	1022	621	1022	942	689	488	603	970	1140	1116	792	1117	1193	717	776	913	755	1703	ADAM17	hsa:6868	ADAM metallopeptidase domain 17
ADAM18	protein-coding	0	0	0	0	0	0	0	0	0	0	0	0	0	0	0	0	0	0	0	0	ADAM18	hsa:8749	ADAM metallopeptidase domain 18
ADAM19	protein-coding	499	1047	613	662	1129	411	364	516	178	593	684	542	478	464	1025	360	445	488	411	970	ADAM19	hsa:8728	ADAM metallopeptidase domain 19
ADAM1A	pseudo	89	141	170	177	143	161	53	85	41	84	68	48	51	83	69	82	120	115	56	73	ADAM1A	hsa:8759	ADAM metallopeptidase domain 1A, pseudogene
ADAM1B	pseudo	0	0	0	0	0	0	0	0	0	0	0	0	0	0	5	0	0	4	0	0	ADAM1B		ADAM metallopeptidase domain 1B, pseudogene
ADAM2	protein-coding	0	0	0	0	0	0	0	0	0	0	0	0	0	0	0	0	0	0	0	0	ADAM2	hsa:2515	ADAM metallopeptidase domain 2
ADAM20	protein-coding	46	0	105	62	44	155	46	53	34	33	62	40	51	23	55	46	26	67	26	207	ADAM20	hsa:8748	ADAM metallopeptidase domain 20
ADAM20P1	pseudo	40	152	58	0	45	44	62	22	12	114	72	16	56	42	50	38	35	41	32	119	ADAM20P1	hsa:317760	ADAM metallopeptidase domain 20 pseudogene 1
ADAM20P2	pseudo	0	0	0	0	0	0	0	0	0	0	0	0	0	0	0	0	0	0	0	0	ADAM20P2		ADAM metallopeptidase domain 20 pseudogene 2
ADAM20P3	pseudo	0	0	0	0	0	0	0	0	0	0	0	0	0	0	0	0	0	0	0	0	ADAM20P3		ADAM metallopeptidase domain 20 pseudogene 3
ADAM21	protein-coding	9	0	30	0	31	40	0	0	0	0	23	0	6	1	18	0	0	0	0	0	ADAM21	hsa:8747	ADAM metallopeptidase domain 21
ADAM21P1	pseudo	0	2	0	23	0	0	2	0	0	0	8	0	1	3	2	2	0	10	0	23	ADAM21P1	hsa:145241	ADAM metallopeptidase domain 21 pseudogene 1
ADAM22	protein-coding	399	2136	332	569	386	334	475	592	154	198	133	229	49	141	72	28	72	60	47	68	ADAM22	hsa:53616	ADAM metallopeptidase domain 22
ADAM23	protein-coding	848	714	628	596	1259	768	500	358	181	269	496	203	207	265	137	153	335	112	846	1037	ADAM23	hsa:8745	ADAM metallopeptidase domain 23
ADAM24P	pseudo	0	0	0	0	0	0	0	0	0	0	0	0	0	0	0	0	0	0	0	0	ADAM24P		ADAM metallopeptidase domain 24, pseudogene
ADAM28	protein-coding	17	0	58	0	0	37	18	0	0	46	17	0	12	0	5	13	9	5	26	0	ADAM28	hsa:10863	ADAM metallopeptidase domain 28
ADAM29	protein-coding	0	0	0	0	0	0	0	0	0	0	0	0	0	0	0	0	0	0	0	0	ADAM29	hsa:11086	ADAM metallopeptidase domain 29
ADAM30	protein-coding	0	0	0	0	0	0	0	0	0	0	0	0	0	0	0	0	0	0	0	0	ADAM30	hsa:11085	ADAM metallopeptidase domain 30
ADAM32	protein-coding	117	54	108	273	162	242	142	129	107	188	104	113	103	170	109	45	46	173	57	131	ADAM32	hsa:203102	ADAM metallopeptidase domain 32
ADAM33	protein-coding	467	1249	583	899	332	946	356	474	478	1098	321	370	164	103	112	471	101	97	33	272	ADAM33	hsa:80332	ADAM metallopeptidase domain 33
ADAM3A	pseudo	0	0	0	0	0	0	0	0	0	0	0	0	0	0	0	0	0	0	0	0	ADAM3A	hsa:1587	ADAM metallopeptidase domain 3A (pseudogene)
ADAM3B	pseudo	6	0	22	15	19	0	73	0	0	14	20	0	7	6	31	4	9	14	0	0	ADAM3B		ADAM metallopeptidase domain 3B (pseudogene)
ADAM5	pseudo	11	0	18	0	0	0	0	0	0	0	0	0	6	0	0	0	0	11	0	0	ADAM5	hsa:255926	ADAM metallopeptidase domain 5, pseudogene
ADAM6	pseudo	0	0	0	0	0	0	0	0	0	0	0	0	0	0	0	0	0	0	0	0	ADAM6	hsa:8755	ADAM metallopeptidase domain 6, pseudogene
ADAM7	protein-coding	0	0	0	0	0	0	0	0	0	0	0	0	0	0	0	0	0	0	0	0	ADAM7	hsa:8756	ADAM metallopeptidase domain 7
ADAM8	protein-coding	10	34	19	34	25	36	21	25	0	57	28	14	86	28	10	39	29	67	32	141	ADAM8	hsa:101	ADAM metallopeptidase domain 8
ADAM9	protein-coding	4747	7734	4751	5595	5626	5123	2588	2551	2161	4600	7145	3669	3593	5692	3454	2269	3379	2881	3993	6975	ADAM9	hsa:8754	ADAM metallopeptidase domain 9
ADAMDEC1	protein-coding	0	0	23	0	21	0	23	0	0	14	0	6	11	0	0	14	0	0	40	0	ADAMDEC1	hsa:27299	ADAM-like, decysin 1
ADAMTS1	protein-coding	8197	6054	9269	6486	11282	10693	7666	2961	5766	8187	10069	10414	5592	9774	3417	4424	9116	3356	10790	11216	ADAMTS1	hsa:9510	ADAM metallopeptidase with thrombospondin type 1 motif, 1
ADAMTS10	protein-coding	514	1031	750	1123	399	436	160	350	300	811	427	253	232	268	377	423	249	293	164	590	ADAMTS10	hsa:81794	ADAM metallopeptidase with thrombospondin type 1 motif, 10
ADAMTS12	protein-coding	106	228	244	127	90	56	64	91	27	26	33	23	51	53	49	22	68	45	26	19	ADAMTS12	hsa:81792	ADAM metallopeptidase with thrombospondin type 1 motif, 12
ADAMTS13	protein-coding	25	64	0	32	10	55	8	5	27	29	5	13	1	10	10	8	12	32	8	39	ADAMTS13	hsa:11093	ADAM metallopeptidase with thrombospondin type 1 motif, 13
ADAMTS14	protein-coding	0	0	32	1	0	1	9	5	0	0	1	0	3	3	7	10	0	0	4	0	ADAMTS14	hsa:140766	ADAM metallopeptidase with thrombospondin type 1 motif, 14
ADAMTS15	protein-coding	50	87	254	259	201	212	179	167	75	239	369	153	67	110	134	196	36	128	62	256	ADAMTS15	hsa:170689	ADAM metallopeptidase with thrombospondin type 1 motif, 15
ADAMTS16	protein-coding	0	0	0	0	18	0	0	0	0	0	0	0	0	0	0	0	0	0	0	0	ADAMTS16	hsa:170690	ADAM metallopeptidase with thrombospondin type 1 motif, 16
ADAMTS17	protein-coding	55	83	164	150	170	123	59	69	44	55	37	35	29	34	52	29	22	56	13	32	ADAMTS17	hsa:170691	ADAM metallopeptidase with thrombospondin type 1 motif, 17
ADAMTS18	protein-coding	0	0	105	0	51	32	10	0	17	25	0	0	0	0	0	0	0	0	0	0	ADAMTS18	hsa:170692	ADAM metallopeptidase with thrombospondin type 1 motif, 18
ADAMTS19	protein-coding	99	361	40	147	27	40	90	217	32	105	192	26	85	53	112	46	17	262	46	153	ADAMTS19	hsa:171019	ADAM metallopeptidase with thrombospondin type 1 motif, 19
ADAMTS2	protein-coding	199	613	577	393	463	231	319	240	71	388	277	104	152	210	265	155	54	69	213	321	ADAMTS2	hsa:9509	ADAM metallopeptidase with thrombospondin type 1 motif, 2
ADAMTS20	protein-coding	0	0	0	0	10	0	0	0	0	0	0	0	0	0	0	0	0	0	0	0	ADAMTS20	hsa:80070	ADAM metallopeptidase with thrombospondin type 1 motif, 20
ADAMTS3	protein-coding	367	184	370	202	170	217	221	127	135	248	675	243	345	436	443	207	612	453	471	797	ADAMTS3	hsa:9508	ADAM metallopeptidase with thrombospondin type 1 motif, 3
ADAMTS4	protein-coding	143	184	246	174	380	278	320	20	18	67	146	792	270	132	1891	85	34	18	487	95	ADAMTS4	hsa:9507	ADAM metallopeptidase with thrombospondin type 1 motif, 4
ADAMTS5	protein-coding	150	13	297	167	264	127	591	279	148	220	175	33	311	176	40	87	0	9	87	90	ADAMTS5	hsa:11096	ADAM metallopeptidase with thrombospondin type 1 motif, 5
ADAMTS6	protein-coding	186	232	212	345	143	355	47	144	52	110	215	57	68	92	63	24	55	22	67	30	ADAMTS6	hsa:11174	ADAM metallopeptidase with thrombospondin type 1 motif, 6
ADAMTS7	protein-coding	220	325	570	676	409	263	71	118	121	197	273	97	110	87	105	109	62	69	79	142	ADAMTS7	hsa:11173	ADAM metallopeptidase with thrombospondin type 1 motif, 7
ADAMTS7P1	pseudo	0	0	0	0	0	0	0	0	0	0	5	0	0	0	6	0	0	2	6	0	ADAMTS7P1	hsa:390660	ADAMTS7 pseudogene 1
ADAMTS7P2	pseudo	0	0	0	0	0	0	0	0	0	0	0	0	0	0	0	0	0	0	0	0	ADAMTS7P1	hsa:390660	ADAMTS7 pseudogene 1
ADAMTS7P3	pseudo	2	0	0	0	0	0	0	1	0	0	0	7	2	0	0	0	0	0	0	0	ADAMTS7P3		ADAMTS7 pseudogene 3
ADAMTS7P4	pseudo	0	0	0	0	0	0	0	0	0	0	0	3	1	0	0	0	0	0	0	1	ADAMTS7P4		ADAMTS7 pseudogene 4
ADAMTS8	protein-coding	455	1291	662	1866	540	601	173	442	92	1205	1948	630	463	785	691	293	273	569	922	709	ADAMTS8	hsa:11095	ADAM metallopeptidase with thrombospondin type 1 motif, 8
ADAMTS9	protein-coding	372	1149	839	1273	1468	978	704	541	543	840	703	704	850	668	2029	317	683	323	609	2776	ADAMTS9	hsa:56999	ADAM metallopeptidase with thrombospondin type 1 motif, 9
ADAMTS9-AS2	ncRNA	443	1215	957	771	723	851	852	674	542	876	1003	394	740	610	598	568	580	1321	181	1065	ADAMTS9-AS2	hsa:100507098	ADAMTS9 antisense RNA 2
ADAMTSL1	protein-coding	116	340	168	148	109	65	20	79	64	160	89	36	9	24	67	54	76	21	58	75	ADAMTSL1	hsa:92949	ADAMTS-like 1
ADAMTSL2	protein-coding	72	5	95	27	78	41	31	19	0	9	11	19	18	5	42	8	0	11	9	32	ADAMTSL2	hsa:9719	ADAMTS-like 2
ADAMTSL3	protein-coding	4317	7439	5503	4514	5777	5036	2571	2362	2263	6069	3303	2505	1497	2553	1825	2552	1558	1656	1964	3797	ADAMTSL3	hsa:57188	ADAMTS-like 3
ADAMTSL4	protein-coding	0	0	0	0	0	0	0	3	0	0	0	3	0	9	6	0	0	0	0	0	ADAMTSL4	hsa:54507	ADAMTS-like 4
ADAMTSL4-AS1	ncRNA	95	24	194	215	441	290	175	242	146	200	506	356	256	131	515	271	430	270	135	449	ADAMTSL4-AS1	hsa:574406	ADAMTSL4 antisense RNA 1
ADAMTSL5	protein-coding	61	183	51	81	186	70	43	50	77	100	86	44	27	20	13	75	5	12	23	51	ADAMTSL5	hsa:339366	ADAMTS-like 5
ADAP1	protein-coding	61	39	27	92	51	60	5	38	31	0	9	0	37	17	62	31	13	20	6	175	ADAP1	hsa:11033	ArfGAP with dual PH domains 1
ADAP2	protein-coding	210	257	130	57	235	46	251	77	121	250	120	24	246	219	84	91	86	123	126	240	ADAP2	hsa:55803	ArfGAP with dual PH domains 2
ADAR	protein-coding	4785	6738	6211	4537	8125	4653	4593	2696	1984	3960	4959	2893	2861	4524	4266	3235	3325	3496	2504	7081	ADAR	hsa:103	adenosine deaminase, RNA-specific
ADARB1	protein-coding	1437	3732	2548	2011	1629	1762	789	865	786	1838	1489	1066	393	598	538	823	444	456	525	1827	ADARB1	hsa:104	adenosine deaminase, RNA-specific, B1
ADARB2	protein-coding	0	0	0	0	0	4	3	2	0	0	82	7	6	0	12	14	0	27	5	0	ADARB2	hsa:105	adenosine deaminase, RNA-specific, B2 (non-functional)
ADARB2-AS1	ncRNA	0	0	0	0	0	0	0	0	0	0	0	0	0	0	0	0	0	0	0	0	ADARB2-AS1	hsa:642394	ADARB2 antisense RNA 1
ADAT1	protein-coding	363	509	760	513	631	256	243	246	244	416	421	168	255	402	434	221	292	405	195	478	ADAT1	hsa:23536	adenosine deaminase, tRNA-specific 1
ADAT2	protein-coding	157	92	135	70	132	277	125	81	39	112	96	80	100	220	144	111	102	63	70	131	ADAT2	hsa:134637	adenosine deaminase, tRNA-specific 2
ADAT3	protein-coding	0	0	0	0	28	0	0	5	0	0	0	0	7	0	11	22	0	0	0	0	ADAT3	hsa:113179	adenosine deaminase, tRNA-specific 3
ADC	protein-coding	46	70	140	0	49	41	22	39	23	23	29	32	46	22	33	17	4	33	31	21	AZIN2	hsa:113451	antizyme inhibitor 2
ADCK1	protein-coding	27	0	64	15	18	14	39	45	20	58	57	9	10	14	15	28	8	13	20	12	ADCK1	hsa:57143	aarF domain containing kinase 1
ADCK2	protein-coding	82	453	88	213	43	33	52	75	108	221	104	40	80	65	94	109	89	56	79	66	ADCK2	hsa:90956	aarF domain containing kinase 2
ADCK3	protein-coding	190	376	259	226	507	148	197	113	97	86	323	34	196	178	213	247	138	288	92	372	ADCK3	hsa:56997	aarF domain containing kinase 3
ADCK4	protein-coding	107	254	217	183	62	134	67	52	72	186	214	47	91	145	180	206	118	140	109	217	ADCK4	hsa:79934	aarF domain containing kinase 4
ADCK5	protein-coding	19	0	58	81	16	12	10	13	0	0	67	0	10	13	19	16	5	10	10	44	ADCK5	hsa:203054	aarF domain containing kinase 5
ADCY1	protein-coding	111	140	565	152	279	118	277	208	74	430	26	8	1	15	41	188	0	16	20	24	ADCY1	hsa:107	adenylate cyclase 1 (brain)
ADCY10	protein-coding	19	0	31	0	1	47	26	8	25	0	17	25	3	7	26	20	4	11	17	37	ADCY10	hsa:55811	adenylate cyclase 10 (soluble)
ADCY10P1	pseudo	167	135	116	44	189	103	137	56	34	58	112	55	80	59	86	91	47	107	60	244	ADCY10P1	hsa:221442	adenylate cyclase 10 (soluble) pseudogene 1
ADCY2	protein-coding	408	1012	517	405	647	519	231	271	403	677	562	199	130	181	142	276	80	108	222	529	ADCY2	hsa:108	adenylate cyclase 2 (brain)
ADCY3	protein-coding	338	952	846	584	706	553	391	398	269	744	375	260	243	318	360	351	271	309	194	569	ADCY3	hsa:109	adenylate cyclase 3
ADCY4	protein-coding	94	184	103	63	291	139	186	125	111	20	0	16	0	17	0	4	0	0	24	0	ADCY4	hsa:196883	adenylate cyclase 4
ADCY5	protein-coding	1825	7030	3121	3639	3427	2854	1021	2043	1641	2639	1680	1718	817	990	943	1355	1022	1178	653	2502	ADCY5	hsa:111	adenylate cyclase 5
ADCY6	protein-coding	489	921	1400	729	996	698	365	463	404	1052	722	496	356	247	455	392	255	553	421	1055	ADCY6	hsa:112	adenylate cyclase 6
ADCY7	protein-coding	21	51	42	22	59	30	14	17	6	17	15	6	28	0	10	20	0	7	7	0	ADCY7	hsa:113	adenylate cyclase 7
ADCY8	protein-coding	0	0	0	0	0	0	0	0	0	0	0	0	0	0	0	0	0	0	0	0	ADCY8	hsa:114	adenylate cyclase 8 (brain)
ADCY9	protein-coding	1882	5353	2619	2962	2975	2342	1209	2034	1567	3219	1840	1113	884	1200	894	1401	871	1231	907	2348	ADCY9	hsa:115	adenylate cyclase 9
ADCYAP1	protein-coding	0	18	20	0	119	20	18	0	0	20	2	2	6	0	0	32	8	9	13	34	ADCYAP1	hsa:116	adenylate cyclase activating polypeptide 1 (pituitary)
ADCYAP1R1	protein-coding	16	93	100	15	81	55	97	34	58	18	6	0	11	0	2	6	0	13	0	15	ADCYAP1R1	hsa:117	adenylate cyclase activating polypeptide 1 (pituitary) receptor type I
ADD1	protein-coding	5791	13156	6950	7437	8225	5819	3568	3455	2857	7931	6000	3170	2918	4462	3505	4141	3418	3505	2910	7070	ADD1	hsa:118	adducin 1 (alpha)
ADD2	protein-coding	14	0	98	28	95	0	51	36	11	0	0	0	0	0	0	0	0	7	9	0	ADD2	hsa:119	adducin 2 (beta)
ADD3	protein-coding	5962	5783	4860	5414	3394	4980	3317	3242	2325	2667	2600	1522	2215	1985	2748	1588	1317	3283	2148	2257	ADD3	hsa:120	adducin 3 (gamma)
ADD3-AS1	ncRNA	42	0	19	49	30	1	10	19	11	27	3	10	1	29	0	2	0	5	11	45	ADD3-AS1	hsa:100505933	ADD3 antisense RNA 1
ADGB	protein-coding	15	0	0	0	0	0	0	0	0	0	0	0	0	0	1	2	0	0	0	0	ADGB	hsa:79747	androglobin
ADH1A	protein-coding	13	7	17	11	16	12	27	63	5	21	25	5	21	29	37	32	21	31	24	23	ADH1A	hsa:124	alcohol dehydrogenase 1A (class I), alpha polypeptide
ADH1B	protein-coding	23796	13398	22275	21221	13934	9536	15437	13167	4474	26459	25073	3101	9216	25221	15295	11264	18013	21792	15702	17739	ADH1B	hsa:125	alcohol dehydrogenase 1B (class I), beta polypeptide
ADH1C	protein-coding	115	90	30	29	112	30	237	189	22	18	91	11	20	46	17	27	155	30	14	146	ADH1C	hsa:126	alcohol dehydrogenase 1C (class I), gamma polypeptide
ADH4	protein-coding	32	42	0	15	96	1	12	12	18	28	377	19	267	443	202	95	133	309	171	272	ADH4	hsa:127	alcohol dehydrogenase 4 (class II), pi polypeptide
ADH5	protein-coding	4112	7349	4097	5234	4056	3227	1880	1941	1521	3620	3767	1719	1782	3793	1602	1771	1809	1602	1794	5752	ADH5	hsa:128	alcohol dehydrogenase 5 (class III), chi polypeptide
ADH5P2	pseudo	0	0	0	0	0	0	0	0	0	0	0	0	0	0	0	0	0	0	0	0	ADH5P2		alcohol dehydrogenase 5 (class III), chi polypeptide, pseudogene 2
ADH5P3	pseudo	0	0	0	0	0	0	0	0	0	0	0	0	0	0	0	0	0	0	0	0	ADH5P3		alcohol dehydrogenase 5 (class III), chi polypeptide, pseudogene 3
ADH5P4	pseudo	19	21	4	5	1	10	14	2	7	20	6	4	6	27	4	1	1	0	7	31	ADH5P4		alcohol dehydrogenase 5 (class III), chi polypeptide, pseudogene 4
ADH6	protein-coding	0	0	0	0	0	0	0	0	0	0	6	0	7	12	2	4	18	5	0	0	ADH6	hsa:130	alcohol dehydrogenase 6 (class V)
ADH7	protein-coding	0	0	0	0	0	0	0	0	0	0	0	0	0	0	0	0	0	0	0	0	ADH7	hsa:131	alcohol dehydrogenase 7 (class IV), mu or sigma polypeptide
ADHFE1	protein-coding	264	665	430	406	770	245	282	246	83	437	189	141	66	119	97	109	44	86	37	237	ADHFE1	hsa:137872	alcohol dehydrogenase, iron containing, 1
ADI1	protein-coding	2080	2844	2054	2051	1783	2155	1157	978	757	2212	1269	971	700	932	571	848	455	689	805	1267	ADI1	hsa:55256	acireductone dioxygenase 1
ADIG	protein-coding	0	0	0	0	0	0	0	0	0	0	0	0	0	0	0	0	0	0	0	0	ADIG	hsa:149685	adipogenin
ADIPOQ	protein-coding	27	80	146	151	304	172	3055	531	146	0	0	0	0	0	0	0	0	0	0	0	ADIPOQ	hsa:9370	adiponectin, C1Q and collagen domain containing
ADIPOQ-AS1	ncRNA	0	0	0	0	0	0	0	0	0	0	0	0	0	0	0	0	0	0	0	0	ADIPOQ-AS1	hsa:100874095	ADIPOQ antisense RNA 1
ADIPOR1	protein-coding	2048	2464	1865	1519	1688	1175	723	654	605	2278	1507	772	1130	1089	1028	907	772	1069	1011	2546	ADIPOR1	hsa:51094	adiponectin receptor 1
ADIPOR1P1	pseudo	0	0	0	0	0	0	0	0	0	0	0	0	0	0	0	0	0	0	0	0	ADIPOR1P1		adiponectin receptor 1 pseudogene 1
ADIPOR1P2	pseudo	0	0	0	0	0	0	0	0	0	0	0	0	0	0	0	0	0	0	0	0	ADIPOR1P2		adiponectin receptor 1 pseudogene 2
ADIPOR2	protein-coding	1	34	17	25	54	17	6	10	0	0	5	24	3	13	1	11	0	15	20	19	ADIPOR2	hsa:79602	adiponectin receptor 2
ADIRF	protein-coding	1828	4344	1882	890	891	800	416	585	901	2464	6185	1386	2421	2054	2756	1007	1134	2158	1378	7553	ADIRF	hsa:10974	adipogenesis regulatory factor
ADK	protein-coding	55	64	93	143	98	137	175	127	95	136	302	154	332	422	119	110	487	202	308	144	ADK	hsa:132	adenosine kinase
ADM	protein-coding	66	176	33	38	48	76	157	95	9	41	2265	1253	627	143	1243	166	143	427	266	1889	ADM	hsa:133	adrenomedullin
ADM2	protein-coding	0	0	0	0	0	1	0	0	0	1	14	0	0	0	1	1	11	9	0	18	ADM2	hsa:79924	adrenomedullin 2
ADM5	protein-coding	13	0	0	0	0	0	0	10	0	45	0	0	0	0	2	7	1	4	0	0	ADM5	hsa:199800	adrenomedullin 5 (putative)
ADNP	protein-coding	3775	6437	3572	3983	4608	3632	2657	2481	1466	3599	3682	1801	2220	3475	2153	1917	2217	2050	1610	4323	ADNP	hsa:23394	activity-dependent neuroprotector homeobox
ADNP2	protein-coding	728	934	1326	926	902	636	527	638	435	894	863	936	621	774	487	708	481	586	698	1061	ADNP2	hsa:22850	ADNP homeobox 2
ADO	protein-coding	533	235	741	495	406	332	273	240	170	372	444	172	297	378	453	283	285	311	193	554	ADO	hsa:84890	2-aminoethanethiol (cysteamine) dioxygenase
ADORA1	protein-coding	0	0	33	14	0	0	0	13	0	0	23	3	6	0	28	0	7	4	0	0	ADORA1	hsa:134	adenosine A1 receptor
ADORA2A	protein-coding	11	50	24	0	1	0	0	8	5	63	2	17	15	12	56	14	0	0	20	95	ADORA2A	hsa:135	adenosine A2a receptor
ADORA2A-AS1	ncRNA	0	0	0	0	0	0	0	0	0	0	0	0	0	0	0	0	0	0	0	0	ADORA2A-AS1	hsa:646023	ADORA2A antisense RNA 1
ADORA2B	protein-coding	0	0	0	0	0	0	2	8	0	0	21	3	23	0	10	0	0	9	6	55	ADORA2B	hsa:136	adenosine A2b receptor
ADORA2BP1	pseudo	0	0	0	0	0	0	0	0	0	0	0	0	0	0	0	0	0	0	0	0	ADORA2BP1		adenosine A2b receptor pseudogene 1
ADORA3	protein-coding	156	180	89	218	225	41	67	87	41	208	309	48	449	487	190	214	256	118	287	319	ADORA3	hsa:140	adenosine A3 receptor
ADPGK	protein-coding	447	716	461	661	585	483	385	271	354	646	605	207	410	695	481	311	375	365	374	542	ADPGK	hsa:83440	ADP-dependent glucokinase
ADPGK-AS1	ncRNA	0	0	0	0	0	0	0	0	0	0	0	0	0	0	2	9	6	0	0	0	ADPGK-AS1	hsa:100287559	ADPGK antisense RNA 1
ADPRH	protein-coding	240	221	359	244	310	314	234	198	129	178	227	162	204	159	251	224	222	232	179	438	ADPRH	hsa:141	ADP-ribosylarginine hydrolase
ADPRHL1	protein-coding	0	43	22	74	991	8	1	0	5	0	30	0	17	14	22	17	16	24	0	36	ADPRHL1	hsa:113622	ADP-ribosylhydrolase like 1
ADPRHL2	protein-coding	230	200	209	121	102	100	35	95	95	241	143	51	123	96	149	97	89	70	78	258	ADPRHL2	hsa:54936	ADP-ribosylhydrolase like 2
ADPRM	protein-coding	345	379	350	553	209	256	266	333	133	394	338	207	227	314	237	241	247	299	325	497	ADPRM	hsa:56985	ADP-ribose/CDP-alcohol diphosphatase, manganese-dependent
ADRA1A	protein-coding	11	0	24	0	0	40	45	42	14	13	16	8	0	0	0	15	0	0	0	0	ADRA1A	hsa:148	adrenoceptor alpha 1A
ADRA1B	protein-coding	88	294	111	247	226	159	68	100	76	267	243	35	14	85	18	98	55	23	43	107	ADRA1B	hsa:147	adrenoceptor alpha 1B
ADRA1D	protein-coding	17	316	41	65	21	106	56	23	25	49	0	50	0	24	3	14	0	0	0	33	ADRA1D	hsa:146	adrenoceptor alpha 1D
ADRA2A	protein-coding	12	89	128	38	135	49	132	48	109	117	0	0	4	13	30	23	26	2	31	112	ADRA2A	hsa:150	adrenoceptor alpha 2A
ADRA2B	protein-coding	21	227	92	80	111	65	51	35	31	18	24	64	11	22	5	10	0	18	0	0	ADRA2B	hsa:151	adrenoceptor alpha 2B
ADRA2C	protein-coding	25	388	19	212	150	65	42	140	24	261	301	117	102	59	46	400	2	136	78	14	ADRA2C	hsa:152	adrenoceptor alpha 2C
ADRB1	protein-coding	0	0	11	0	103	0	42	33	0	0	0	0	0	15	0	0	0	0	0	0	ADRB1	hsa:153	adrenoceptor beta 1
ADRB2	protein-coding	53	159	215	47	273	112	197	84	54	53	74	45	51	48	21	50	4	19	10	46	ADRB2	hsa:154	adrenoceptor beta 2, surface
ADRB3	protein-coding	8	0	0	0	0	0	0	0	0	0	2	0	0	0	3	0	0	0	0	0	ADRB3	hsa:155	adrenoceptor beta 3
ADRBK1	protein-coding	385	657	470	606	357	443	148	285	145	470	485	234	373	289	344	361	180	338	317	497	ADRBK1	hsa:156	adrenergic, beta, receptor kinase 1
ADRBK2	protein-coding	11	0	54	0	10	0	21	17	14	0	18	0	3	15	29	13	7	0	37	26	ADRBK2	hsa:157	adrenergic, beta, receptor kinase 2
ADRM1	protein-coding	317	674	415	669	174	308	73	165	181	630	329	219	280	209	285	485	234	213	166	383	ADRM1	hsa:11047	adhesion regulating molecule 1
ADSL	protein-coding	303	499	361	505	573	247	259	291	247	402	451	134	207	358	252	210	400	270	246	540	ADSL	hsa:158	adenylosuccinate lyase
ADSS	protein-coding	1368	1025	1206	1350	904	1080	804	617	396	1421	1046	745	768	1278	663	626	737	606	547	919	ADSS	hsa:159	adenylosuccinate synthase
ADSSL1	protein-coding	209	1104	232	183	772	263	170	166	149	1432	1359	534	771	121	610	608	136	1157	410	1954	ADSSL1	hsa:122622	adenylosuccinate synthase like 1
ADTRP	protein-coding	9	0	24	0	0	0	24	0	0	5	0	0	11	17	57	5	0	12	42	0	ADTRP	hsa:84830	androgen-dependent TFPI-regulating protein
AEBP1	protein-coding	13027	20682	16314	12804	10170	14309	4317	2973	5713	13072	19725	7400	8707	6107	15886	10635	7620	11626	8932	26572	AEBP1	hsa:165	AE binding protein 1
AEBP2	protein-coding	197	475	276	245	229	128	103	112	183	184	202	220	192	198	135	155	99	212	122	130	AEBP2	hsa:121536	AE binding protein 2
AEN	protein-coding	378	381	423	290	302	168	98	151	21	199	243	222	193	301	216	295	293	178	187	474	AEN	hsa:64782	apoptosis enhancing nuclease
AES	protein-coding	1424	2379	1524	1272	1400	846	296	415	597	1752	1434	706	733	824	1146	1094	699	915	622	1694	AES	hsa:166	amino-terminal enhancer of split
AF064858.7	ncRNA	0	0	0	0	0	0	0	0	0	0	0	0	4	0	7	0	0	14	0	0	LINC00527		long intergenic non-protein coding RNA 527
AFAP1	protein-coding	1690	3278	1908	2422	2367	1962	1186	1568	928	1985	2148	1647	961	1120	1928	944	892	1143	1041	2202	AFAP1	hsa:60312	actin filament associated protein 1
AFAP1-AS1	ncRNA	0	0	0	0	0	0	5	0	0	0	0	0	0	0	0	0	0	0	0	0	AFAP1-AS1	hsa:84740	AFAP1 antisense RNA 1
AFAP1L1	protein-coding	195	453	357	173	677	195	373	295	118	162	196	60	156	114	123	88	36	72	40	55	AFAP1L1	hsa:134265	actin filament associated protein 1-like 1
AFAP1L2	protein-coding	466	329	859	71	339	556	357	266	215	232	102	55	63	35	49	60	43	13	52	491	AFAP1L2	hsa:84632	actin filament associated protein 1-like 2
AFF1	protein-coding	48	168	32	38	91	56	36	27	37	78	135	51	58	68	77	115	70	52	63	110	AFF1	hsa:4299	AF4/FMR2 family, member 1
AFF2	protein-coding	30	167	229	12	226	25	57	40	6	101	17	12	61	82	44	248	61	0	2	35	AFF2	hsa:2334	AF4/FMR2 family, member 2
AFF3	protein-coding	304	1506	602	855	980	794	501	210	387	153	168	190	52	95	19	67	111	31	107	52	AFF3	hsa:3899	AF4/FMR2 family, member 3
AFF4	protein-coding	7813	9431	9415	10993	8037	9846	5329	5186	4443	9612	9488	7352	5071	6057	6394	4689	4152	5301	4692	10795	AFF4	hsa:27125	AF4/FMR2 family, member 4
AFG3L1P	pseudo	165	224	251	253	189	178	88	111	77	146	135	96	87	145	114	138	179	104	105	112	AFG3L1P	hsa:172	AFG3-like AAA ATPase 1, pseudogene
AFG3L2	protein-coding	665	884	653	821	1550	683	499	399	247	735	517	439	477	699	553	453	550	425	510	783	AFG3L2	hsa:10939	AFG3-like AAA ATPase 2
AFG3L2P1	pseudo	0	1	0	0	0	0	1	0	1	0	0	0	0	0	0	1	0	0	0	0	AFG3L2P1		AFG3-like AAA ATPase 2 pseudogene 1
AFM	protein-coding	0	0	0	0	0	0	0	0	0	0	0	0	0	0	0	0	0	0	0	0	AFM	hsa:173	afamin
AFMID	protein-coding	100	326	328	106	101	66	72	94	71	118	165	71	125	89	100	78	66	115	72	168	AFMID	hsa:125061	arylformamidase
AFP	protein-coding	0	0	0	22	14	17	0	0	2	0	0	0	0	0	0	0	0	0	0	0	AFP	hsa:174	alpha-fetoprotein
AFTPH	protein-coding	0	0	42	61	45	11	0	11	34	136	21	16	3	4	14	30	6	6	7	0	AFTPH	hsa:54812	aftiphilin
AGA	protein-coding	451	410	586	349	571	270	136	161	148	396	273	102	99	98	82	137	108	81	108	496	AGA	hsa:175	aspartylglucosaminidase
AGAP1	protein-coding	13	51	0	8	0	34	38	2	12	0	20	11	17	12	12	8	18	3	0	0	AGAP1	hsa:116987	ArfGAP with GTPase domain, ankyrin repeat and PH domain 1
AGAP11	protein-coding	0	0	1	0	0	0	0	0	1	0	1	2	2	1	3	1	2	6	0	2	AGAP11	hsa:119385	ankyrin repeat and GTPase domain Arf GTPase activating protein 11
AGAP1-IT1	ncRNA	15	49	13	18	8	22	7	9	32	0	30	25	14	8	20	17	0	10	0	0	AGAP1-IT1	hsa:100506749	AGAP1 intronic transcript 1 (non-protein coding)
AGAP2	protein-coding	9	0	67	8	113	21	7	29	9	38	18	1	39	0	6	18	1	31	17	2	AGAP2	hsa:116986	ArfGAP with GTPase domain, ankyrin repeat and PH domain 2
AGAP2-AS1	ncRNA	30	82	0	83	11	36	9	30	7	83	93	11	72	34	49	56	85	51	34	33	AGAP2-AS1	hsa:100130776	AGAP2 antisense RNA 1
AGAP3	protein-coding	210	832	524	626	293	345	109	264	271	450	354	250	293	148	329	385	105	212	155	320	AGAP3	hsa:116988	ArfGAP with GTPase domain, ankyrin repeat and PH domain 3
AGAP4	protein-coding	155	164	178	113	509	216	236	188	179	212	149	167	192	164	174	225	117	169	132	216	AGAP4	hsa:119016	ArfGAP with GTPase domain, ankyrin repeat and PH domain 4
AGAP5	protein-coding	91	219	119	120	151	114	118	96	90	105	154	86	134	80	110	96	59	112	101	169	AGAP5	hsa:729092	ArfGAP with GTPase domain, ankyrin repeat and PH domain 5
AGAP6	protein-coding	285	221	449	321	508	371	309	280	161	203	316	288	267	352	275	285	294	269	243	227	AGAP6	hsa:414189	ArfGAP with GTPase domain, ankyrin repeat and PH domain 6
AGAP7	pseudo	7	1	27	0	3	1	18	2	3	1	15	5	30	1	16	1	14	9	4	1	AGAP7P	hsa:653268	ArfGAP with GTPase domain, ankyrin repeat and PH domain 7, pseudogene
AGAP9	protein-coding	148	200	231	61	129	162	56	186	113	167	145	45	69	83	233	192	37	260	96	90	AGAP9	hsa:642517	ArfGAP with GTPase domain, ankyrin repeat and PH domain 9
AGBL1	protein-coding	0	0	0	0	0	0	0	0	0	0	0	0	0	0	0	0	0	0	0	0	AGBL1	hsa:123624	ATP/GTP binding protein-like 1
AGBL1-AS1	ncRNA	0	0	0	0	0	0	0	0	0	0	0	0	0	0	0	0	0	7	0	0	AGBL1-AS1	hsa:727915	AGBL1 antisense RNA 1
AGBL2	protein-coding	10	62	0	10	0	42	0	18	8	39	21	14	7	15	4	3	11	18	4	0	AGBL2	hsa:79841	ATP/GTP binding protein-like 2
AGBL3	protein-coding	129	56	102	131	33	89	31	28	36	66	32	60	37	66	62	43	29	34	26	40	AGBL3	hsa:340351	ATP/GTP binding protein-like 3
AGBL4	protein-coding	0	56	0	0	61	23	9	0	12	16	9	0	2	0	7	0	6	9	2	0	AGBL4	hsa:84871	ATP/GTP binding protein-like 4
AGBL4-IT1	ncRNA	0	0	0	0	0	0	0	0	0	0	0	0	0	0	0	0	0	0	0	0	AGBL4-IT1	hsa:100874313	AGBL4 intronic transcript 1 (non-protein coding)
AGBL5	protein-coding	313	700	322	469	184	170	103	157	153	376	397	147	272	217	316	277	249	195	105	321	AGBL5	hsa:60509	ATP/GTP binding protein-like 5
AGBL5-AS1	ncRNA	0	0	0	0	0	0	0	0	0	0	0	0	0	14	0	4	0	0	0	0	AGBL5-AS1	hsa:100874031	AGBL5 antisense RNA 1
AGER	protein-coding	72	144	78	32	21	80	14	22	0	48	42	23	22	29	39	14	14	25	40	58	AGER	hsa:177	advanced glycosylation end product-specific receptor
AGFG1	protein-coding	1616	1823	2326	2160	1261	2551	1646	1406	1094	2246	2518	1580	1653	2013	2070	1787	1503	1258	1746	3345	AGFG1	hsa:3267	ArfGAP with FG repeats 1
AGFG2	protein-coding	64	383	243	143	200	199	43	70	67	296	294	128	74	99	173	306	127	61	52	173	AGFG2	hsa:3268	ArfGAP with FG repeats 2
AGGF1	protein-coding	1723	1533	1494	1621	850	1461	1112	957	868	1694	1365	705	1378	1544	1255	971	1221	1329	1208	1917	AGGF1	hsa:55109	angiogenic factor with G patch and FHA domains 1
AGGF1P1	pseudo	0	0	0	0	0	0	1	0	0	0	0	0	0	0	0	0	0	0	0	0	AGGF1P1		angiogenic factor with G patch and FHA domains 1 pseudogene 1
AGGF1P2	pseudo	0	0	0	0	0	0	0	22	0	0	0	0	0	0	0	0	0	0	5	0	AGGF1P2		angiogenic factor with G patch and FHA domains 1 pseudogene 2
AGGF1P3	pseudo	6	0	0	0	25	0	10	0	0	0	0	0	0	0	0	0	0	7	9	0	AGGF1P3		angiogenic factor with G patch and FHA domains 1 pseudogene 3
AGGF1P4	pseudo	0	0	0	0	0	0	0	0	0	0	0	0	0	0	0	0	0	0	0	0	AGGF1P4		angiogenic factor with G patch and FHA domains 1 pseudogene 4
AGK	protein-coding	426	1171	343	705	553	557	345	320	224	493	478	176	301	369	251	217	252	243	330	522	AGK	hsa:55750	acylglycerol kinase
AGKP1	pseudo	0	0	1	0	147	1	21	16	0	51	63	12	16	23	37	11	0	11	21	0	AGKP1		acylglycerol kinase pseudogene 1
AGL	protein-coding	741	2127	1391	1805	1848	1796	1210	727	575	1475	1116	405	731	1030	923	597	752	535	636	1552	AGL	hsa:178	amylo-alpha-1, 6-glucosidase, 4-alpha-glucanotransferase
AGMAT	protein-coding	0	0	0	0	24	0	0	0	0	0	4	3	0	0	0	0	0	0	0	0	AGMAT	hsa:79814	agmatine ureohydrolase (agmatinase)
AGMO	protein-coding	38	81	42	22	0	0	51	27	0	0	20	0	36	45	0	0	0	9	1	0	AGMO	hsa:392636	alkylglycerol monooxygenase
AGO1	protein-coding	2023	5157	3145	3131	2541	2435	1388	1796	1410	2152	2363	1010	1851	1878	1827	2075	1683	2189	1387	2917	AGO1	hsa:26523	argonaute RISC catalytic component 1
AGO2	protein-coding	877	1050	1068	1069	867	783	411	512	449	834	1463	1178	564	838	773	983	699	596	673	1430	AGO2	hsa:27161	argonaute RISC catalytic component 2
AGO3	protein-coding	1075	1084	1331	864	1031	1349	807	797	681	888	1115	708	759	922	1058	793	639	848	592	1615	AGO3	hsa:192669	argonaute RISC catalytic component 3
AGO4	protein-coding	1422	2308	2537	2372	1915	2330	1368	1189	967	2123	1285	618	645	974	632	709	693	798	819	1708	AGO4	hsa:192670	argonaute RISC catalytic component 4
AGPAT1	protein-coding	246	1277	475	375	269	268	141	194	139	349	456	135	287	180	355	322	159	266	128	381	AGPAT1	hsa:10554	1-acylglycerol-3-phosphate O-acyltransferase 1
AGPAT2	protein-coding	90	320	276	167	113	43	163	167	77	174	117	51	76	76	113	99	31	17	47	187	AGPAT2	hsa:10555	1-acylglycerol-3-phosphate O-acyltransferase 2
AGPAT3	protein-coding	396	1132	579	870	1173	563	330	451	220	921	699	307	508	420	627	389	478	377	388	962	AGPAT3	hsa:56894	1-acylglycerol-3-phosphate O-acyltransferase 3
AGPAT4	protein-coding	336	512	354	390	406	421	255	173	216	417	488	141	246	188	145	178	297	231	165	311	AGPAT4	hsa:56895	1-acylglycerol-3-phosphate O-acyltransferase 4
AGPAT4-IT1	ncRNA	39	34	35	32	74	0	19	2	5	34	60	11	23	22	29	12	4	4	0	56	AGPAT4-IT1	hsa:79992	AGPAT4 intronic transcript 1 (non-protein coding)
AGPAT5	protein-coding	4	16	30	13	0	0	23	1	2	20	19	4	21	25	8	14	10	10	0	1	AGPAT5	hsa:55326	1-acylglycerol-3-phosphate O-acyltransferase 5
AGPAT5P1	pseudo	0	0	0	0	0	0	0	0	0	0	0	0	0	0	0	0	0	0	0	0	AGPAT5P1		1-acylglycerol-3-phosphate O-acyltransferase 5 pseudogene 1
AGPAT6	protein-coding	924	1803	1433	1081	1179	849	594	637	456	1062	1134	503	647	885	640	564	704	649	448	1396	GPAT4	hsa:137964	1-acylglycerol-3-phosphate O-acyltransferase 6
AGPAT9	protein-coding	174	67	128	33	191	112	242	60	38	65	71	93	47	178	64	104	88	44	12	76	GPAT3	hsa:84803	1-acylglycerol-3-phosphate O-acyltransferase 9
AGPS	protein-coding	1790	1314	1814	1943	1127	1520	1028	1131	869	1378	1366	598	995	1465	847	782	879	913	812	1116	AGPS	hsa:8540	alkylglycerone phosphate synthase
AGR2	protein-coding	0	0	0	0	0	0	0	0	0	0	0	0	0	0	0	0	0	0	0	0	AGR2	hsa:10551	anterior gradient 2, protein disulphide isomerase family member
AGR3	protein-coding	0	0	0	0	0	0	0	0	0	0	0	0	0	0	0	0	0	0	0	0	AGR3	hsa:155465	anterior gradient 3, protein disulphide isomerase family member
AGRN	protein-coding	196	782	760	650	350	325	172	297	305	501	387	117	161	68	272	323	91	164	108	285	AGRN	hsa:375790	agrin
AGRP	protein-coding	0	0	0	0	0	0	0	0	0	0	0	0	0	0	0	0	0	0	0	0	AGRP	hsa:181	agouti related neuropeptide
AGT	protein-coding	114	90	284	146	593	94	26	107	68	121	176	41	411	191	350	58	39	245	256	435	AGT	hsa:183	angiotensinogen (serpin peptidase inhibitor, clade A, member 8)
AGTPBP1	protein-coding	1955	2023	2013	1992	1995	2136	925	1002	527	2104	1160	732	630	1215	720	478	720	582	634	1911	AGTPBP1	hsa:23287	ATP/GTP binding protein 1
AGTR1	protein-coding	81	523	146	259	244	66	407	240	39	163	109	17	31	52	90	55	17	61	19	32	AGTR1	hsa:185	angiotensin II receptor, type 1
AGTR2	protein-coding	8	98	0	0	27	16	11	10	20	0	0	0	0	0	0	0	0	0	0	0	AGTR2	hsa:186	angiotensin II receptor, type 2
AGTRAP	protein-coding	28	200	110	65	34	1	12	33	35	56	270	49	88	23	273	82	92	105	61	223	AGTRAP	hsa:57085	angiotensin II receptor-associated protein
AGXT	protein-coding	0	0	0	0	0	0	0	0	0	0	0	0	3	0	5	0	0	0	0	0	AGXT	hsa:189	alanine-glyoxylate aminotransferase
AGXT2	protein-coding	0	0	0	0	0	0	0	0	0	0	0	0	0	0	0	0	0	0	0	0	AGXT2	hsa:64902	alanine--glyoxylate aminotransferase 2
AHCTF1	protein-coding	4035	5620	3789	4598	3872	4704	3186	3028	2073	4776	5986	3490	3826	7533	4397	4575	4815	3990	3620	5241	AHCTF1	hsa:25909	AT hook containing transcription factor 1
AHCTF1P1	pseudo	398	452	465	447	452	338	428	376	235	389	759	372	514	965	525	506	740	722	523	588	AHCTF1P1	hsa:285116	AT hook containing transcription factor 1 pseudogene 1
AHCY	protein-coding	352	952	596	829	198	366	117	216	150	817	642	194	375	289	405	409	355	361	318	321	AHCY	hsa:191	adenosylhomocysteinase
AHCYL1	protein-coding	3165	5236	3526	3564	4317	3210	2612	2143	1419	3587	3712	2647	2339	2841	2945	2242	2329	2565	2219	4942	AHCYL1	hsa:10768	adenosylhomocysteinase-like 1
AHCYL2	protein-coding	238	138	231	145	239	99	110	124	42	332	118	109	101	161	168	172	168	114	90	323	AHCYL2	hsa:23382	adenosylhomocysteinase-like 2
AHCYP1	pseudo	0	0	0	0	0	0	0	0	0	0	0	0	0	0	0	0	0	0	0	0	AHCYP1		adenosylhomocysteinase pseudogene 1
AHCYP2	pseudo	0	0	0	0	0	0	0	0	0	0	0	0	0	0	0	0	0	0	0	0	AHCYP2		adenosylhomocysteinase pseudogene 2
AHCYP3	pseudo	0	0	0	0	0	0	0	0	0	0	0	0	0	0	0	0	0	0	0	0	AHCYP3		adenosylhomocysteinase pseudogene 3
AHCYP4	pseudo	0	0	0	0	0	0	0	0	0	0	0	0	0	0	0	0	0	0	0	0	AHCYP4		adenosylhomocysteinase pseudogene 4
AHCYP5	pseudo	0	0	0	0	0	0	0	0	0	0	0	0	0	0	0	0	0	0	0	0	AHCYP5		adenosylhomocysteinase pseudogene 5
AHCYP6	pseudo	0	0	0	0	0	0	0	0	0	0	0	0	0	0	0	0	0	0	0	0	AHCYP6		adenosylhomocysteinase pseudogene 6
AHCYP7	pseudo	0	0	0	0	0	0	0	0	0	0	0	0	0	0	0	0	0	0	0	0	AHCYP7		adenosylhomocysteinase pseudogene 7
AHDC1	protein-coding	687	2488	1196	805	461	740	172	568	369	725	1450	878	855	427	1184	1446	607	937	396	858	AHDC1	hsa:27245	AT hook, DNA binding motif, containing 1
AHI1	protein-coding	349	337	362	264	186	322	219	201	138	190	179	119	133	274	178	77	129	114	138	201	AHI1	hsa:54806	Abelson helper integration site 1
AHNAK	protein-coding	192916	360898	251822	227840	233730	222085	110700	126170	98530	224847	142958	96469	74281	98802	44847	107480	71879	68269	80580	155422	AHNAK	hsa:79026	AHNAK nucleoprotein
AHNAK2	protein-coding	1283	1876	2724	1019	2307	1527	570	1047	807	1126	3672	702	1746	1787	701	1285	1448	1424	2303	3685	AHNAK2	hsa:113146	AHNAK nucleoprotein 2
AHR	protein-coding	5803	5999	6377	7146	7429	5775	6274	3623	3218	9516	4039	2301	4007	4815	3040	2542	2002	3061	3971	4071	AHR	hsa:196	aryl hydrocarbon receptor
AHRR	protein-coding	26	49	30	10	69	24	5	14	16	11	11	2	34	42	21	30	30	17	15	99	AHRR	hsa:57491	aryl-hydrocarbon receptor repressor
AHSA1	protein-coding	1004	1806	1049	1114	1567	718	490	533	419	939	742	486	737	1306	572	491	655	639	428	938	AHSA1	hsa:10598	AHA1, activator of heat shock 90kDa protein ATPase homolog 1 (yeast)
AHSA2	protein-coding	1137	1774	1941	1209	2268	1600	1477	1457	760	1500	1458	691	962	1163	802	879	958	1431	473	1858	AHSA2	hsa:130872	AHA1, activator of heat shock 90kDa protein ATPase homolog 2 (yeast)
AHSG	protein-coding	0	0	0	0	0	0	0	0	0	0	0	0	0	0	0	0	0	0	0	0	AHSG	hsa:197	alpha-2-HS-glycoprotein
AHSP	protein-coding	0	0	0	0	0	0	0	0	0	0	0	0	0	0	0	0	0	0	0	0	AHSP	hsa:51327	alpha hemoglobin stabilizing protein
AICDA	protein-coding	0	0	0	0	0	0	0	0	0	0	0	0	0	0	0	0	0	0	0	0	AICDA	hsa:57379	activation-induced cytidine deaminase
AIDA	protein-coding	2383	2163	2534	2181	1060	2010	1516	1328	782	2377	1961	918	1306	1626	1630	911	1353	871	1280	2238	AIDA	hsa:64853	axin interactor, dorsalization associated
AIF1	protein-coding	555	201	116	130	577	82	244	80	77	206	135	50	198	343	45	100	82	158	278	390	AIF1	hsa:199	allograft inflammatory factor 1
AIF1L	protein-coding	206	541	588	1196	588	352	322	588	317	370	265	108	116	119	101	271	115	508	197	307	AIF1L	hsa:83543	allograft inflammatory factor 1-like
AIFM1	protein-coding	326	493	189	244	551	177	275	149	162	186	275	173	200	331	157	153	264	154	149	260	AIFM1	hsa:9131	apoptosis-inducing factor, mitochondrion-associated, 1
AIFM1P1	pseudo	0	0	0	0	0	0	0	0	0	0	0	0	0	0	0	0	0	0	0	0	AIFM1P1		apoptosis-inducing factor, mitochondrion-associated, 1 pseudogene 1
AIFM2	protein-coding	198	539	246	271	444	131	144	187	144	416	323	176	122	171	218	283	135	211	91	304	AIFM2	hsa:84883	apoptosis-inducing factor, mitochondrion-associated, 2
AIFM3	protein-coding	0	0	0	13	16	0	0	0	11	0	0	0	5	9	9	2	0	26	0	0	AIFM3	hsa:150209	apoptosis-inducing factor, mitochondrion-associated, 3
AIG1	protein-coding	722	1689	1012	786	981	801	556	460	334	1029	890	374	312	457	348	318	322	386	338	888	AIG1	hsa:51390	androgen-induced 1
AIM1	protein-coding	0	0	0	0	0	0	0	0	0	0	0	0	0	0	0	0	0	0	0	0	AIM1	hsa:202	absent in melanoma 1
AIM1L	protein-coding	0	0	0	0	0	0	0	0	0	0	0	0	0	0	0	0	0	0	0	0	AIM1L	hsa:55057	absent in melanoma 1-like
AIM2	protein-coding	21	0	0	17	5	0	44	10	15	47	0	0	17	20	9	0	0	11	25	28	AIM2	hsa:9447	absent in melanoma 2
AIMP1	protein-coding	1227	1075	1002	949	659	923	375	446	531	786	828	628	629	994	566	384	473	648	512	1054	AIMP1	hsa:9255	aminoacyl tRNA synthetase complex-interacting multifunctional protein 1
AIMP1P1	pseudo	0	0	13	0	0	21	0	7	0	0	0	0	0	0	10	0	0	25	0	0	AIMP1P1		aminoacyl tRNA synthetase complex-interacting multifunctional protein 1 pseudogene 1
AIMP1P2	pseudo	0	0	0	0	0	0	0	0	0	0	0	0	0	0	0	0	0	0	0	0	AIMP1P2		aminoacyl tRNA synthetase complex-interacting multifunctional protein 1 pseudogene 2
AIMP2	protein-coding	131	468	183	134	383	70	79	98	103	214	189	162	175	273	145	194	249	90	93	207	AIMP2	hsa:7965	aminoacyl tRNA synthetase complex-interacting multifunctional protein 2
AIP	protein-coding	458	1407	439	768	543	430	267	297	123	1183	738	236	379	280	481	292	176	327	234	940	AIP	hsa:9049	aryl hydrocarbon receptor interacting protein
AIPL1	protein-coding	0	0	0	0	0	0	0	0	0	0	0	0	0	0	0	0	0	0	0	0	AIPL1	hsa:23746	aryl hydrocarbon receptor interacting protein-like 1
AIRE	protein-coding	0	32	0	0	0	0	0	0	0	0	0	0	0	0	0	0	0	0	0	0	AIRE	hsa:326	autoimmune regulator
AIRN	ncRNA	0	0	0	0	0	0	0	0	0	0	0	0	0	0	0	0	0	0	0	0	AIRN	hsa:100271873	antisense of IGF2R non-protein coding RNA
AJAP1	protein-coding	0	0	0	0	5	0	2	3	0	0	0	0	0	0	0	0	0	0	0	0	AJAP1	hsa:55966	adherens junctions associated protein 1
AJUBA	protein-coding	208	417	557	462	160	327	170	248	56	448	237	67	121	63	98	114	31	64	90	238	AJUBA	hsa:84962	ajuba LIM protein
AK1	protein-coding	677	1751	878	671	1470	431	257	243	357	1217	1112	632	564	438	1320	446	739	737	672	1964	AK1	hsa:203	adenylate kinase 1
AK2	protein-coding	1380	2135	1490	1403	1493	1237	819	846	693	1318	1948	1022	1084	1255	1672	1038	1179	1179	756	3165	AK2	hsa:204	adenylate kinase 2
AK2P1	pseudo	4	3	3	4	7	3	5	5	7	3	10	10	12	10	17	4	16	10	17	20	AK2P1		adenylate kinase 2 pseudogene 1
AK2P2	pseudo	0	0	0	0	0	0	11	0	0	0	2	0	0	0	4	3	0	0	0	0	AK2P2		adenylate kinase 2 pseudogene 2
AK3	protein-coding	2139	1378	2346	1928	1086	1602	1592	1675	1040	1503	1866	1332	1516	1740	1854	1246	825	1248	1330	1618	AK3	hsa:50808	adenylate kinase 3
AK3P2	pseudo	0	0	0	0	0	0	0	0	0	0	0	0	0	0	0	0	0	0	0	0	AK3P2		adenylate kinase 3 pseudogene 2
AK3P3	pseudo	34	33	60	73	105	11	14	51	6	26	11	14	21	11	23	19	16	31	0	43	AK3P3		adenylate kinase 3 pseudogene 3
AK3P4	pseudo	0	0	0	0	0	0	0	0	0	0	0	0	0	0	0	0	0	0	0	0	AK3P4		adenylate kinase 3 pseudogene 4
AK3P5	pseudo	0	0	0	0	0	0	0	4	0	0	0	0	0	0	0	0	0	0	0	0	AK3P5		adenylate kinase 3 pseudogene 5
AK3P6	pseudo	0	0	0	0	0	0	0	0	0	0	0	0	0	0	0	0	0	0	0	0	AK3P6		adenylate kinase 3 pseudogene 6
AK4	protein-coding	19	1	25	131	83	26	4	16	30	8	188	34	107	47	102	56	49	49	42	143	AK4	hsa:205	adenylate kinase 4
AK4P1	pseudo	226	380	113	306	457	292	169	89	28	215	519	144	254	264	328	116	280	208	168	905	AK4P1		adenylate kinase 4 pseudogene 1
AK4P2	pseudo	0	0	0	0	0	0	0	0	0	0	0	0	0	0	0	0	0	0	0	0	AK4P2		adenylate kinase 4 pseudogene 2
AK4P3	pseudo	26	24	12	24	21	46	6	4	17	30	46	19	58	40	36	22	30	15	9	54	AK4P3		adenylate kinase 4 pseudogene 3
AK4P4	pseudo	12	0	0	0	17	40	0	0	0	0	5	5	0	0	0	5	0	0	0	0	AK4P4		adenylate kinase 4 pseudogene 4
AK4P5	pseudo	0	0	0	0	0	0	0	0	0	0	0	0	0	0	0	0	0	0	0	0	AK4P5		adenylate kinase 4 pseudogene 5
AK4P6	pseudo	0	0	0	0	0	0	0	0	0	0	0	0	0	0	0	0	0	0	0	0	AK4P6		adenylate kinase 4 pseudogene 6
AK5	protein-coding	53	81	22	141	102	65	106	41	34	28	6	19	13	0	11	11	0	3	21	0	AK5	hsa:26289	adenylate kinase 5
AK6	protein-coding	333	121	202	281	111	321	107	97	86	206	193	133	100	230	176	106	36	101	60	105	AK6	hsa:102157402	adenylate kinase 6
AK7	protein-coding	0	0	0	0	0	0	6	13	0	30	0	0	0	0	0	0	0	14	0	0	AK7	hsa:122481	adenylate kinase 7
AK8	protein-coding	10	0	9	0	0	14	10	17	0	41	4	0	9	3	12	13	0	1	0	14	AK8	hsa:158067	adenylate kinase 8
AK9	protein-coding	733	768	499	623	502	372	395	438	195	445	535	239	429	369	392	172	263	332	235	594	AK9	hsa:221264	adenylate kinase 9
AKAP1	protein-coding	1646	6405	2007	3053	4581	2328	1441	1893	1204	2495	2701	2026	1807	3538	1271	2819	1691	2595	910	2343	AKAP1	hsa:8165	A kinase (PRKA) anchor protein 1
AKAP10	protein-coding	788	940	728	761	752	888	653	575	403	802	1063	590	760	958	747	729	724	833	698	1295	AKAP10	hsa:11216	A kinase (PRKA) anchor protein 10
AKAP11	protein-coding	5376	6638	6003	6335	5427	4936	3523	3770	2136	6219	4309	2841	3480	4902	3626	2669	2786	3510	2807	6079	AKAP11	hsa:11215	A kinase (PRKA) anchor protein 11
AKAP12	protein-coding	59	218	70	125	0	74	62	42	29	212	197	211	91	46	240	152	49	84	39	302	AKAP12	hsa:9590	A kinase (PRKA) anchor protein 12
AKAP13	protein-coding	6	0	34	0	0	0	0	0	0	0	0	6	0	10	0	3	0	0	0	0	AKAP13	hsa:11214	A kinase (PRKA) anchor protein 13
AKAP14	protein-coding	0	0	27	0	0	0	0	0	0	0	1	0	0	0	0	0	0	0	0	1	AKAP14	hsa:158798	A kinase (PRKA) anchor protein 14
AKAP17A	protein-coding	0	0	0	0	0	0	0	0	0	0	0	1	0	0	1	0	0	0	0	0	AKAP17A	hsa:8227	A kinase (PRKA) anchor protein 17A
AKAP17BP	pseudo	0	0	0	0	26	0	0	0	0	0	0	0	0	0	0	0	0	0	0	0	AKAP17BP		A kinase (PRKA) anchor protein 17B, pseudogene
AKAP2	protein-coding	9839	15898	11155	10470	13613	10277	5867	5758	5404	9212	13691	8152	8720	10050	10040	7610	8047	10730	8252	13615	AKAP2	hsa:11217	A kinase (PRKA) anchor protein 2
AKAP3	protein-coding	14	0	0	19	0	17	14	6	0	0	86	0	10	12	36	1	6	7	0	92	AKAP3	hsa:10566	A kinase (PRKA) anchor protein 3
AKAP4	protein-coding	0	0	0	0	0	0	0	0	0	0	0	0	0	0	0	0	0	0	0	0	AKAP4	hsa:8852	A kinase (PRKA) anchor protein 4
AKAP5	protein-coding	882	897	810	816	328	1154	183	193	287	258	176	188	59	100	60	116	117	97	110	134	AKAP5	hsa:9495	A kinase (PRKA) anchor protein 5
AKAP6	protein-coding	226	351	413	359	225	158	136	199	157	462	277	301	125	79	186	94	181	149	149	378	AKAP6	hsa:9472	A kinase (PRKA) anchor protein 6
AKAP7	protein-coding	271	213	92	98	88	173	135	55	46	75	37	53	58	64	73	30	47	57	57	25	AKAP7	hsa:9465	A kinase (PRKA) anchor protein 7
AKAP8	protein-coding	334	869	521	505	677	264	237	312	204	732	638	527	459	594	429	441	456	597	397	690	AKAP8	hsa:10270	A kinase (PRKA) anchor protein 8
AKAP8L	protein-coding	620	893	684	626	753	377	365	332	191	533	650	538	537	442	553	456	437	711	264	536	AKAP8L	hsa:26993	A kinase (PRKA) anchor protein 8-like
AKAP9	protein-coding	8312	5681	3484	4113	6980	6265	4470	3264	3210	3849	3868	2110	3270	4383	2181	1503	3170	4252	3037	4433	AKAP9	hsa:10142	A kinase (PRKA) anchor protein 9
AKIP1	protein-coding	107	371	220	227	293	127	115	155	127	229	117	57	60	179	112	123	111	171	84	102	AKIP1	hsa:56672	A kinase (PRKA) interacting protein 1
AKIRIN1	protein-coding	957	986	1331	1165	1146	880	559	442	467	1338	797	887	497	955	892	599	692	496	609	1283	AKIRIN1	hsa:79647	akirin 1
AKIRIN2	protein-coding	472	788	511	601	254	287	381	261	257	615	532	337	428	386	452	287	363	359	311	817	AKIRIN2	hsa:55122	akirin 2
AKNA	protein-coding	599	1357	1069	688	819	676	449	401	310	635	1076	733	744	675	961	887	491	1179	543	671	AKNA	hsa:80709	AT-hook transcription factor
AKNAD1	protein-coding	0	0	0	0	0	0	33	0	7	0	19	0	0	21	7	4	0	22	10	21	AKNAD1	hsa:254268	AKNA domain containing 1
AKR1A1	protein-coding	668	1267	851	823	569	550	267	360	308	730	658	284	346	371	415	250	300	380	477	741	AKR1A1	hsa:10327	aldo-keto reductase family 1, member A1 (aldehyde reductase)
AKR1B1	protein-coding	166	366	241	435	407	215	120	151	92	417	253	78	144	214	248	171	147	109	274	340	AKR1B1	hsa:231	aldo-keto reductase family 1, member B1 (aldose reductase)
AKR1B10	protein-coding	0	0	0	0	0	0	0	0	0	0	0	0	9	14	2	0	0	0	0	0	AKR1B10	hsa:57016	aldo-keto reductase family 1, member B10 (aldose reductase)
AKR1B10P1	pseudo	0	0	0	1	0	0	0	0	0	0	0	0	0	0	0	0	0	0	0	0	AKR1B10P1		aldo-keto reductase family 1, member B10 pseudogene 1
AKR1B10P2	pseudo	0	0	0	0	0	0	0	0	0	0	0	0	0	0	0	0	0	0	0	0	AKR1B10P2		aldo-keto reductase family 1, member B10 pseudogene 2
AKR1B15	protein-coding	0	0	0	0	0	0	0	0	0	0	0	0	4	6	0	0	0	0	0	0	AKR1B15	hsa:441282	aldo-keto reductase family 1, member B15
AKR1B1P1	pseudo	0	0	0	0	0	0	0	1	0	0	2	0	0	0	13	0	0	0	0	0	AKR1B1P1		aldehyde reductase family 1, member B1 pseudogene 1
AKR1B1P2	pseudo	0	0	0	0	0	0	0	0	0	0	0	0	0	0	0	0	0	0	0	0	AKR1B1P2		aldo-keto reductase family 1, member B1 pseudogene 2
AKR1B1P3	pseudo	0	0	0	10	0	0	14	0	0	0	9	5	0	0	0	6	5	7	0	0	AKR1B1P3		aldo-keto reductase family 1, member B1 pseudogene 3
AKR1B1P4	pseudo	0	0	0	0	0	0	0	0	0	0	0	0	0	0	0	0	0	0	0	0	AKR1B1P4		aldo-keto reductase family 1, member B1 pseudogene 4
AKR1B1P5	pseudo	0	0	0	0	0	0	0	0	0	0	0	0	0	0	0	0	0	0	0	0	AKR1B1P5		aldo-keto reductase family 1, member B1 pseudogene 5
AKR1B1P6	pseudo	0	0	0	0	0	0	0	0	0	0	0	0	0	0	0	0	0	0	0	0	AKR1B1P6		aldo-keto reductase family 1, member B1 pseudogene 6
AKR1B1P7	pseudo	0	0	0	0	0	0	0	0	0	0	0	0	0	0	0	0	0	0	0	0	AKR1B1P7		aldo-keto reductase family 1, member B1 pseudogene 7
AKR1B1P8	pseudo	0	0	0	0	0	0	0	0	0	0	0	0	0	0	0	0	0	0	0	0	AKR1B1P8		aldo-keto reductase family 1, member B1 pseudogene 8
AKR1C1	protein-coding	493	200	322	362	384	152	337	128	218	288	504	199	443	653	585	775	696	747	300	551	AKR1C1	hsa:1645	aldo-keto reductase family 1, member C1
AKR1C2	protein-coding	752	496	666	456	214	430	274	156	151	604	287	158	306	191	460	592	214	510	149	279	AKR1C2	hsa:1646	aldo-keto reductase family 1, member C2
AKR1C3	protein-coding	1037	1318	1108	724	732	884	680	401	167	925	1355	726	1249	1462	2029	1325	1397	909	451	1232	AKR1C3	hsa:8644	aldo-keto reductase family 1, member C3
AKR1C4	protein-coding	0	0	0	0	0	0	0	0	0	0	0	0	0	0	0	0	0	0	0	0	AKR1C4	hsa:1109	aldo-keto reductase family 1, member C4
AKR1C6P	pseudo	0	0	0	0	0	0	0	0	0	0	0	0	0	0	0	0	0	0	0	0	AKR1C6P	hsa:389932	aldo-keto reductase family 1, member C6, pseudogene
AKR1C7P	pseudo	0	0	0	0	0	0	0	0	0	0	10	0	0	0	5	0	0	0	31	0	AKR1C7P		aldo-keto reductase family 1, member C7, pseudogene
AKR1CL1	pseudo	0	0	0	0	0	0	0	0	0	0	21	0	0	0	0	0	0	6	0	0	AKR1C8P	hsa:340811	aldo-keto reductase family 1, member C8, pseudogene
AKR1D1	protein-coding	0	0	0	0	0	0	0	0	0	0	0	0	0	0	0	0	0	0	0	0	AKR1D1	hsa:6718	aldo-keto reductase family 1, member D1
AKR1D1P1	pseudo	0	0	0	0	0	0	0	0	0	0	0	0	9	0	7	4	0	0	0	0	AKR1D1P1		aldo-keto reductase family 1, member D1 pseudogene 1
AKR1E2	protein-coding	191	238	234	195	412	277	101	92	67	270	134	45	44	86	149	41	29	61	43	102	AKR1E2	hsa:83592	aldo-keto reductase family 1, member E2
AKR7A2	protein-coding	129	639	428	395	330	212	172	175	154	456	235	53	135	83	195	119	144	162	157	244	AKR7A2	hsa:8574	aldo-keto reductase family 7, member A2 (aflatoxin aldehyde reductase)
AKR7A2P1	pseudo	0	0	0	0	0	0	0	0	0	0	0	0	0	0	0	0	0	0	0	0	AKR7A2P1	hsa:246182	aldo-keto reductase family 7, member A2 pseudogene 1
AKR7A3	protein-coding	0	0	0	24	0	0	2	11	0	0	18	4	5	0	0	6	0	28	12	13	AKR7A3	hsa:22977	aldo-keto reductase family 7, member A3 (aflatoxin aldehyde reductase)
AKR7L	pseudo	0	0	0	22	0	0	0	4	6	1	0	6	0	0	7	5	25	3	0	0	AKR7L	hsa:246181	aldo-keto reductase family 7-like (gene/pseudogene)
AKT1	protein-coding	1247	3416	1682	2078	1348	1131	506	935	700	2228	2391	1056	1446	1201	1592	1570	1293	1352	1232	2883	AKT1	hsa:207	v-akt murine thymoma viral oncogene homolog 1
AKT1S1	protein-coding	358	757	346	361	352	169	82	77	91	461	377	115	205	193	324	338	202	193	161	219	AKT1S1	hsa:84335	AKT1 substrate 1 (proline-rich)
AKT2	protein-coding	963	2158	1398	1710	1426	1191	730	812	720	1915	1508	708	753	936	1128	1080	882	1096	644	1501	AKT2	hsa:208	v-akt murine thymoma viral oncogene homolog 2
AKT3	protein-coding	5793	7221	6113	6046	3215	6178	3218	3340	2477	6774	4869	2798	2557	3202	2538	2574	2083	2668	2589	6748	AKT3	hsa:10000	v-akt murine thymoma viral oncogene homolog 3
AKTIP	protein-coding	1051	1665	1533	1142	924	1120	578	650	327	1375	872	414	495	606	612	469	588	550	412	1094	AKTIP	hsa:64400	AKT interacting protein
AL022344.4	protein-coding	0	0	0	0	0	0	0	0	0	0	0	0	0	0	0	0	0	0	0	0	BMS1	hsa:9790	BMS1 ribosome biogenesis factor
AL022476.2	protein-coding	0	0	0	0	0	0	0	0	0	0	0	0	0	0	0	0	0	0	0	0	PACSIN2	hsa:11252	protein kinase C and casein kinase substrate in neurons 2
AL109763.2	protein-coding	0	0	0	0	0	0	0	0	0	0	0	0	0	0	0	0	0	0	0	0	TMPRSS15	hsa:5651	transmembrane protease, serine 15
AL121656.5	protein-coding	0	0	0	0	0	20	0	0	0	0	0	0	0	0	0	0	0	0	0	0	TTC27	hsa:55622	tetratricopeptide repeat domain 27
AL132709.5	lncRNA	0	0	52	7	15	24	6	5	7	0	15	33	0	19	29	4	6	18	44	18
AL592528.1	protein-coding	0	0	0	0	0	0	0	0	0	0	0	0	0	0	0	0	0	0	0	0	PCBP3	hsa:54039	poly(rC) binding protein 3
ALAD	protein-coding	1079	1831	906	795	1147	558	448	518	329	793	769	476	516	786	468	631	417	602	507	615	ALAD	hsa:210	aminolevulinate dehydratase
ALAS1	protein-coding	209	812	635	392	700	450	386	278	237	524	420	259	424	321	505	290	253	389	347	555	ALAS1	hsa:211	aminolevulinate, delta-, synthase 1
ALAS2	protein-coding	0	0	0	12	0	0	0	0	0	0	0	2	0	0	3	0	0	0	0	0	ALAS2	hsa:212	aminolevulinate, delta-, synthase 2
ALB	protein-coding	0	0	0	0	0	0	20	0	0	0	0	0	0	0	0	0	0	0	0	0	ALB	hsa:213	albumin
ALCAM	protein-coding	17767	9331	13553	8655	5802	15646	4719	4063	5768	9683	16519	5090	5866	7536	8169	6521	8753	5064	7079	17652	ALCAM	hsa:214	activated leukocyte cell adhesion molecule
ALDH16A1	protein-coding	12	152	43	89	90	64	30	45	23	110	120	18	35	12	41	46	74	27	36	63	ALDH16A1	hsa:126133	aldehyde dehydrogenase 16 family, member A1
ALDH18A1	protein-coding	1196	1925	1821	1281	1192	919	480	589	646	1176	1477	1028	845	997	1103	517	777	990	996	2712	ALDH18A1	hsa:5832	aldehyde dehydrogenase 18 family, member A1
ALDH1A1	protein-coding	2090	1839	1595	1585	1708	1915	1945	1121	947	3170	416	278	377	356	277	370	126	259	696	487	ALDH1A1	hsa:216	aldehyde dehydrogenase 1 family, member A1
ALDH1A2	protein-coding	220	297	346	11	402	89	113	86	101	481	143	32	70	112	56	64	13	42	75	58	ALDH1A2	hsa:8854	aldehyde dehydrogenase 1 family, member A2
ALDH1A3	protein-coding	134	110	150	8	63	91	134	82	41	10	17	0	24	29	4	0	0	13	57	0	ALDH1A3	hsa:220	aldehyde dehydrogenase 1 family, member A3
ALDH1B1	protein-coding	3301	10897	6503	8813	5377	4990	2566	2624	2044	10680	4120	2091	639	1104	722	817	715	706	767	4185	ALDH1B1	hsa:219	aldehyde dehydrogenase 1 family, member B1
ALDH1L1	protein-coding	25	61	102	131	72	86	21	14	0	181	57	13	18	17	16	78	16	55	0	40	ALDH1L1	hsa:10840	aldehyde dehydrogenase 1 family, member L1
ALDH1L1-AS1	ncRNA	0	0	20	27	0	0	20	0	4	0	3	0	0	0	1	4	19	0	0	0	ALDH1L1-AS1	hsa:100874204	ALDH1L1 antisense RNA 1
ALDH1L1-AS2	ncRNA	68	8	30	55	28	36	48	18	0	0	6	0	10	11	4	55	5	24	2	0	ALDH1L1-AS2	hsa:100862662	ALDH1L1 antisense RNA 2
ALDH1L2	protein-coding	2689	2790	3063	2341	2571	2618	1687	1749	1354	1468	2400	1204	1273	1683	1100	1122	1117	1565	1742	2582	ALDH1L2	hsa:160428	aldehyde dehydrogenase 1 family, member L2
ALDH2	protein-coding	633	2528	790	1426	826	670	528	572	298	1287	582	342	298	344	274	501	245	445	175	661	ALDH2	hsa:217	aldehyde dehydrogenase 2 family (mitochondrial)
ALDH3A1	protein-coding	1	19	0	0	32	22	0	0	0	47	0	0	0	0	0	9	0	0	19	0	ALDH3A1	hsa:218	aldehyde dehydrogenase 3 family, member A1
ALDH3A2	protein-coding	2214	2564	1834	2357	1302	1488	1173	1087	632	1676	1769	1200	1642	2946	1768	1887	1713	1865	1233	1574	ALDH3A2	hsa:224	aldehyde dehydrogenase 3 family, member A2
ALDH3B1	protein-coding	74	295	123	74	119	150	44	39	53	46	134	18	38	75	77	86	75	77	66	235	ALDH3B1	hsa:221	aldehyde dehydrogenase 3 family, member B1
ALDH3B2	protein-coding	0	0	0	0	0	0	0	0	0	0	1	0	0	0	0	0	0	0	0	2	ALDH3B2	hsa:222	aldehyde dehydrogenase 3 family, member B2
ALDH4A1	protein-coding	79	129	48	79	101	58	32	42	0	153	37	10	15	30	14	19	13	12	37	95	ALDH4A1	hsa:8659	aldehyde dehydrogenase 4 family, member A1
ALDH5A1	protein-coding	417	362	787	551	493	479	283	188	300	370	233	58	136	219	174	157	108	214	95	249	ALDH5A1	hsa:7915	aldehyde dehydrogenase 5 family, member A1
ALDH6A1	protein-coding	1366	2503	1261	1721	1495	1491	1216	909	730	1669	1405	470	496	614	348	629	324	669	440	1815	ALDH6A1	hsa:4329	aldehyde dehydrogenase 6 family, member A1
ALDH7A1	protein-coding	1119	2077	1358	1118	1314	925	681	526	428	1123	556	400	477	688	306	510	506	566	478	856	ALDH7A1	hsa:501	aldehyde dehydrogenase 7 family, member A1
ALDH7A1P1	pseudo	31	75	20	0	27	90	4	25	19	3	25	30	0	31	12	21	2	1	18	44	ALDH7A1P1		aldehyde dehydrogenase 7 family, member A1 pseudogene 1
ALDH7A1P2	pseudo	0	0	0	0	0	0	0	0	0	0	0	0	0	0	0	0	0	0	0	0	ALDH7A1P2		aldehyde dehydrogenase 7 family, member A1 pseudogene 2
ALDH7A1P3	pseudo	0	0	0	0	0	0	0	0	0	0	0	0	0	0	0	0	0	0	0	0	ALDH7A1P3		aldehyde dehydrogenase 7 family, member A1 pseudogene 3
ALDH7A1P4	pseudo	0	0	0	0	0	0	0	0	0	0	0	0	0	0	0	0	0	0	15	0	ALDH7A1P4		aldehyde dehydrogenase 7 family, member A1 pseudogene 4
ALDH8A1	protein-coding	49	1	23	23	53	0	6	26	22	28	27	12	31	16	15	6	9	32	8	13	ALDH8A1	hsa:64577	aldehyde dehydrogenase 8 family, member A1
ALDH9A1	protein-coding	525	1499	678	973	970	662	587	378	348	712	752	399	345	783	730	285	281	521	231	932	ALDH9A1	hsa:223	aldehyde dehydrogenase 9 family, member A1
ALDOA	protein-coding	0	25	0	0	0	0	0	0	0	0	0	0	3	0	0	1	0	0	0	0	ALDOA	hsa:226	aldolase A, fructose-bisphosphate
ALDOAP1	pseudo	0	0	0	0	0	0	0	0	0	0	0	0	0	0	0	0	0	0	0	0	ALDOAP1		aldolase A, fructose-bisphosphate pseudogene 1
ALDOAP2	pseudo	0	0	0	0	0	0	0	0	0	0	0	0	0	0	0	0	0	0	0	0	ALDOAP2		aldolase A, fructose-bisphosphate pseudogene 2
ALDOB	protein-coding	0	0	0	0	0	0	0	0	0	0	0	3	0	0	0	0	0	0	0	0	ALDOB	hsa:229	aldolase B, fructose-bisphosphate
ALDOC	protein-coding	427	1357	363	584	827	614	203	197	359	763	1638	508	760	727	1235	503	389	1124	278	1855	ALDOC	hsa:230	aldolase C, fructose-bisphosphate
ALG1	protein-coding	46	239	291	132	249	74	95	97	69	194	175	72	98	176	105	99	120	178	119	240	ALG1	hsa:56052	ALG1, chitobiosyldiphosphodolichol beta-mannosyltransferase
ALG10	protein-coding	197	114	269	229	88	399	93	189	46	282	180	90	145	148	181	101	58	146	25	100	ALG10	hsa:84920	ALG10, alpha-1,2-glucosyltransferase
ALG10B	protein-coding	281	265	548	544	132	460	191	230	175	206	276	77	187	237	242	128	71	168	89	174	ALG10B	hsa:144245	ALG10B, alpha-1,2-glucosyltransferase
ALG11	protein-coding	368	456	394	342	310	259	247	133	99	158	218	96	76	165	157	107	93	43	137	289	ALG11	hsa:440138	ALG11, alpha-1,2-mannosyltransferase
ALG12	protein-coding	173	500	383	370	268	265	69	110	100	217	242	70	148	97	266	235	102	94	93	348	ALG12	hsa:79087	ALG12, alpha-1,6-mannosyltransferase
ALG13	protein-coding	1530	778	2280	1195	1120	1588	1107	1060	834	948	1347	764	803	908	965	612	821	1001	730	1333	ALG13	hsa:79868	ALG13, UDP-N-acetylglucosaminyltransferase subunit
ALG14	protein-coding	159	321	147	92	60	69	96	43	53	121	133	23	55	152	50	80	69	76	111	64	ALG14	hsa:199857	ALG14, UDP-N-acetylglucosaminyltransferase subunit
ALG1L	protein-coding	0	0	11	0	0	0	0	0	0	0	0	0	2	0	0	0	0	0	0	0	ALG1L	hsa:200810	ALG1, chitobiosyldiphosphodolichol beta-mannosyltransferase-like
ALG1L12P	pseudo	9	39	1	9	1	1	3	0	1	35	5	5	0	11	5	4	27	16	0	0	ALG1L12P		asparagine-linked glycosylation 1-like 12, pseudogene
ALG1L14P	pseudo	0	0	0	0	0	0	0	0	0	0	0	0	0	0	0	0	0	0	0	0	ALG1L14P		asparagine-linked glycosylation 1-like 14, pseudogene
ALG1L15P	pseudo	0	0	0	0	0	0	0	0	0	0	0	0	0	3	0	1	0	0	0	0	ALG1L15P		asparagine-linked glycosylation 1-like 15, pseudogene
ALG1L2	protein-coding	0	0	0	10	0	0	0	0	0	0	0	5	3	0	0	0	0	0	0	0	ALG1L2	hsa:644974	ALG1, chitobiosyldiphosphodolichol beta-mannosyltransferase-like 2
ALG1L3P	pseudo	0	0	0	0	19	0	0	0	0	0	0	0	0	0	0	0	0	0	0	0	ALG1L3P		asparagine-linked glycosylation 1-like 3, pseudogene
ALG1L5P	pseudo	0	0	0	0	0	0	0	0	0	0	0	0	0	0	0	0	0	0	0	0	ALG1L5P		asparagine-linked glycosylation 1-like 5, pseudogene
ALG1L6P	pseudo	0	0	0	0	0	0	0	0	0	0	0	0	0	0	0	0	0	0	0	0	ALG1L6P		asparagine-linked glycosylation 1-like 6, pseudogene
ALG1L7P	pseudo	0	0	0	0	0	0	0	0	0	0	0	0	0	0	0	0	0	0	0	0	ALG1L7P		asparagine-linked glycosylation 1-like 7, pseudogene
ALG1L8P	pseudo	0	0	0	0	0	0	0	0	0	0	0	0	0	0	0	0	0	0	0	0	ALG1L8P		asparagine-linked glycosylation 1-like 8, pseudogene
ALG1L9P	pseudo	22	69	22	17	14	0	10	4	6	25	13	6	16	16	5	20	0	17	0	1	ALG1L9P	hsa:285407	asparagine-linked glycosylation 1-like 9, pseudogene
ALG2	protein-coding	272	289	529	476	382	307	181	361	217	411	560	313	325	373	477	318	176	324	236	778	ALG2	hsa:85365	ALG2, alpha-1,3/1,6-mannosyltransferase
ALG3	protein-coding	146	369	135	187	91	40	33	54	65	74	140	74	61	171	154	133	59	78	83	187	ALG3	hsa:10195	ALG3, alpha-1,3- mannosyltransferase
ALG3P1	pseudo	0	0	0	0	0	0	0	14	0	0	0	0	0	0	0	0	4	1	6	0	ALG3P1		ALG3, alpha-1,3- mannosyltransferase pseudogene 1
ALG5	protein-coding	320	478	250	312	197	168	197	133	66	179	285	124	206	340	174	132	231	113	140	444	ALG5	hsa:29880	ALG5, dolichyl-phosphate beta-glucosyltransferase
ALG6	protein-coding	81	0	107	174	50	117	116	41	108	171	82	11	75	63	41	37	60	49	47	71	ALG6	hsa:29929	ALG6, alpha-1,3-glucosyltransferase
ALG8	protein-coding	192	181	231	203	207	213	178	131	63	116	228	88	130	228	205	124	166	101	128	423	ALG8	hsa:79053	ALG8, alpha-1,3-glucosyltransferase
ALG9	protein-coding	453	782	643	531	850	386	470	428	190	507	615	301	337	634	613	307	225	359	157	777	ALG9	hsa:79796	ALG9, alpha-1,2-mannosyltransferase
ALK	protein-coding	14	0	0	0	0	0	7	8	0	0	0	0	0	0	0	0	0	3	0	0	ALK	hsa:238	anaplastic lymphoma receptor tyrosine kinase
ALKBH1	protein-coding	82	95	60	82	151	199	57	89	56	174	175	70	131	152	198	72	87	114	45	339	ALKBH1	hsa:8846	alkB, alkylation repair homolog 1 (E. coli)
ALKBH2	protein-coding	117	207	40	118	50	34	114	47	37	95	150	100	125	121	120	114	183	136	142	218	ALKBH2	hsa:121642	alkB, alkylation repair homolog 2 (E. coli)
ALKBH3	protein-coding	302	722	153	114	387	276	107	86	43	203	177	64	146	211	142	187	185	137	205	423	ALKBH3	hsa:221120	alkB, alkylation repair homolog 3 (E. coli)
ALKBH3-AS1	ncRNA	0	0	0	0	0	0	0	0	0	0	0	0	0	0	0	0	0	0	0	0	ALKBH3-AS1	hsa:100507300	ALKBH3 antisense RNA 1
ALKBH4	protein-coding	127	201	155	131	129	117	52	38	47	110	101	3	31	43	40	84	32	22	25	129	ALKBH4	hsa:54784	alkB, alkylation repair homolog 4 (E. coli)
ALKBH5	protein-coding	1233	2844	1547	2214	1489	1423	589	768	681	1863	1810	1599	1158	785	1365	1187	731	1019	860	2238	ALKBH5	hsa:54890	AlkB family member 5, RNA demethylase
ALKBH6	protein-coding	28	73	63	18	58	20	52	24	17	49	19	42	21	20	55	25	0	34	32	4	ALKBH6	hsa:84964	alkB, alkylation repair homolog 6 (E. coli)
ALKBH7	protein-coding	73	320	107	223	46	100	21	52	33	50	103	46	55	16	59	57	23	48	19	10	ALKBH7	hsa:84266	alkB, alkylation repair homolog 7 (E. coli)
ALKBH8	protein-coding	520	779	392	506	503	477	291	198	174	255	234	192	156	606	239	298	277	388	175	382	ALKBH8	hsa:91801	alkB, alkylation repair homolog 8 (E. coli)
ALLC	protein-coding	0	0	0	0	0	0	0	0	0	0	0	0	7	0	0	0	0	0	0	0	ALLC	hsa:55821	allantoicase
ALMS1	protein-coding	59	26	30	0	19	19	21	31	29	33	35	21	37	5	26	36	0	22	25	0	ALMS1	hsa:7840	Alstrom syndrome 1
ALMS1-IT1	ncRNA	40	0	24	0	50	57	51	32	0	31	72	41	8	10	29	39	30	15	31	27	ALMS1-IT1	hsa:100874291	ALMS1 intronic transcript 1 (non-protein coding)
ALMS1P	miscRNA	0	0	75	23	0	0	0	9	0	0	0	0	12	0	4	7	8	9	0	0	ALMS1P	hsa:200420	Alstrom syndrome 1 pseudogene
ALOX12	protein-coding	0	0	0	0	0	0	0	0	0	0	0	0	0	0	0	0	0	0	0	0	ALOX12	hsa:239	arachidonate 12-lipoxygenase
ALOX12B	protein-coding	0	0	0	0	0	0	0	0	0	0	0	0	1	0	0	0	0	0	9	0	ALOX12B	hsa:242	arachidonate 12-lipoxygenase, 12R type
ALOX12P1	pseudo	30	46	22	34	24	35	11	36	25	0	53	5	48	28	35	15	41	54	38	0	ALOX12P1		arachidonate 12-lipoxygenase pseudogene 1
ALOX12P2	pseudo	0	0	0	0	0	0	0	4	0	0	0	0	0	0	0	0	0	0	0	0	ALOX12P2	hsa:245	arachidonate 12-lipoxygenase pseudogene 2
ALOX15	protein-coding	0	0	0	0	0	0	0	28	0	0	0	0	2	0	5	0	0	9	0	0	ALOX15	hsa:246	arachidonate 15-lipoxygenase
ALOX15B	protein-coding	0	0	0	0	0	0	0	0	0	0	17	3	28	14	1	20	9	0	6	1	ALOX15B	hsa:247	arachidonate 15-lipoxygenase, type B
ALOX15P1	pseudo	0	0	0	0	27	0	0	0	0	0	0	0	0	0	0	0	0	0	1	23	ALOX15P1	hsa:100652883	arachidonate 15-lipoxygenase pseudogene 1
ALOX15P2	pseudo	0	0	0	0	0	0	0	0	0	0	0	0	0	0	0	2	0	0	0	0	ALOX15P2		arachidonate 15-lipoxygenase pseudogene 2
ALOX5	protein-coding	238	233	119	83	237	68	118	56	44	166	128	22	250	157	55	144	92	133	129	256	ALOX5	hsa:240	arachidonate 5-lipoxygenase
ALOX5AP	protein-coding	253	340	91	109	186	78	122	122	42	47	292	42	412	369	165	108	71	329	255	1234	ALOX5AP	hsa:241	arachidonate 5-lipoxygenase-activating protein
ALOXE3	protein-coding	0	0	1	0	0	0	0	0	0	0	9	3	0	0	3	0	0	0	0	0	ALOXE3	hsa:59344	arachidonate lipoxygenase 3
ALOXE3P1	pseudo	0	0	0	0	0	0	0	0	0	0	0	0	0	0	0	0	0	0	0	0	ALOXE3P1		arachidonate lipoxygenase 3 pseudogene 1
ALPI	protein-coding	0	0	0	0	0	0	0	0	0	0	0	0	0	0	0	0	0	0	0	0	ALPI	hsa:248	alkaline phosphatase, intestinal
ALPK1	protein-coding	30	85	58	22	40	0	10	10	39	22	53	49	61	10	66	42	71	63	29	37	ALPK1	hsa:80216	alpha-kinase 1
ALPK2	protein-coding	1	4	13	1	3486	5	14	0	0	22	4	0	0	0	0	7	0	0	3	0	ALPK2	hsa:115701	alpha-kinase 2
ALPK3	protein-coding	1425	5051	4000	4472	2949	2951	1092	1398	1472	4139	4956	3000	2435	977	3760	2152	975	3136	1637	7764	ALPK3	hsa:57538	alpha-kinase 3
ALPL	protein-coding	3	11	26	0	82	1	112	21	16	0	2	0	0	0	4	0	0	0	0	1	ALPL	hsa:249	alkaline phosphatase, liver/bone/kidney
ALPP	protein-coding	0	0	0	0	0	0	0	0	0	0	0	0	0	0	0	0	0	0	0	1	ALPP	hsa:250	alkaline phosphatase, placental
ALPPL2	protein-coding	0	0	0	0	0	0	0	0	0	0	0	0	0	0	0	0	0	0	0	0	ALPPL2	hsa:251	alkaline phosphatase, placental-like 2
ALS2	protein-coding	1486	1075	1563	855	1883	1182	916	633	596	1173	999	622	802	953	771	737	650	729	555	1180	ALS2	hsa:57679	amyotrophic lateral sclerosis 2 (juvenile)
ALS2CL	protein-coding	328	1009	398	457	359	494	150	195	144	224	258	158	99	50	182	145	67	105	94	299	ALS2CL	hsa:259173	ALS2 C-terminal like
ALS2CR11	protein-coding	258	165	247	245	126	88	169	17	94	218	70	57	91	115	65	49	45	52	28	42	ALS2CR11	hsa:151254	amyotrophic lateral sclerosis 2 (juvenile) chromosome region, candidate 11
ALS2CR12	protein-coding	423	755	247	202	250	191	154	70	61	322	319	254	95	199	268	88	103	263	119	446	ALS2CR12	hsa:130540	amyotrophic lateral sclerosis 2 (juvenile) chromosome region, candidate 12
ALX1	protein-coding	0	0	0	27	0	0	6	0	0	0	0	0	0	0	0	0	0	0	0	0	ALX1	hsa:8092	ALX homeobox 1
ALX3	protein-coding	2	0	0	0	0	0	0	0	0	0	0	0	0	0	0	0	0	0	0	0	ALX3	hsa:257	ALX homeobox 3
ALX4	protein-coding	5	0	20	0	0	1	0	0	0	0	0	3	0	0	0	0	0	0	0	0	ALX4	hsa:60529	ALX homeobox 4
ALYREF	protein-coding	283	747	269	169	268	175	127	62	130	112	209	156	132	415	81	171	219	111	116	304	ALYREF	hsa:10189	Aly/REF export factor
AMACR	protein-coding	25	0	38	24	42	5	6	28	21	50	37	2	22	20	27	10	2	37	23	0	AMACR	hsa:23600	alpha-methylacyl-CoA racemase
AMBN	protein-coding	0	0	0	0	0	0	0	0	0	0	0	0	0	0	0	0	0	0	0	0	AMBN	hsa:258	ameloblastin (enamel matrix protein)
AMBP	protein-coding	0	31	19	0	0	0	0	0	0	0	0	0	0	0	0	0	0	0	0	0	AMBP	hsa:259	alpha-1-microglobulin/bikunin precursor
AMBRA1	protein-coding	112	299	305	130	118	132	47	80	69	152	123	94	65	88	139	121	88	64	40	187	AMBRA1	hsa:55626	autophagy/beclin-1 regulator 1
AMD1	protein-coding	1	0	0	0	0	0	0	0	0	0	9	0	3	0	1	0	6	0	0	4	AMD1	hsa:262	adenosylmethionine decarboxylase 1
AMD1P1	pseudo	0	50	0	11	0	44	2	4	0	28	40	9	1	27	0	9	2	24	0	0	AMD1P1		adenosylmethionine decarboxylase 1 pseudogene 1
AMDHD1	protein-coding	27	0	0	0	19	19	17	15	9	34	14	3	2	31	6	2	4	7	23	12	AMDHD1	hsa:144193	amidohydrolase domain containing 1
AMDHD2	protein-coding	89	315	117	172	57	150	20	31	66	127	115	18	55	3	42	69	54	76	34	213	AMDHD2	hsa:51005	amidohydrolase domain containing 2
AMDP1	pseudo	0	0	0	0	0	0	0	0	0	0	0	0	0	0	0	0	0	0	0	0	AMD1P2		adenosylmethionine decarboxylase pseudogene 1
AMELX	protein-coding	0	0	0	0	0	0	0	0	0	0	0	0	0	0	0	0	0	0	0	0	AMELX	hsa:265	amelogenin, X-linked
AMELY	protein-coding	0	0	0	0	0	0	0	0	0	0	11	0	0	0	0	0	0	0	0	0	AMELY	hsa:266	amelogenin, Y-linked
AMER1	protein-coding	528	1041	555	606	491	553	191	309	241	368	388	299	214	312	254	376	161	220	188	649	AMER1	hsa:139285	APC membrane recruitment protein 1
AMER2	protein-coding	0	0	0	0	0	0	0	0	0	0	0	0	0	0	0	0	0	0	0	0	AMER2	hsa:219287	APC membrane recruitment protein 2
AMER3	protein-coding	0	0	0	0	0	0	0	0	0	0	0	0	0	0	0	0	0	0	0	0	AMER3	hsa:205147	APC membrane recruitment protein 3
AMFR	protein-coding	2189	5534	2946	3522	2914	2903	1398	1411	1001	3360	2670	1407	1407	1510	1597	1218	1216	1256	1270	3714	AMFR	hsa:267	autocrine motility factor receptor, E3 ubiquitin protein ligase
AMH	protein-coding	0	0	0	0	0	0	0	0	0	0	0	0	6	0	0	3	0	0	0	0	AMH	hsa:268	anti-Mullerian hormone
AMHR2	protein-coding	0	0	0	0	0	0	0	0	0	0	0	0	2	0	0	0	0	0	0	0	AMHR2	hsa:269	anti-Mullerian hormone receptor, type II
AMICA1	protein-coding	176	259	71	65	346	121	76	70	26	89	22	18	33	19	18	45	19	27	58	47	AMICA1	hsa:120425	adhesion molecule, interacts with CXADR antigen 1
AMIGO1	protein-coding	207	303	193	355	129	141	82	132	113	236	137	66	79	112	220	114	116	123	82	154	AMIGO1	hsa:57463	adhesion molecule with Ig-like domain 1
AMIGO2	protein-coding	1251	1712	2345	1917	1212	1687	512	514	475	1394	448	236	158	133	272	209	75	142	152	634	AMIGO2	hsa:347902	adhesion molecule with Ig-like domain 2
AMIGO3	protein-coding	0	153	63	25	14	0	0	25	0	55	18	29	0	6	12	28	4	18	24	0	AMIGO3	hsa:386724	adhesion molecule with Ig-like domain 3
AMMECR1	protein-coding	73	142	291	318	217	298	178	137	50	136	158	76	140	244	177	164	139	220	211	143	AMMECR1	hsa:9949	Alport syndrome, mental retardation, midface hypoplasia and elliptocytosis chromosomal region gene 1
AMMECR1L	protein-coding	318	879	541	997	729	523	356	339	263	789	541	404	375	469	533	502	379	454	374	1032	AMMECR1L	hsa:83607	AMMECR1-like
AMMECR1LP1	pseudo	0	0	0	0	0	0	0	1	0	0	0	0	0	0	0	0	0	0	0	0	AMMECR1LP1		AMMECR1-like pseudogene 1
AMN	protein-coding	0	0	0	0	0	0	0	3	0	0	0	0	0	0	0	0	0	0	0	0	AMN	hsa:81693	amnion associated transmembrane protein
AMN1	protein-coding	424	316	468	518	306	327	271	247	148	332	321	135	281	346	218	204	190	226	232	678	AMN1	hsa:196394	antagonist of mitotic exit network 1 homolog (S. cerevisiae)
AMOT	protein-coding	616	427	965	414	482	698	458	531	302	934	476	265	295	400	390	286	293	299	238	565	AMOT	hsa:154796	angiomotin
AMOTL1	protein-coding	4078	9590	5639	5807	7000	5765	3311	3226	2101	4715	5668	4983	3321	5502	3396	4693	3470	4042	3336	6717	AMOTL1	hsa:154810	angiomotin like 1
AMOTL2	protein-coding	2066	2167	2427	2510	2330	2349	976	1229	1257	2530	1088	413	344	246	213	429	241	372	298	1292	AMOTL2	hsa:51421	angiomotin like 2
AMPD1	protein-coding	25	0	0	1	18	37	0	0	0	0	6	0	0	0	0	7	0	0	0	0	AMPD1	hsa:270	adenosine monophosphate deaminase 1
AMPD2	protein-coding	428	1009	614	510	320	460	141	260	204	731	782	498	503	320	690	473	229	430	216	886	AMPD2	hsa:271	adenosine monophosphate deaminase 2
AMPD3	protein-coding	347	259	349	306	256	159	242	132	151	123	276	101	205	205	460	104	64	202	200	860	AMPD3	hsa:272	adenosine monophosphate deaminase 3
AMPH	protein-coding	203	617	293	819	294	335	246	236	55	72	104	116	30	156	209	225	131	195	16	295	AMPH	hsa:273	amphiphysin
AMT	protein-coding	103	482	215	253	176	207	96	103	137	159	50	70	18	15	33	49	39	91	33	46	AMT	hsa:275	aminomethyltransferase
AMTN	protein-coding	0	0	0	0	0	0	0	0	0	0	0	0	0	0	0	0	0	0	0	0	AMTN	hsa:401138	amelotin
AMY1A	protein-coding	1	0	2	1	1	0	5	0	6	1	12	0	1	0	2	0	0	0	0	0	AMY1A	hsa:276	amylase, alpha 1A (salivary)
AMY1B	protein-coding	1	0	0	0	2	1	0	3	1	0	0	0	0	1	0	5	0	0	7	0	AMY1B	hsa:277	amylase, alpha 1B (salivary)
AMY1C	protein-coding	0	0	0	0	4	0	0	0	0	0	0	0	0	2	0	0	0	0	0	0	AMY1C	hsa:278	amylase, alpha 1C (salivary)
AMY2A	protein-coding	1	0	3	2	15	0	2	0	0	0	3	1	0	2	5	0	0	1	0	0	AMY2A	hsa:279	amylase, alpha 2A (pancreatic)
AMY2B	protein-coding	90	223	146	77	294	149	113	65	60	75	55	35	22	57	46	40	18	29	54	125	AMY2B	hsa:280	amylase, alpha 2B (pancreatic)
AMYP1	pseudo	0	0	0	1	1	0	0	0	0	0	0	0	0	0	0	0	0	0	0	1	AMYP1		amylase, alpha pseudogene 1
AMZ1	protein-coding	0	0	25	28	34	48	5	9	11	0	95	66	33	2	53	21	20	41	4	25	AMZ1	hsa:155185	archaelysin family metallopeptidase 1
AMZ2	protein-coding	1135	1506	1264	741	1005	776	512	454	425	938	934	459	904	890	755	572	548	784	575	1323	AMZ2	hsa:51321	archaelysin family metallopeptidase 2
AMZ2P1	pseudo	218	364	126	194	126	330	162	208	145	383	242	107	139	123	88	96	69	194	112	178	AMZ2P1	hsa:201283	archaelysin family metallopeptidase 2 pseudogene 1
AMZ2P2	pseudo	0	0	0	0	0	0	0	0	0	0	0	0	0	0	0	0	0	0	0	0	AMZ2P2		archaelysin family metallopeptidase 2 pseudogene 2
ANAPC1	protein-coding	95	101	42	65	180	17	61	104	45	63	125	25	33	116	39	51	111	59	83	161	ANAPC1	hsa:64682	anaphase promoting complex subunit 1
ANAPC10	protein-coding	441	265	221	221	44	269	126	151	78	155	253	119	220	158	181	115	103	141	115	249	ANAPC10	hsa:10393	anaphase promoting complex subunit 10
ANAPC10P1	pseudo	0	0	0	10	26	6	12	0	9	0	4	5	4	12	12	40	9	8	0	0	ANAPC10P1		anaphase promoting complex subunit 10 pseudogene 1
ANAPC11	protein-coding	84	161	95	120	65	21	13	21	9	151	119	42	28	60	67	20	29	61	16	185	ANAPC11	hsa:51529	anaphase promoting complex subunit 11
ANAPC13	protein-coding	2184	931	1456	1177	820	1474	1318	968	877	1880	1294	746	1020	1960	1158	635	1233	896	1043	1481	ANAPC13	hsa:25847	anaphase promoting complex subunit 13
ANAPC15	protein-coding	71	105	56	42	64	29	21	48	61	91	68	24	42	62	58	34	57	65	36	132	ANAPC15	hsa:25906	anaphase promoting complex subunit 15
ANAPC16	protein-coding	1586	2403	1467	1630	1267	864	773	850	731	1551	1661	599	759	1067	1303	661	768	1088	658	2618	ANAPC16	hsa:119504	anaphase promoting complex subunit 16
ANAPC1P1	pseudo	0	0	37	0	0	1	1	1	0	1	1	0	0	1	0	0	1	2	12	1	ANAPC1P1	hsa:100286979	anaphase promoting complex subunit 1 pseudogene 1
ANAPC2	protein-coding	78	494	568	370	182	161	44	142	113	414	178	87	103	108	141	162	83	148	93	150	ANAPC2	hsa:29882	anaphase promoting complex subunit 2
ANAPC4	protein-coding	932	893	965	1173	879	1079	756	989	507	996	893	471	871	1341	691	539	912	850	712	1011	ANAPC4	hsa:29945	anaphase promoting complex subunit 4
ANAPC5	protein-coding	997	1735	1757	1572	1603	1159	602	606	517	1101	1068	747	660	1043	649	493	624	466	548	1267	ANAPC5	hsa:51433	anaphase promoting complex subunit 5
ANAPC7	protein-coding	563	1074	1041	930	647	629	402	655	349	890	873	420	485	785	580	470	777	492	374	711	ANAPC7	hsa:51434	anaphase promoting complex subunit 7
ANG	protein-coding	78	156	71	62	130	35	51	51	51	73	115	48	19	21	69	12	13	27	53	95	ANG	hsa:283	angiogenin, ribonuclease, RNase A family, 5
ANGEL1	protein-coding	309	577	346	353	543	268	392	540	294	332	322	229	208	302	347	304	211	265	149	484	ANGEL1	hsa:23357	angel homolog 1 (Drosophila)
ANGEL2	protein-coding	516	583	914	680	492	543	447	452	277	466	678	271	351	607	304	438	441	368	350	697	ANGEL2	hsa:90806	angel homolog 2 (Drosophila)
ANGPT1	protein-coding	4754	4520	2737	3546	2774	2408	1781	1493	1089	4762	1044	870	738	1400	814	1142	563	813	937	1274	ANGPT1	hsa:284	angiopoietin 1
ANGPT2	protein-coding	1132	1037	461	631	477	494	704	374	302	528	390	212	357	903	550	556	253	537	398	170	ANGPT2	hsa:285	angiopoietin 2
ANGPT4	protein-coding	0	0	0	0	0	0	3	5	18	0	1	0	0	0	0	0	0	0	0	39	ANGPT4	hsa:51378	angiopoietin 4
ANGPTL1	protein-coding	826	3136	848	2134	1206	959	720	756	510	418	556	355	331	914	762	429	495	540	206	460	ANGPTL1	hsa:9068	angiopoietin-like 1
ANGPTL2	protein-coding	688	2036	1315	1504	2547	1288	1070	1026	848	1494	4561	625	4037	3007	4359	1291	2210	8939	2181	4003	ANGPTL2	hsa:23452	angiopoietin-like 2
ANGPTL3	protein-coding	0	0	0	0	0	0	0	0	0	0	0	0	0	0	0	0	0	0	0	0	ANGPTL3	hsa:27329	angiopoietin-like 3
ANGPTL4	protein-coding	28	0	0	29	27	0	40	30	0	26	2266	1109	404	245	3317	874	2514	298	1085	905	ANGPTL4	hsa:51129	angiopoietin-like 4
ANGPTL5	protein-coding	16	0	72	0	19	27	8	20	0	0	0	0	0	0	0	0	0	0	0	0	ANGPTL5	hsa:253935	angiopoietin-like 5
ANGPTL6	protein-coding	0	0	0	0	0	0	0	0	0	0	0	0	4	0	3	0	0	0	0	0	ANGPTL6	hsa:83854	angiopoietin-like 6
ANGPTL7	protein-coding	219	408	149	189	377	306	408	191	75	651	36	26	20	87	4	206	24	17	26	52	ANGPTL7	hsa:10218	angiopoietin-like 7
ANHX	protein-coding	0	0	0	0	0	0	0	0	0	0	0	0	0	0	0	0	0	0	0	0	ANHX	hsa:647589	anomalous homeobox
ANK1	protein-coding	4	95	18	56	307	87	23	30	8	13	15	29	10	58	23	37	19	24	33	24	ANK1	hsa:286	ankyrin 1, erythrocytic
ANK2	protein-coding	11	28	0	9	17	28	0	13	11	0	0	8	10	2	5	0	16	15	13	0	ANK2	hsa:287	ankyrin 2, neuronal
ANK3	protein-coding	2455	957	2201	1089	3370	2435	1112	539	857	2054	1412	374	869	3059	2584	486	2631	749	2625	1181	ANK3	hsa:288	ankyrin 3, node of Ranvier (ankyrin G)
ANKAR	protein-coding	606	487	711	952	444	661	332	404	339	583	400	226	348	420	337	235	254	324	205	545	ANKAR	hsa:150709	ankyrin and armadillo repeat containing
ANKDD1A	protein-coding	429	467	353	494	252	273	190	209	112	383	378	232	214	328	242	265	181	302	161	512	ANKDD1A	hsa:348094	ankyrin repeat and death domain containing 1A
ANKDD1B	protein-coding	61	0	53	23	10	43	13	30	0	0	33	1	19	7	39	11	45	17	11	35	ANKDD1B	hsa:728780	ankyrin repeat and death domain containing 1B
ANKEF1	protein-coding	29	0	28	20	225	104	155	27	47	11	102	18	50	30	65	18	42	60	23	254	ANKEF1	hsa:63926	ankyrin repeat and EF-hand domain containing 1
ANKFN1	protein-coding	0	0	21	0	21	0	8	0	0	0	0	0	5	0	0	0	0	0	0	0	ANKFN1	hsa:162282	ankyrin-repeat and fibronectin type III domain containing 1
ANKFY1	protein-coding	1152	2376	1872	2560	2526	1453	1202	1445	874	2048	1216	408	815	1045	968	802	827	845	628	1355	ANKFY1	hsa:51479	ankyrin repeat and FYVE domain containing 1
ANKH	protein-coding	3972	8453	4596	4331	5545	2875	2008	2526	1956	7089	3848	2499	2287	2681	2550	2609	2168	3055	2629	4014	ANKH	hsa:56172	ANKH inorganic pyrophosphate transport regulator
ANKHD1	protein-coding	108	64	76	61	72	227	109	147	51	57	155	66	101	121	124	61	81	95	46	162	ANKHD1	hsa:54882	ankyrin repeat and KH domain containing 1
ANKHD1-EIF4EBP3	protein-coding	4704	6379	5039	3811	8125	4232	4214	3526	2250	4193	4912	3186	3978	4972	4049	3653	3780	4853	2811	5848	ANKHD1-EIF4EBP3	hsa:404734	ANKHD1-EIF4EBP3 readthrough
ANKIB1	protein-coding	3116	4878	3098	3281	2860	2538	1772	1594	1225	2951	2720	1341	1923	3019	1897	1300	1662	1733	1388	3363	ANKIB1	hsa:54467	ankyrin repeat and IBR domain containing 1
ANKK1	protein-coding	0	0	0	16	0	0	14	0	0	0	10	0	5	5	5	0	8	0	0	0	ANKK1	hsa:255239	ankyrin repeat and kinase domain containing 1
ANKLE1	protein-coding	1	0	0	0	0	32	0	7	0	0	0	8	0	20	11	2	0	0	1	0	ANKLE1	hsa:126549	ankyrin repeat and LEM domain containing 1
ANKLE2	protein-coding	491	995	621	511	522	466	323	269	208	390	682	252	311	452	438	256	402	260	291	712	ANKLE2	hsa:23141	ankyrin repeat and LEM domain containing 2
ANKMY1	protein-coding	101	148	81	54	155	177	109	24	56	119	64	21	53	83	52	69	33	74	14	61	ANKMY1	hsa:51281	ankyrin repeat and MYND domain containing 1
ANKMY2	protein-coding	569	832	630	737	625	479	496	367	244	402	594	192	305	400	398	252	251	408	279	613	ANKMY2	hsa:57037	ankyrin repeat and MYND domain containing 2
ANKRA2	protein-coding	349	336	516	268	384	311	308	230	237	490	393	267	271	446	332	196	278	335	267	506	ANKRA2	hsa:57763	ankyrin repeat, family A (RFXANK-like), 2
ANKRD1	protein-coding	35	3	33	42	32520	5	7	0	20	43	124	219	13	35	25	3	22	17	64	170	ANKRD1	hsa:27063	ankyrin repeat domain 1 (cardiac muscle)
ANKRD10	protein-coding	1101	1932	2564	1730	2162	1790	1348	1205	692	1073	1794	1066	1325	1608	1283	847	910	1094	756	2665	ANKRD10	hsa:55608	ankyrin repeat domain 10
ANKRD11	protein-coding	111	128	190	177	204	144	100	99	80	338	186	113	57	93	136	115	45	110	78	128	ANKRD11	hsa:29123	ankyrin repeat domain 11
ANKRD12	protein-coding	104	150	21	76	91	26	30	16	0	51	49	54	15	25	37	23	25	17	1	56	ANKRD12	hsa:23253	ankyrin repeat domain 12
ANKRD13A	protein-coding	1736	3823	1662	2337	2792	1899	1503	1050	670	1823	1578	1367	986	1071	792	879	556	1020	1103	1936	ANKRD13A	hsa:88455	ankyrin repeat domain 13A
ANKRD13B	protein-coding	30	62	34	35	0	93	0	20	32	59	60	21	22	45	34	73	55	20	16	16	ANKRD13B	hsa:124930	ankyrin repeat domain 13B
ANKRD13C	protein-coding	957	957	685	660	816	916	620	436	428	804	891	446	608	874	725	489	493	649	475	1320	ANKRD13C	hsa:81573	ankyrin repeat domain 13C
ANKRD13D	protein-coding	160	232	204	194	112	162	11	124	32	227	134	70	84	71	137	140	75	67	70	164	ANKRD13D	hsa:338692	ankyrin repeat domain 13 family, member D
ANKRD16	protein-coding	57	12	19	3	0	41	74	28	5	30	50	6	39	18	29	15	37	30	2	13	ANKRD16	hsa:54522	ankyrin repeat domain 16
ANKRD17	protein-coding	4572	6461	4566	4229	5331	3885	2659	2557	2390	4438	4323	3045	3093	3966	3524	2480	3261	3662	2511	5259	ANKRD17	hsa:26057	ankyrin repeat domain 17
ANKRD18A	protein-coding	0	0	1	0	26	0	0	0	0	0	4	7	5	0	0	0	0	0	11	0	ANKRD18A	hsa:253650	ankyrin repeat domain 18A
ANKRD18B	protein-coding	0	0	1	0	0	0	0	0	0	0	0	0	0	0	0	0	0	6	0	0	ANKRD18B	hsa:441459	ankyrin repeat domain 18B
ANKRD18CP	pseudo	0	0	0	0	0	0	0	3	0	0	22	0	0	0	0	0	0	10	0	0	ANKRD18CP	hsa:100287922	ankyrin repeat domain 18C, pseudogene
ANKRD18DP	pseudo	0	0	0	0	0	36	0	0	0	0	0	39	5	0	0	0	0	0	0	21	ANKRD18DP	hsa:348840	ankyrin repeat domain 18D, pseudogene
ANKRD18EP	pseudo	0	0	0	0	0	0	0	0	0	0	0	0	0	0	0	0	0	0	0	0	ANKRD18EP		ankyrin repeat domain 18E, pseudogene
ANKRD19P	pseudo	0	0	0	0	0	0	0	0	0	0	0	0	0	0	0	0	0	0	0	0	ANKRD19P	hsa:138649	ankyrin repeat domain 19, pseudogene
ANKRD2	protein-coding	25	0	0	0	16	0	0	0	0	0	0	2	5	0	0	0	0	2	0	0	ANKRD2	hsa:26287	ankyrin repeat domain 2 (stretch responsive muscle)
ANKRD20A1	protein-coding	10	0	0	0	0	17	7	0	0	0	0	0	0	51	0	13	10	15	0	0	ANKRD20A1	hsa:84210	ankyrin repeat domain 20 family, member A1
ANKRD20A10P	pseudo	0	0	0	0	0	0	0	0	0	0	0	0	0	0	0	0	0	0	0	0	ANKRD20A10P		ankyrin repeat domain 20 family, member A10, pseudogene
ANKRD20A11P	pseudo	0	0	0	0	0	0	14	0	0	0	0	0	0	0	0	0	0	0	0	0	ANKRD20A11P	hsa:391267	ankyrin repeat domain 20 family, member A11, pseudogene
ANKRD20A12P	pseudo	0	0	0	0	0	0	0	0	0	0	0	0	0	0	0	0	0	0	0	0	ANKRD20A12P	hsa:100874392	ankyrin repeat domain 20 family, member A12, pseudogene
ANKRD20A13P	pseudo	0	0	0	0	0	0	0	0	0	0	0	0	0	0	0	0	0	0	0	0	ANKRD20A13P	hsa:100132733	ankyrin repeat domain 20 family, member A13, pseudogene
ANKRD20A14P	pseudo	0	0	0	0	0	0	0	0	0	0	0	0	0	0	0	0	0	0	0	0	ANKRD20A14P		ankyrin repeat domain 20 family, member A14, pseudogene
ANKRD20A15P	pseudo	0	0	0	0	0	0	0	0	0	0	0	0	0	0	0	0	0	0	0	0	ANKRD20A15P		ankyrin repeat domain 20 family, member A15, pseudogene
ANKRD20A16P	pseudo	22	0	22	0	0	22	137	125	26	0	10	0	0	4	12	2	0	21	7	30	ANKRD20A16P		ankyrin repeat domain 20 family, member A16, pseudogene
ANKRD20A17P	pseudo	51	0	4	17	0	0	69	49	25	0	0	0	0	4	2	1	0	1	0	0	ANKRD20A17P		ankyrin repeat domain 20 family, member A17, pseudogene
ANKRD20A18P	pseudo	18	0	1	0	0	0	8	18	0	0	0	6	7	11	2	34	5	5	10	0	ANKRD20A18P		ankyrin repeat domain 20 family, member A18, pseudogene
ANKRD20A19P	pseudo	0	0	0	0	0	0	0	0	0	0	0	0	0	0	0	0	0	0	0	0	ANKRD20A19P	hsa:400110	ankyrin repeat domain 20 family, member A19, pseudogene
ANKRD20A2	protein-coding	0	0	0	0	1	0	0	0	0	0	0	0	0	0	0	0	1	0	0	0	ANKRD20A2	hsa:441430	ankyrin repeat domain 20 family, member A2
ANKRD20A20P	pseudo	48	0	0	11	48	39	27	40	20	18	0	11	46	1	0	10	1	40	0	0	ANKRD20A20P		ankyrin repeat domain 20 family, member A20, pseudogene
ANKRD20A3	protein-coding	1	47	0	22	3	6	1	0	0	1	0	0	1	2	8	4	0	1	0	0	ANKRD20A3	hsa:441425	ankyrin repeat domain 20 family, member A3
ANKRD20A4	protein-coding	23	0	0	19	0	0	0	7	0	0	0	0	0	0	0	0	0	1	0	0	ANKRD20A4	hsa:728747	ankyrin repeat domain 20 family, member A4
ANKRD20A5P	pseudo	0	0	0	0	0	0	3	15	0	0	0	0	10	0	0	0	0	0	9	0	ANKRD20A5P	hsa:440482	ankyrin repeat domain 20 family, member A5, pseudogene
ANKRD20A6P	pseudo	0	0	0	0	0	0	0	0	0	0	0	0	0	0	0	0	0	0	0	0	ANKRD20A6P		ankyrin repeat domain 20 family, member A6, pseudogene
ANKRD20A7P	pseudo	0	0	0	0	42	0	0	32	6	0	8	0	0	0	3	0	0	5	6	24	ANKRD20A7P		ankyrin repeat domain 20 family, member A7, pseudogene
ANKRD20A8P	pseudo	0	0	0	0	0	0	0	0	0	0	0	0	0	0	0	0	0	0	0	0	ANKRD20A8P	hsa:729171	ankyrin repeat domain 20 family, member A8, pseudogene
ANKRD20A9P	pseudo	0	0	0	0	0	0	7	0	0	0	0	0	0	0	0	0	0	0	0	0	ANKRD20A9P	hsa:284232	ankyrin repeat domain 20 family, member A9, pseudogene
ANKRD22	protein-coding	17	42	0	18	0	0	7	7	0	0	54	0	28	2	15	3	1	58	7	114	ANKRD22	hsa:118932	ankyrin repeat domain 22
ANKRD23	protein-coding	30	2	99	31	21	20	32	7	0	49	27	7	3	0	7	27	10	30	0	24	ANKRD23	hsa:200539	ankyrin repeat domain 23
ANKRD24	protein-coding	28	26	0	47	0	0	17	15	20	12	30	7	10	0	24	3	0	12	3	18	ANKRD24	hsa:170961	ankyrin repeat domain 24
ANKRD26	protein-coding	1314	692	739	757	847	1048	539	415	311	594	556	271	435	608	411	304	350	395	348	614	ANKRD26	hsa:22852	ankyrin repeat domain 26
ANKRD26P1	pseudo	48	0	0	0	0	0	0	0	0	62	14	2	3	20	0	2	7	6	0	23	ANKRD26P1	hsa:124149	ankyrin repeat domain 26 pseudogene 1
ANKRD26P2	pseudo	0	0	0	0	0	0	0	0	0	0	0	0	0	0	0	0	0	0	0	0	ANKRD26P2		ankyrin repeat domain 26 pseudogene 2
ANKRD26P3	pseudo	0	0	0	0	0	0	30	0	0	0	0	0	0	0	0	0	0	0	0	0	ANKRD26P3	hsa:100101938	ankyrin repeat domain 26 pseudogene 3
ANKRD26P4	pseudo	0	0	21	26	0	53	10	27	10	0	22	10	7	18	15	5	38	35	1	0	ANKRD26P4		ankyrin repeat domain 26 pseudogene 4
ANKRD27	protein-coding	486	852	623	579	621	535	275	287	308	503	511	226	283	553	303	312	248	245	199	719	ANKRD27	hsa:84079	ankyrin repeat domain 27 (VPS9 domain)
ANKRD28	protein-coding	633	1362	784	650	902	554	695	507	373	724	987	619	831	861	568	697	554	605	495	1301	ANKRD28	hsa:23243	ankyrin repeat domain 28
ANKRD29	protein-coding	65	117	91	122	272	70	188	148	64	22	44	7	8	0	8	17	8	0	14	1	ANKRD29	hsa:147463	ankyrin repeat domain 29
ANKRD30A	protein-coding	0	0	0	0	0	0	22	1	0	0	0	0	0	0	0	0	0	0	0	0	ANKRD30A	hsa:91074	ankyrin repeat domain 30A
ANKRD30B	protein-coding	0	0	0	0	0	0	24	10	0	0	0	0	0	0	0	0	0	0	0	0	ANKRD30B	hsa:374860	ankyrin repeat domain 30B
ANKRD30BL	pseudo	0	0	0	0	0	0	0	0	0	0	0	0	0	0	0	0	0	0	0	0	ANKRD30BL	hsa:554226	ankyrin repeat domain 30B-like
ANKRD30BP1	pseudo	0	0	0	0	0	0	0	0	0	0	0	0	0	0	0	0	0	0	0	0	ANKRD30BP1		ankyrin repeat domain 30B pseudogene 1
ANKRD30BP2	pseudo	0	0	0	0	0	0	0	0	0	0	0	0	0	0	0	0	0	0	0	0	ANKRD30BP2	hsa:149992	ankyrin repeat domain 30B pseudogene 2
ANKRD30BP3	pseudo	0	0	0	0	0	0	0	0	0	0	0	0	3	0	0	0	0	9	0	0	ANKRD30BP3	hsa:338579	ankyrin repeat domain 30B pseudogene 3
ANKRD31	protein-coding	45	0	79	65	0	0	38	0	22	24	12	20	7	43	12	10	2	32	0	31	ANKRD31	hsa:256006	ankyrin repeat domain 31
ANKRD32	protein-coding	161	78	93	125	121	208	133	100	103	152	161	63	107	195	104	79	78	91	143	369	SLF1	hsa:84250	ankyrin repeat domain 32
ANKRD33	protein-coding	0	0	0	0	0	0	0	0	0	0	0	0	0	0	0	0	0	0	0	0	ANKRD33	hsa:341405	ankyrin repeat domain 33
ANKRD33B	protein-coding	281	379	434	160	385	221	157	328	72	432	261	273	222	232	554	144	153	268	162	353	ANKRD33B	hsa:651746	ankyrin repeat domain 33B
ANKRD34A	protein-coding	35	173	50	16	100	35	25	34	14	0	41	52	22	84	5	32	30	23	16	0	ANKRD34A	hsa:284615	ankyrin repeat domain 34A
ANKRD34B	protein-coding	0	0	0	0	0	0	0	0	0	0	0	0	0	0	0	0	0	0	0	0	ANKRD34B	hsa:340120	ankyrin repeat domain 34B
ANKRD34C	protein-coding	0	0	33	0	0	18	16	0	0	0	0	0	0	0	0	0	0	0	0	10	ANKRD34C	hsa:390616	ankyrin repeat domain 34C
ANKRD35	protein-coding	257	461	419	216	286	143	70	87	107	220	303	107	352	237	398	356	338	461	198	237	ANKRD35	hsa:148741	ankyrin repeat domain 35
ANKRD36	protein-coding	1819	2379	2468	1059	1912	2284	1586	1471	1134	1067	938	653	967	1394	593	676	912	867	757	1494	ANKRD36	hsa:375248	ankyrin repeat domain 36
ANKRD36B	protein-coding	1124	885	1495	1225	960	1215	772	625	484	560	646	345	428	804	272	365	552	753	446	868	ANKRD36B	hsa:57730	ankyrin repeat domain 36B
ANKRD36BP1	pseudo	0	0	0	0	0	0	0	0	0	0	0	0	0	0	0	0	0	0	0	0	ANKRD36BP1	hsa:84832	ankyrin repeat domain 36B pseudogene 1
ANKRD36BP2	pseudo	18	45	29	0	0	0	50	17	9	0	0	0	0	0	0	0	3	0	0	0	ANKRD36BP2	hsa:645784	ankyrin repeat domain 36B pseudogene 2
ANKRD36C	protein-coding	2530	1882	2421	1473	1813	2246	1257	991	948	914	1142	701	775	1110	715	565	1139	987	745	1605	ANKRD36C	hsa:400986	ankyrin repeat domain 36C
ANKRD36P1	pseudo	0	0	0	0	0	3	0	0	0	22	8	0	0	0	0	0	0	0	0	0	ANKRD36P1		ankyrin repeat domain 36 pseudogene 1
ANKRD37	protein-coding	319	455	483	370	406	351	89	134	132	330	447	676	105	86	173	58	53	123	92	298	ANKRD37	hsa:353322	ankyrin repeat domain 37
ANKRD39	protein-coding	24	158	20	125	49	102	13	30	0	32	74	16	28	47	89	38	34	35	35	121	ANKRD39	hsa:51239	ankyrin repeat domain 39
ANKRD40	protein-coding	3642	5107	4563	3943	4041	3649	3453	3182	2060	4894	3841	2329	3425	3403	3439	2349	3039	2962	2466	4090	ANKRD40	hsa:91369	ankyrin repeat domain 40
ANKRD42	protein-coding	160	163	336	209	342	112	57	75	54	210	182	194	210	225	209	171	171	219	186	346	ANKRD42	hsa:338699	ankyrin repeat domain 42
ANKRD44	protein-coding	1442	795	1960	1004	1052	1860	813	738	677	1084	708	353	452	537	618	505	669	368	359	681	ANKRD44	hsa:91526	ankyrin repeat domain 44
ANKRD44-IT1	ncRNA	8	0	0	0	0	98	16	15	42	0	22	3	19	0	10	21	1	29	4	67	ANKRD44-IT1	hsa:101927547	ANKRD44 intronic transcript 1 (non-protein coding)
ANKRD45	protein-coding	22	0	29	0	1	0	0	5	0	0	25	0	0	17	0	0	0	0	0	0	ANKRD45	hsa:339416	ankyrin repeat domain 45
ANKRD46	protein-coding	376	796	603	640	372	514	253	190	162	402	377	99	207	271	288	116	148	163	98	250	ANKRD46	hsa:157567	ankyrin repeat domain 46
ANKRD49	protein-coding	715	406	545	585	372	568	314	259	201	476	439	164	317	451	279	257	240	285	295	630	ANKRD49	hsa:54851	ankyrin repeat domain 49
ANKRD50	protein-coding	2864	3148	3936	3797	2560	3017	1930	1880	1661	3400	2204	1302	1498	2055	1498	1125	1415	1893	1596	2380	ANKRD50	hsa:57182	ankyrin repeat domain 50
ANKRD52	protein-coding	563	1010	928	658	876	849	260	491	395	846	949	384	555	620	792	771	593	556	522	919	ANKRD52	hsa:283373	ankyrin repeat domain 52
ANKRD53	protein-coding	37	66	36	57	93	16	5	31	15	28	62	11	3	21	33	19	9	20	0	82	ANKRD53	hsa:79998	ankyrin repeat domain 53
ANKRD54	protein-coding	140	132	153	204	219	143	89	130	78	148	244	133	156	134	223	179	138	156	119	381	ANKRD54	hsa:129138	ankyrin repeat domain 54
ANKRD54P1	pseudo	0	0	0	0	0	0	0	0	0	0	0	1	0	0	0	0	0	7	0	0	ANKRD54P1		ankyrin repeat domain 54 pseudogene 1
ANKRD55	protein-coding	0	0	0	0	0	0	0	0	0	0	0	0	0	0	0	0	0	0	0	0	ANKRD55	hsa:79722	ankyrin repeat domain 55
ANKRD57P1	pseudo	0	0	0	10	23	1	10	13	0	17	22	1	2	3	32	8	0	0	0	0	ANKRD57P1		ankyrin repeat domain 57 pseudogene 1
ANKRD6	protein-coding	4024	3601	4557	4011	2591	3413	1422	1644	1171	2972	798	728	493	584	709	428	392	598	587	1160	ANKRD6	hsa:22881	ankyrin repeat domain 6
ANKRD60	protein-coding	0	0	0	0	0	0	0	0	0	0	0	0	0	0	0	0	0	0	0	0	ANKRD60	hsa:140731	ankyrin repeat domain 60
ANKRD61	protein-coding	0	0	26	0	0	0	8	12	0	0	16	0	0	0	0	0	5	5	3	0	ANKRD61	hsa:100310846	ankyrin repeat domain 61
ANKRD62	protein-coding	0	0	0	14	0	0	0	0	0	0	0	0	4	0	0	0	0	0	0	0	ANKRD62	hsa:342850	ankyrin repeat domain 62
ANKRD62P1-PARP4P3	pseudo	0	0	0	0	0	0	0	0	0	0	0	0	5	0	0	0	0	0	0	0	ANKRD62P1-PARP4P3	hsa:23783	ANKRD62P1-PARP4P3 readthrough, transcribed pseudogene
ANKRD63	protein-coding	0	0	0	0	0	0	0	0	0	0	0	0	0	0	0	0	0	0	0	0	ANKRD63	hsa:100131244	ankyrin repeat domain 63
ANKRD65	protein-coding	0	33	0	0	8	0	19	0	0	0	3	0	0	0	0	0	5	0	0	16	ANKRD65	hsa:441869	ankyrin repeat domain 65
ANKRD66	protein-coding	0	0	0	0	0	0	0	0	0	0	0	0	0	0	0	0	0	0	0	0	ANKRD66	hsa:100287718	ankyrin repeat domain 66
ANKRD7	protein-coding	13	0	95	19	0	0	19	15	0	65	8	11	3	6	0	0	7	0	0	0	ANKRD7	hsa:56311	ankyrin repeat domain 7
ANKRD9	protein-coding	8	49	7	13	17	12	22	2	13	46	0	23	12	15	7	17	0	0	25	0	ANKRD9	hsa:122416	ankyrin repeat domain 9
ANKS1A	protein-coding	1217	2655	1413	2027	1682	1435	861	1097	689	1272	1428	719	999	809	1146	936	611	1162	538	1839	ANKS1A	hsa:23294	ankyrin repeat and sterile alpha motif domain containing 1A
ANKS1B	protein-coding	198	100	322	289	184	327	148	113	65	116	110	115	97	63	86	89	70	67	135	109	ANKS1B	hsa:56899	ankyrin repeat and sterile alpha motif domain containing 1B
ANKS3	protein-coding	179	382	407	321	256	159	56	109	76	315	181	105	83	138	127	128	85	118	64	292	ANKS3	hsa:124401	ankyrin repeat and sterile alpha motif domain containing 3
ANKS4B	protein-coding	0	0	0	0	0	0	0	0	0	0	0	10	0	0	0	0	0	0	0	0	ANKS4B	hsa:257629	ankyrin repeat and sterile alpha motif domain containing 4B
ANKS6	protein-coding	392	980	771	581	611	402	320	288	198	668	446	247	229	478	393	391	321	235	251	415	ANKS6	hsa:203286	ankyrin repeat and sterile alpha motif domain containing 6
ANKUB1	protein-coding	0	0	0	0	0	15	0	7	0	0	0	0	0	0	0	0	0	0	0	0	ANKUB1	hsa:389161	ankyrin repeat and ubiquitin domain containing 1
ANKZF1	protein-coding	438	372	441	328	494	382	220	244	131	433	387	265	241	390	224	197	266	260	163	315	ANKZF1	hsa:55139	ankyrin repeat and zinc finger domain containing 1
ANLN	protein-coding	388	346	155	240	196	373	147	217	112	58	1065	48	286	131	34	77	116	374	215	269	ANLN	hsa:54443	anillin, actin binding protein
ANO1	protein-coding	87	89	69	109	0	26	3	29	5	95	23	20	6	11	20	35	1	3	5	0	ANO1	hsa:55107	anoctamin 1, calcium activated chloride channel
ANO10	protein-coding	229	482	313	304	236	224	86	86	133	190	275	110	67	167	169	128	128	77	96	98	ANO10	hsa:55129	anoctamin 10
ANO1-AS2	ncRNA	0	0	0	21	0	0	0	0	0	0	0	6	0	4	0	0	0	0	0	0	ANO1-AS2	hsa:100009613	ANO1 antisense RNA 2 (head to head)
ANO2	protein-coding	7	0	17	0	0	0	54	5	43	55	4	0	0	0	0	0	0	0	12	0	ANO2	hsa:57101	anoctamin 2, calcium activated chloride channel
ANO3	protein-coding	23	58	25	19	0	0	61	0	24	61	5	0	6	8	0	0	0	6	13	1	ANO3	hsa:63982	anoctamin 3
ANO4	protein-coding	0	46	24	0	0	0	6	5	0	0	16	0	3	9	0	0	0	9	8	0	ANO4	hsa:121601	anoctamin 4
ANO5	protein-coding	1144	1383	1608	2258	2334	1349	550	423	568	720	592	503	441	271	394	192	474	336	213	973	ANO5	hsa:203859	anoctamin 5
ANO6	protein-coding	13023	19570	13786	12446	11754	12828	7887	7011	6775	12101	11207	7072	5695	7110	6220	4886	3970	6632	5245	13592	ANO6	hsa:196527	anoctamin 6
ANO7	protein-coding	0	0	0	35	0	0	0	0	0	2	16	2	11	12	25	5	6	15	0	22	ANO7	hsa:50636	anoctamin 7
ANO8	protein-coding	53	178	183	134	74	54	31	25	22	53	105	43	49	32	58	64	42	21	55	79	ANO8	hsa:57719	anoctamin 8
ANO9	protein-coding	7	0	0	0	27	0	1	12	0	26	0	0	6	8	0	7	0	0	3	0	ANO9	hsa:338440	anoctamin 9
ANP32A	protein-coding	2192	4960	1930	1829	2402	1511	1200	1058	696	1702	1796	1298	1483	2129	1619	1421	1504	1662	1146	2027	ANP32A	hsa:8125	acidic (leucine-rich) nuclear phosphoprotein 32 family, member A
ANP32A-IT1	ncRNA	21	43	27	49	48	59	86	94	24	92	83	147	101	41	75	104	83	136	49	37	ANP32A-IT1	hsa:80035	ANP32A intronic transcript 1 (non-protein coding)
ANP32AP1	pseudo	0	0	0	0	0	0	0	0	0	0	0	0	0	0	0	0	0	0	0	0	ANP32AP1	hsa:723972	acidic (leucine-rich) nuclear phosphoprotein 32 family, member A pseudogene 1
ANP32B	protein-coding	334	922	316	353	266	178	149	154	107	545	265	140	181	149	218	210	161	256	123	361	ANP32B	hsa:10541	acidic (leucine-rich) nuclear phosphoprotein 32 family, member B
ANP32BP1	pseudo	0	1	1	0	0	0	0	0	0	1	0	1	2	12	1	0	0	1	0	0	ANP32BP1		acidic (leucine-rich) nuclear phosphoprotein 32 family, member B pseudogene 1
ANP32BP2	pseudo	0	0	0	0	0	0	0	0	0	0	0	0	0	0	0	0	0	0	0	0	ANP32BP2		acidic (leucine-rich) nuclear phosphoprotein 32 family, member B pseudogene 2
ANP32BP3	pseudo	0	0	0	0	0	0	0	0	0	0	0	0	0	0	0	0	0	0	0	0	ANP32BP3		acidic (leucine-rich) nuclear phosphoprotein 32 family, member B pseudogene 3
ANP32C	protein-coding	0	1	0	0	0	5	0	0	2	0	1	0	7	4	1	1	0	2	0	0	ANP32C	hsa:23520	acidic (leucine-rich) nuclear phosphoprotein 32 family, member C
ANP32D	protein-coding	0	0	0	0	0	0	0	10	0	0	9	0	0	0	11	4	0	0	0	0	ANP32D	hsa:23519	acidic (leucine-rich) nuclear phosphoprotein 32 family, member D
ANP32E	protein-coding	3866	3645	2934	3654	2598	3616	1738	2185	1466	3494	2753	2204	2949	2500	2791	2477	2025	4001	2026	3085	ANP32E	hsa:81611	acidic (leucine-rich) nuclear phosphoprotein 32 family, member E
ANPEP	protein-coding	43	79	145	21	283	100	77	79	28	65	151	54	596	884	104	314	540	233	336	343	ANPEP	hsa:290	alanyl (membrane) aminopeptidase
ANTXR1	protein-coding	13340	21544	21469	15666	11435	13744	4740	6644	6962	16130	11999	8472	5802	5824	10098	5919	3854	6589	7809	14751	ANTXR1	hsa:84168	anthrax toxin receptor 1
ANTXR2	protein-coding	2354	2252	3743	2014	3604	2159	2754	1468	1129	3520	3213	805	2154	3196	1987	1987	1412	1849	1901	2545	ANTXR2	hsa:118429	anthrax toxin receptor 2
ANTXRL	protein-coding	0	41	0	0	0	0	12	4	0	0	0	0	0	0	0	0	0	0	0	0	ANTXRL	hsa:195977	anthrax toxin receptor-like
ANTXRLP1	pseudo	0	1	0	0	24	0	0	11	0	0	8	0	0	0	0	0	0	0	0	0	ANTXRLP1	hsa:100996567	anthrax toxin receptor-like pseudogene 1
ANXA1	protein-coding	9993	9472	7887	7377	9304	7280	5250	3031	4347	8895	8319	4549	6224	7089	4646	3083	4761	3778	4932	7475	ANXA1	hsa:301	annexin A1
ANXA10	protein-coding	0	0	0	0	0	0	0	0	0	0	7	0	9	0	0	0	2	0	0	0	ANXA10	hsa:11199	annexin A10
ANXA11	protein-coding	3729	6513	3538	4423	5841	4022	2068	2099	1752	3247	3356	2008	1227	2258	1254	1487	1256	1545	1790	3130	ANXA11	hsa:311	annexin A11
ANXA13	protein-coding	0	0	0	0	0	0	0	0	0	0	0	0	3	0	0	0	0	0	0	0	ANXA13	hsa:312	annexin A13
ANXA2	protein-coding	12314	22514	11159	12580	11522	7301	5274	4119	4735	10283	14100	6856	9647	11974	6537	5408	9165	6555	6276	14537	ANXA2	hsa:302	annexin A2
ANXA2P1	pseudo	0	1	1	2	0	0	0	0	0	0	0	0	0	0	0	0	0	1	0	2	ANXA2P1	hsa:303	annexin A2 pseudogene 1
ANXA2P2	pseudo	392	1122	407	522	663	381	284	144	198	445	624	246	366	518	277	233	356	309	320	417	ANXA2P2	hsa:304	annexin A2 pseudogene 2
ANXA2P3	pseudo	0	0	0	0	0	0	0	0	0	0	0	0	0	0	0	0	0	0	0	0	ANXA2P3	hsa:305	annexin A2 pseudogene 3
ANXA2R	protein-coding	7	40	14	8	26	20	6	23	13	0	14	0	10	0	3	25	4	13	0	0	ANXA2R	hsa:389289	annexin A2 receptor
ANXA3	protein-coding	1497	856	987	907	1389	772	204	219	457	342	59	147	44	67	45	28	59	75	108	136	ANXA3	hsa:306	annexin A3
ANXA4	protein-coding	1237	1917	1470	1478	1331	1766	694	962	730	1354	973	608	969	773	714	552	815	757	738	1295	ANXA4	hsa:307	annexin A4
ANXA5	protein-coding	14567	23283	18110	17544	22183	17238	11267	7753	7751	15235	12444	10227	10346	11841	10238	8224	9045	7684	12020	12852	ANXA5	hsa:308	annexin A5
ANXA6	protein-coding	5457	15298	6489	7223	7582	6376	3343	3480	2573	6829	5956	3526	3254	3709	2259	3078	3096	4198	4237	6240	ANXA6	hsa:309	annexin A6
ANXA7	protein-coding	3054	4357	2778	2956	3429	2500	1617	1130	1164	2969	2037	1337	1189	2576	1768	1236	1451	1370	1186	3743	ANXA7	hsa:310	annexin A7
ANXA8	protein-coding	0	0	45	0	0	0	10	20	0	0	0	0	0	0	0	0	0	0	0	0	ANXA8	hsa:653145	annexin A8
ANXA8L1	protein-coding	0	0	35	0	0	0	0	51	0	0	0	0	0	0	0	0	0	0	0	0	ANXA8L1	hsa:728113	annexin A8-like 1
ANXA9	protein-coding	0	0	0	0	0	0	0	0	0	0	0	0	0	5	0	0	7	4	0	0	ANXA9	hsa:8416	annexin A9
AOAH	protein-coding	46	0	97	36	32	0	86	35	23	65	10	19	16	34	11	21	0	23	54	45	AOAH	hsa:313	acyloxyacyl hydrolase (neutrophil)
AOAH-IT1	ncRNA	0	0	5	0	0	0	24	0	0	0	0	0	0	0	0	0	0	0	0	0	AOAH-IT1	hsa:100874264	AOAH intronic transcript 1 (non-protein coding)
AOC1	protein-coding	0	0	0	9	0	0	0	0	0	0	1	0	0	0	0	0	0	0	0	1	AOC1	hsa:26	amine oxidase, copper containing 1
AOC2	protein-coding	60	64	12	69	35	61	16	33	20	18	24	25	31	12	45	24	55	39	33	20	AOC2	hsa:314	amine oxidase, copper containing 2 (retina-specific)
AOC3	protein-coding	6642	22948	12226	16128	7209	14608	5696	7142	7130	12330	10399	8044	5455	4383	10786	8078	5050	9886	5314	14843	AOC3	hsa:8639	amine oxidase, copper containing 3
AOC4P	pseudo	19	97	89	88	50	3	1	41	18	4	14	46	8	11	21	33	12	26	10	67	AOC4P	hsa:90586	amine oxidase, copper containing 4, pseudogene
AOX1	protein-coding	458	1145	635	577	742	455	699	780	190	880	648	197	360	572	525	471	327	610	349	777	AOX1	hsa:316	aldehyde oxidase 1
AOX2P	pseudo	0	0	0	0	0	0	0	0	0	0	0	0	0	0	0	0	0	0	0	0	AOX2P	hsa:344454	aldehyde oxidase 2 pseudogene
AP000289.6	protein-coding	0	0	0	0	0	0	0	0	0	0	0	0	0	0	0	0	0	0	0	0	OLIG1	hsa:116448	oligodendrocyte transcription factor 1
AP000330.8	protein-coding	0	0	0	39	25	23	11	1	0	0	14	6	0	0	2	0	12	8	27	0	RUNX1	hsa:861	runt-related transcription factor 1
AP000345.1	protein-coding	0	0	0	0	0	0	0	0	0	0	0	0	0	0	0	0	0	0	0	0	IGLL1	hsa:3543	immunoglobulin lambda-like polypeptide 1
AP000469.2	lncRNA	0	0	0	0	0	0	0	0	0	0	0	0	0	0	0	0	0	0	0	0
AP000472.2	lncRNA	0	0	0	0	0	0	0	0	0	0	0	0	0	0	0	0	0	0	0	0
AP000475.2	lncRNA	0	0	0	0	0	0	0	0	0	0	0	0	0	0	0	0	0	0	0	0
AP000479.1	pseudo	0	0	0	0	0	0	0	0	0	0	0	0	0	0	0	0	0	0	0	0	FADS2P1		fatty acid desaturase 2 pseudogene 1
AP000688.14	protein-coding	0	0	0	0	0	0	0	0	0	0	0	0	0	0	0	0	0	0	0	0	CBR1	hsa:873	carbonyl reductase 1
AP000688.8	protein-coding	0	0	0	20	0	60	17	0	4	0	0	19	0	0	1	3	0	0	9	3	CBR1	hsa:873	carbonyl reductase 1
AP001258.4	protein-coding	130	250	102	83	65	93	91	109	54	93	64	27	79	61	53	59	20	67	42	155	FAM111A	hsa:63901	family with sequence similarity 111, member A
AP003025.2	protein-coding	0	0	0	0	0	0	0	0	0	0	0	0	0	0	0	0	0	0	0	0	NTM	hsa:50863	neurotrimin
AP1AR	protein-coding	400	223	706	729	117	480	221	220	224	428	322	340	327	453	221	295	226	247	176	177	AP1AR	hsa:55435	adaptor-related protein complex 1 associated regulatory protein
AP1B1	protein-coding	210	475	126	266	200	148	62	145	79	320	256	103	199	141	202	245	138	156	72	278	AP1B1	hsa:162	adaptor-related protein complex 1, beta 1 subunit
AP1B1P1	pseudo	0	0	0	0	0	0	0	0	0	0	0	0	0	0	0	0	0	0	0	0	AP1B1P1	hsa:23782	adaptor-related protein complex 1, beta 1 subunit pseudogene 1
AP1B1P2	pseudo	0	0	0	0	0	0	0	0	0	0	0	0	0	0	0	0	0	0	0	0	AP1B1P2		adaptor-related protein complex 1, beta 1 subunit pseudogene 2
AP1G1	protein-coding	1661	2615	2484	2473	2093	2191	1644	1322	1069	1929	1977	1215	1296	1912	1603	1040	1377	1371	1361	2771	AP1G1	hsa:164	adaptor-related protein complex 1, gamma 1 subunit
AP1G2	protein-coding	90	83	97	114	84	70	101	110	102	108	156	35	58	42	56	68	43	111	63	87	AP1G2	hsa:8906	adaptor-related protein complex 1, gamma 2 subunit
AP1M1	protein-coding	279	531	282	457	218	167	111	152	75	311	359	118	123	210	278	296	125	210	93	404	AP1M1	hsa:8907	adaptor-related protein complex 1, mu 1 subunit
AP1M2	protein-coding	0	0	0	0	0	0	0	0	0	0	2	0	0	0	0	0	0	0	0	3	AP1M2	hsa:10053	adaptor-related protein complex 1, mu 2 subunit
AP1S1	protein-coding	236	275	255	192	429	198	150	93	38	268	296	57	273	177	103	88	170	215	277	244	AP1S1	hsa:1174	adaptor-related protein complex 1, sigma 1 subunit
AP1S2	protein-coding	1093	1629	975	1039	669	1527	671	533	630	826	1209	812	812	563	888	678	578	618	608	1488	AP1S2	hsa:8905	adaptor-related protein complex 1, sigma 2 subunit
AP1S3	protein-coding	41	37	82	29	118	29	32	4	18	18	51	31	22	26	52	32	21	23	16	25	AP1S3	hsa:130340	adaptor-related protein complex 1, sigma 3 subunit
AP2A1	protein-coding	196	463	251	290	154	122	123	115	97	115	164	114	131	69	206	199	90	142	155	342	AP2A1	hsa:160	adaptor-related protein complex 2, alpha 1 subunit
AP2A2	protein-coding	715	1933	1321	1177	981	755	471	672	524	1003	999	420	684	728	742	646	531	652	539	1432	AP2A2	hsa:161	adaptor-related protein complex 2, alpha 2 subunit
AP2B1	protein-coding	79	168	122	67	70	38	65	20	6	25	28	39	85	32	38	22	46	52	39	86	AP2B1	hsa:163	adaptor-related protein complex 2, beta 1 subunit
AP2M1	protein-coding	2225	5074	2805	3272	3654	1880	1374	1722	1265	3149	2870	1623	2411	2421	2073	1965	2092	2125	2105	2884	AP2M1	hsa:1173	adaptor-related protein complex 2, mu 1 subunit
AP2S1	protein-coding	67	430	159	114	70	109	91	72	26	137	285	90	138	142	158	98	86	97	67	247	AP2S1	hsa:1175	adaptor-related protein complex 2, sigma 1 subunit
AP3B1	protein-coding	195	192	150	287	227	99	75	72	46	37	285	50	101	132	159	74	88	89	120	257	AP3B1	hsa:8546	adaptor-related protein complex 3, beta 1 subunit
AP3B2	protein-coding	0	0	0	0	0	0	0	19	10	0	2	0	11	0	36	0	34	0	0	0	AP3B2	hsa:8120	adaptor-related protein complex 3, beta 2 subunit
AP3D1	protein-coding	1561	2889	2068	1718	1781	1728	538	859	686	1667	2247	929	1255	1401	1704	1685	1380	1211	966	2158	AP3D1	hsa:8943	adaptor-related protein complex 3, delta 1 subunit
AP3M1	protein-coding	1243	1845	1451	1369	1611	1089	840	695	974	1295	1327	867	1142	1355	1260	1137	1372	1067	1088	1280	AP3M1	hsa:26985	adaptor-related protein complex 3, mu 1 subunit
AP3M2	protein-coding	1037	1569	1296	573	1374	1068	674	626	570	1462	836	1064	554	830	806	435	555	598	628	1455	AP3M2	hsa:10947	adaptor-related protein complex 3, mu 2 subunit
AP3S1	protein-coding	4910	1967	4239	4715	1137	5965	2715	4010	2697	4419	3796	2198	5140	2710	3046	2449	2636	6344	5228	4311	AP3S1	hsa:1176	adaptor-related protein complex 3, sigma 1 subunit
AP3S2	protein-coding	7	0	0	0	0	8	0	5	10	0	0	0	0	8	2	6	0	4	0	0	AP3S2	hsa:10239	adaptor-related protein complex 3, sigma 2 subunit
AP4B1	protein-coding	264	482	332	389	634	246	226	239	164	393	352	171	168	292	199	163	186	252	133	216	AP4B1	hsa:10717	adaptor-related protein complex 4, beta 1 subunit
AP4B1-AS1	ncRNA	0	0	0	0	0	0	0	0	0	0	0	0	0	0	0	0	0	0	0	0	AP4B1-AS1	hsa:100287722	AP4B1 antisense RNA 1
AP4E1	protein-coding	137	99	100	179	142	129	89	81	54	193	218	74	79	144	133	48	92	41	110	217	AP4E1	hsa:23431	adaptor-related protein complex 4, epsilon 1 subunit
AP4M1	protein-coding	108	346	207	113	109	59	28	53	24	122	57	38	47	16	59	83	44	39	13	71	AP4M1	hsa:9179	adaptor-related protein complex 4, mu 1 subunit
AP4S1	protein-coding	305	594	299	330	219	182	227	301	153	390	129	132	123	264	216	175	181	215	193	333	AP4S1	hsa:11154	adaptor-related protein complex 4, sigma 1 subunit
AP5B1	protein-coding	297	897	460	665	310	345	422	289	252	534	351	219	269	295	574	321	210	385	346	819	AP5B1	hsa:91056	adaptor-related protein complex 5, beta 1 subunit
AP5M1	protein-coding	947	1041	1284	1078	951	762	461	510	535	1019	805	370	574	693	548	507	443	400	428	945	AP5M1	hsa:55745	adaptor-related protein complex 5, mu 1 subunit
AP5S1	protein-coding	42	143	131	104	57	19	42	52	30	92	44	39	30	34	61	35	91	62	32	66	AP5S1	hsa:55317	adaptor-related protein complex 5, sigma 1 subunit
AP5Z1	protein-coding	20	188	66	79	0	9	33	23	42	64	59	45	31	6	89	64	19	49	16	138	AP5Z1	hsa:9907	adaptor-related protein complex 5, zeta 1 subunit
APAF1	protein-coding	698	675	1137	935	834	652	614	663	462	579	722	328	570	759	330	297	356	283	364	894	APAF1	hsa:317	apoptotic peptidase activating factor 1
APBA1	protein-coding	269	480	453	499	463	511	155	252	210	357	415	178	123	280	181	230	108	197	147	259	APBA1	hsa:320	amyloid beta (A4) precursor protein-binding, family A, member 1
APBA2	protein-coding	23	1	68	39	20	44	10	15	31	23	23	10	25	19	18	9	14	5	15	24	APBA2	hsa:321	amyloid beta (A4) precursor protein-binding, family A, member 2
APBA3	protein-coding	48	123	59	84	5	16	21	34	12	110	137	9	48	24	95	58	12	36	33	78	APBA3	hsa:9546	amyloid beta (A4) precursor protein-binding, family A, member 3
APBB1	protein-coding	369	1314	540	901	319	502	132	262	234	614	475	221	188	326	300	261	177	248	136	565	APBB1	hsa:322	amyloid beta (A4) precursor protein-binding, family B, member 1 (Fe65)
APBB1IP	protein-coding	103	296	52	16	73	16	121	78	8	91	44	19	193	98	42	89	45	78	91	168	APBB1IP	hsa:54518	amyloid beta (A4) precursor protein-binding, family B, member 1 interacting protein
APBB2	protein-coding	3057	5690	5016	5395	4807	3729	2324	2324	2064	2934	3464	2112	930	1911	1579	2007	1591	1254	1045	3756	APBB2	hsa:323	amyloid beta (A4) precursor protein-binding, family B, member 2
APBB3	protein-coding	55	156	128	193	130	121	61	89	75	135	98	60	57	66	69	99	36	122	47	209	APBB3	hsa:10307	amyloid beta (A4) precursor protein-binding, family B, member 3
APC	protein-coding	421	316	302	433	535	297	208	219	132	258	244	113	196	249	65	148	191	141	153	280	APC	hsa:324	adenomatous polyposis coli
APC2	protein-coding	5	0	5	0	0	1	12	0	0	0	0	0	0	0	0	0	0	0	3	0	APC2	hsa:10297	adenomatosis polyposis coli 2
APCDD1	protein-coding	360	1400	527	1489	208	92	261	579	99	257	317	98	75	582	400	290	184	325	149	110	APCDD1	hsa:147495	adenomatosis polyposis coli down-regulated 1
APCDD1L	protein-coding	59	146	103	118	213	94	51	76	40	139	217	136	199	65	301	156	226	291	183	166	APCDD1L	hsa:164284	adenomatosis polyposis coli down-regulated 1-like
APCDD1L-AS1	ncRNA	17	45	0	0	22	26	6	1	0	38	25	4	23	0	11	24	0	0	15	0	APCDD1L-AS1	hsa:149773	APCDD1L antisense RNA 1 (head to head)
APCS	protein-coding	0	0	0	0	0	0	0	0	0	0	0	0	0	0	0	0	0	0	0	0	APCS	hsa:325	amyloid P component, serum
APEH	protein-coding	629	1685	1004	872	1210	760	399	586	384	803	996	468	841	722	737	685	664	684	539	812	APEH	hsa:327	acylaminoacyl-peptide hydrolase
APELA	protein-coding	0	0	0	0	0	0	0	0	0	0	0	0	0	0	0	0	0	0	0	0	APELA	hsa:100506013	apelin receptor early endogenous ligand
APEX1	protein-coding	1136	1782	799	1177	1175	954	563	694	401	1319	1264	644	1104	1153	926	731	1035	1099	676	1117	APEX1	hsa:328	APEX nuclease (multifunctional DNA repair enzyme) 1
APEX2	protein-coding	128	427	133	137	114	66	82	89	26	375	148	131	123	192	114	135	81	97	112	255	APEX2	hsa:27301	APEX nuclease (apurinic/apyrimidinic endonuclease) 2
APH1A	protein-coding	273	704	376	476	484	276	104	202	143	722	400	155	184	181	252	223	75	163	166	639	APH1A	hsa:51107	APH1A gamma secretase subunit
APH1B	protein-coding	235	301	350	444	406	380	269	228	133	394	284	175	285	395	183	193	145	459	207	461	APH1B	hsa:83464	APH1B gamma secretase subunit
API5	protein-coding	3591	4070	3179	3030	3055	3325	2355	1851	1510	3047	2822	1858	2666	3661	2229	1941	2418	1959	1931	3714	API5	hsa:8539	apoptosis inhibitor 5
API5P1	pseudo	8	1	30	0	4	2	3	4	7	1	2	4	5	11	5	1	10	7	15	1	API5P1		API5 pseudogene 1
API5P2	pseudo	0	0	1	1	0	28	0	0	0	41	19	0	13	5	0	0	0	0	8	38	API5P2		API5 pseudogene 2
APIP	protein-coding	780	923	946	1083	495	747	690	442	153	1105	520	230	261	455	275	190	128	341	389	610	APIP	hsa:51074	APAF1 interacting protein
APITD1	protein-coding	0	0	0	0	0	0	0	0	0	0	0	0	0	0	1	0	0	0	0	33	APITD1	hsa:378708	apoptosis-inducing, TAF9-like domain 1
APITD1-CORT	protein-coding	131	98	124	82	58	24	29	35	40	209	70	32	34	134	95	25	22	41	65	252	APITD1-CORT	hsa:100526739	APITD1-CORT readthrough
APLF	protein-coding	916	1138	682	692	389	725	355	264	170	919	618	453	277	506	549	317	412	365	454	605	APLF	hsa:200558	aprataxin and PNKP like factor
APLN	protein-coding	53	374	26	81	84	92	52	65	89	154	1249	774	751	141	1934	568	340	1567	433	1398	APLN	hsa:8862	apelin
APLNR	protein-coding	293	649	557	106	235	489	777	671	283	83	12	11	59	0	30	4	0	21	49	2	APLNR	hsa:187	apelin receptor
APLP1	protein-coding	83	152	134	189	110	75	24	49	93	149	171	72	43	27	85	47	49	27	27	151	APLP1	hsa:333	amyloid beta (A4) precursor-like protein 1
APLP2	protein-coding	335	735	309	509	341	404	98	272	163	350	454	242	303	275	270	318	220	319	190	501	APLP2	hsa:334	amyloid beta (A4) precursor-like protein 2
APMAP	protein-coding	592	1001	588	713	896	594	605	339	285	950	717	237	351	752	450	431	518	384	363	1058	APMAP	hsa:57136	adipocyte plasma membrane associated protein
APOA1	protein-coding	0	0	0	21	18	0	0	0	0	0	1	0	0	0	0	0	0	0	0	2	APOA1	hsa:335	apolipoprotein A-I
APOA1BP	protein-coding	206	543	354	446	216	254	94	133	238	439	310	203	203	165	261	304	148	154	185	314	APOA1BP	hsa:128240	apolipoprotein A-I binding protein
APOA2	protein-coding	0	0	0	0	0	0	0	0	0	0	0	0	0	0	0	0	0	0	0	0	APOA2	hsa:336	apolipoprotein A-II
APOA4	protein-coding	0	0	0	0	0	0	0	0	0	0	0	0	0	0	0	0	0	0	0	0	APOA4	hsa:337	apolipoprotein A-IV
APOA5	protein-coding	0	0	0	0	0	0	0	0	0	0	0	0	0	0	0	0	0	0	0	0	APOA5	hsa:116519	apolipoprotein A-V
APOB	protein-coding	2488	3504	2056	2760	2746	2817	1003	1043	1423	1300	640	536	200	395	133	508	465	226	533	730	APOB	hsa:338	apolipoprotein B
APOBEC1	protein-coding	0	0	0	0	0	0	0	0	0	0	0	0	0	0	0	0	0	0	0	0	APOBEC1	hsa:339	apolipoprotein B mRNA editing enzyme, catalytic polypeptide 1
APOBEC2	protein-coding	0	0	0	0	209	0	0	0	0	0	0	0	8	0	3	0	0	0	0	0	APOBEC2	hsa:10930	apolipoprotein B mRNA editing enzyme, catalytic polypeptide-like 2
APOBEC3A	protein-coding	0	0	0	0	19	0	0	0	0	0	0	0	6	9	3	0	0	18	0	0	APOBEC3A	hsa:200315	apolipoprotein B mRNA editing enzyme, catalytic polypeptide-like 3A
APOBEC3A_B	protein-coding	0	0	0	0	0	0	0	0	0	0	0	0	0	0	0	0	0	0	0	0	APOBEC3A_B	hsa:100913187	APOBEC3A and APOBEC3B deletion hybrid
APOBEC3B	protein-coding	5	23	0	4	27	0	0	1	0	0	13	0	12	3	0	0	2	8	27	15	APOBEC3B	hsa:9582	apolipoprotein B mRNA editing enzyme, catalytic polypeptide-like 3B
APOBEC3B-AS1	ncRNA	0	0	0	0	0	0	0	0	0	0	0	0	0	0	0	0	0	0	0	0	APOBEC3B-AS1	hsa:100874530	APOBEC3B antisense RNA 1
APOBEC3C	protein-coding	375	662	165	308	220	112	230	198	231	304	245	116	170	108	184	262	163	319	218	335	APOBEC3C	hsa:27350	apolipoprotein B mRNA editing enzyme, catalytic polypeptide-like 3C
APOBEC3D	protein-coding	34	0	74	101	70	67	35	36	12	87	56	16	12	42	80	52	5	44	38	55	APOBEC3D	hsa:140564	apolipoprotein B mRNA editing enzyme, catalytic polypeptide-like 3D
APOBEC3F	protein-coding	177	319	249	93	189	93	132	148	79	160	204	77	165	88	141	73	97	171	56	267	APOBEC3F	hsa:200316	apolipoprotein B mRNA editing enzyme, catalytic polypeptide-like 3F
APOBEC3G	protein-coding	133	44	88	68	169	75	89	90	19	87	99	29	52	79	60	56	33	93	68	235	APOBEC3G	hsa:60489	apolipoprotein B mRNA editing enzyme, catalytic polypeptide-like 3G
APOBEC3H	protein-coding	0	0	33	0	0	0	8	0	0	0	0	0	0	5	0	5	0	0	7	0	APOBEC3H	hsa:164668	apolipoprotein B mRNA editing enzyme, catalytic polypeptide-like 3H
APOBEC4	protein-coding	0	0	0	0	0	0	0	0	0	0	0	0	0	0	0	0	0	0	0	0	APOBEC4	hsa:403314	apolipoprotein B mRNA editing enzyme, catalytic polypeptide-like 4 (putative)
APOBR	protein-coding	76	33	32	14	44	4	16	0	29	0	13	5	127	45	23	48	37	116	51	97	APOBR	hsa:55911	apolipoprotein B receptor
APOC1	protein-coding	0	0	0	0	15	0	14	0	7	23	5	33	113	0	9	4	9	3	11	0	APOC1	hsa:341	apolipoprotein C-I
APOC1P1	pseudo	0	0	0	0	0	0	0	0	0	0	0	0	0	0	0	0	0	0	0	0	APOC1P1	hsa:342	apolipoprotein C-I pseudogene 1
APOC2	protein-coding	0	0	0	0	0	0	0	0	0	23	10	4	7	8	0	0	0	0	0	0	APOC2	hsa:344	apolipoprotein C-II
APOC3	protein-coding	0	0	0	0	0	0	0	0	0	0	0	0	0	0	0	0	0	0	0	0	APOC3	hsa:345	apolipoprotein C-III
APOC4	protein-coding	0	0	0	0	0	0	0	0	0	0	0	0	0	0	0	0	0	0	0	0	APOC4	hsa:346	apolipoprotein C-IV
APOC4-APOC2	ncRNA	0	0	0	0	0	0	0	0	0	0	0	0	0	0	0	0	0	0	0	0	APOC4-APOC2	hsa:100533990	APOC4-APOC2 readthrough (NMD candidate)
APOD	protein-coding	1341	4746	1984	812	3531	1445	7056	3252	923	324	6	26	70	11	57	33	11	41	51	64	APOD	hsa:347	apolipoprotein D
APOE	protein-coding	124	238	232	51	180	42	222	84	56	383	76	97	508	83	49	112	17	178	192	148	APOE	hsa:348	apolipoprotein E
APOF	protein-coding	0	0	0	0	0	0	0	0	0	0	0	0	0	0	3	0	0	0	0	0	APOF	hsa:319	apolipoprotein F
APOH	protein-coding	0	0	0	0	0	0	0	0	0	0	0	0	2	0	0	0	0	0	0	0	APOH	hsa:350	apolipoprotein H (beta-2-glycoprotein I)
APOL1	protein-coding	585	490	788	511	1183	900	616	439	182	494	1332	333	713	682	1544	479	559	959	1111	1657	APOL1	hsa:8542	apolipoprotein L, 1
APOL2	protein-coding	763	1023	759	584	959	668	478	400	156	422	970	595	785	795	1210	916	837	1324	756	893	APOL2	hsa:23780	apolipoprotein L, 2
APOL3	protein-coding	727	563	628	325	811	362	518	520	234	362	345	110	311	355	705	449	191	834	390	679	APOL3	hsa:80833	apolipoprotein L, 3
APOL4	protein-coding	167	0	96	28	182	27	104	59	95	59	14	0	58	0	29	2	0	0	4	0	APOL4	hsa:80832	apolipoprotein L, 4
APOL5	protein-coding	0	0	0	0	0	0	15	0	0	0	0	0	0	0	0	0	0	0	0	0	APOL5	hsa:80831	apolipoprotein L, 5
APOL6	protein-coding	1415	1175	1946	979	2959	1276	5594	1447	597	1211	1652	812	1713	1643	2176	1347	1144	3345	2102	2140	APOL6	hsa:80830	apolipoprotein L, 6
APOLD1	protein-coding	0	0	0	0	0	0	0	0	0	0	4	0	0	0	4	0	0	0	0	0	APOLD1	hsa:81575	apolipoprotein L domain containing 1
APOM	protein-coding	0	15	0	0	0	0	0	0	15	0	5	0	0	0	0	1	0	5	9	0	APOM	hsa:55937	apolipoprotein M
APOO	protein-coding	11	0	16	0	0	0	4	0	0	0	33	29	20	46	14	0	0	0	40	24	APOO	hsa:79135	apolipoprotein O
APOOL	protein-coding	1655	1754	1437	1531	1639	1795	1055	818	898	1690	1050	347	454	812	609	555	486	471	447	1604	APOOL	hsa:139322	apolipoprotein O-like
APOOP1	pseudo	0	0	0	0	0	0	0	0	0	0	0	0	0	0	0	0	0	0	0	0	APOOP1		apolipoprotein O pseudogene 1
APOOP2	pseudo	0	0	0	0	0	0	0	0	0	0	0	0	0	0	0	0	0	0	0	0	APOOP2		apolipoprotein O pseudogene 2
APOOP3	pseudo	0	0	0	0	0	0	0	0	0	0	0	0	0	0	0	0	0	0	0	0	APOOP3		apolipoprotein O pseudogene 3
APOOP4	pseudo	0	0	0	0	0	0	0	0	0	0	0	0	0	0	0	0	0	0	0	0	APOOP4		apolipoprotein O pseudogene 4
APOOP5	pseudo	0	0	0	0	0	0	0	0	0	0	0	0	0	0	0	0	0	0	0	0	APOOP5	hsa:644649	apolipoprotein O pseudogene 5
APOPT1	protein-coding	487	711	444	430	494	404	299	173	153	283	501	221	496	754	397	210	565	537	411	400	APOPT1	hsa:84334	apoptogenic 1, mitochondrial
APP	protein-coding	10348	23943	12379	15249	16218	12806	9639	9172	7062	12165	15801	9141	9597	10246	9849	10531	9235	13101	8437	18555	APP	hsa:351	amyloid beta (A4) precursor protein
APPBP2	protein-coding	1726	1828	1980	1756	1062	2118	1651	1194	909	1570	1734	651	1428	1606	1342	924	1102	1554	1035	1879	APPBP2	hsa:10513	amyloid beta precursor protein (cytoplasmic tail) binding protein 2
APPL1	protein-coding	3825	4956	3600	3233	4766	4005	3006	2862	1994	2650	3421	2086	3858	3909	2479	2656	3110	5720	3380	3312	APPL1	hsa:26060	adaptor protein, phosphotyrosine interaction, PH domain and leucine zipper containing 1
APPL2	protein-coding	1009	1057	1028	998	1270	834	686	538	432	1047	922	396	390	551	470	392	483	567	342	1557	APPL2	hsa:55198	adaptor protein, phosphotyrosine interaction, PH domain and leucine zipper containing 2
APRT	protein-coding	66	180	84	208	84	114	24	34	0	153	113	19	64	79	57	46	27	8	47	156	APRT	hsa:353	adenine phosphoribosyltransferase
APTX	protein-coding	140	244	97	184	59	101	66	25	67	115	92	41	42	47	87	59	47	55	22	231	APTX	hsa:54840	aprataxin
AQP1	protein-coding	17928	49796	22847	25438	18285	13526	6748	12435	9358	27221	20158	14345	18786	15965	27332	13573	12503	30142	8406	25519	AQP1	hsa:358	aquaporin 1 (Colton blood group)
AQP10	protein-coding	0	0	0	0	0	0	0	0	0	0	0	0	0	0	0	0	0	0	0	0	AQP10	hsa:89872	aquaporin 10
AQP11	protein-coding	13	60	50	13	48	0	11	5	7	0	11	0	7	0	13	11	14	9	0	23	AQP11	hsa:282679	aquaporin 11
AQP12A	protein-coding	0	0	0	0	0	0	0	0	0	0	0	0	0	0	0	0	0	0	0	0	AQP12A	hsa:375318	aquaporin 12A
AQP12B	protein-coding	0	0	0	0	0	0	0	0	0	0	0	0	0	0	0	0	0	0	0	0	AQP12B	hsa:653437	aquaporin 12B
AQP2	protein-coding	0	0	0	0	0	0	0	0	0	0	0	0	0	0	0	0	0	0	0	0	AQP2	hsa:359	aquaporin 2 (collecting duct)
AQP3	protein-coding	11	0	11	107	18	0	11	8	2	86	34	0	8	23	17	9	0	0	17	70	AQP3	hsa:360	aquaporin 3 (Gill blood group)
AQP4	protein-coding	8	0	28	0	0	0	0	0	0	0	0	0	0	11	0	0	0	0	0	0	AQP4	hsa:361	aquaporin 4
AQP4-AS1	ncRNA	0	0	0	0	0	0	0	0	0	0	0	0	0	0	0	0	0	0	0	0	AQP4-AS1	hsa:147429	AQP4 antisense RNA 1
AQP5	protein-coding	0	0	0	0	0	0	0	0	0	0	3	0	0	0	0	5	0	0	0	2	AQP5	hsa:362	aquaporin 5
AQP6	protein-coding	0	0	0	0	0	8	0	0	0	0	0	0	0	0	0	0	0	0	0	0	AQP6	hsa:363	aquaporin 6, kidney specific
AQP7	protein-coding	0	0	25	90	177	17	293	65	36	27	0	0	0	0	0	1	0	0	0	0	AQP7	hsa:364	aquaporin 7
AQP7P1	pseudo	27	73	0	1	1	14	70	7	0	0	116	3	13	7	34	9	55	9	8	0	AQP7P1	hsa:375719	aquaporin 7 pseudogene 1
AQP7P2	pseudo	0	0	0	0	0	0	18	0	0	0	4	0	4	0	2	0	0	1	0	0	AQP7P2		aquaporin 7 pseudogene 2
AQP7P3	pseudo	0	0	0	0	9	1	17	2	1	0	20	0	1	0	0	0	7	0	0	0	AQP7P3	hsa:441432	aquaporin 7 pseudogene 3
AQP7P4	pseudo	0	0	0	4	0	1	3	0	0	0	0	6	0	0	1	0	0	1	0	0	AQP7P4		aquaporin 7 pseudogene 4
AQP8	protein-coding	0	0	0	0	0	0	0	0	0	0	0	0	0	0	0	0	0	7	0	0	AQP8	hsa:343	aquaporin 8
AQP9	protein-coding	11	93	0	15	21	0	12	0	10	0	6	0	72	149	8	36	125	33	72	127	AQP9	hsa:366	aquaporin 9
AQPEP	protein-coding	0	0	12	0	0	0	13	0	0	3	0	0	0	0	0	3	0	0	0	0	LVRN	hsa:206338	laeverin
AQR	protein-coding	1780	2313	1859	1510	2053	1511	1191	1001	1004	1956	1816	872	970	1661	1284	1010	1347	1127	949	2084	AQR	hsa:9716	aquarius intron-binding spliceosomal factor
AR	protein-coding	3882	6564	3908	3548	3227	3394	1687	1659	1755	3409	1809	991	1059	1909	1584	1840	1716	1401	814	2355	AR	hsa:367	androgen receptor
ARAF	protein-coding	507	1146	756	776	474	427	188	397	315	721	832	373	458	439	636	601	431	560	367	686	ARAF	hsa:369	A-Raf proto-oncogene, serine/threonine kinase
ARAF2P	pseudo	0	0	0	0	0	0	0	0	0	0	0	0	0	0	0	0	0	0	0	0	ARAFP2		ARAF pseudogene 2
ARAF3P	pseudo	0	0	0	0	0	0	0	0	0	0	0	0	0	0	0	0	0	0	0	0	ARAFP3		ARAF pseudogene 3
ARAP1	protein-coding	798	1438	1114	807	643	804	377	521	224	947	972	320	660	376	661	380	418	806	439	1102	ARAP1	hsa:116985	ArfGAP with RhoGAP domain, ankyrin repeat and PH domain 1
ARAP2	protein-coding	378	114	551	94	169	221	661	400	180	313	151	99	124	147	93	131	99	118	180	220	ARAP2	hsa:116984	ArfGAP with RhoGAP domain, ankyrin repeat and PH domain 2
ARAP3	protein-coding	216	364	343	267	586	178	154	237	156	194	267	96	249	206	354	115	178	175	89	178	ARAP3	hsa:64411	ArfGAP with RhoGAP domain, ankyrin repeat and PH domain 3
ARC	protein-coding	28	50	21	8	0	0	0	0	0	0	0	48	2	0	20	16	0	0	0	27	ARC	hsa:23237	activity-regulated cytoskeleton-associated protein
ARCN1	protein-coding	5293	7897	5525	5665	6082	4663	2848	2893	3055	5532	5695	4542	2680	4658	3937	2431	2754	3274	3424	7963	ARCN1	hsa:372	archain 1
AREG	protein-coding	61	0	36	19	43	47	39	14	0	0	15	12	7	18	23	4	0	0	20	0	AREG	hsa:374	amphiregulin
AREL1	protein-coding	611	991	936	685	884	503	514	481	288	570	617	351	364	446	604	482	413	301	398	884	AREL1	hsa:9870	apoptosis resistant E3 ubiquitin protein ligase 1
ARF1	protein-coding	555	1403	845	735	461	446	203	266	202	847	511	347	257	357	384	248	230	261	255	1143	ARF1	hsa:375	ADP-ribosylation factor 1
ARF1P1	pseudo	0	0	0	0	0	0	0	0	0	0	0	0	0	0	0	0	0	0	0	0	ARF1P1		ADP-ribosylation factor 1 pseudogene 1
ARF1P2	pseudo	0	0	20	8	16	0	4	0	6	21	0	0	0	0	3	0	4	0	8	0	ARF1P2		ADP-ribosylation factor 1 pseudogene 2
ARF1P3	pseudo	0	0	0	0	0	0	0	0	0	0	0	0	0	0	0	0	0	0	0	0	ARF1P3		ADP-ribosylation factor 1 pseudogene 3
ARF3	protein-coding	2621	5678	3741	3663	2810	2700	1500	1975	1583	4366	3956	2520	2933	2501	3971	3060	2867	3216	2302	5321	ARF3	hsa:377	ADP-ribosylation factor 3
ARF4	protein-coding	3226	2192	4563	3378	1338	2910	1552	1399	1613	3071	2555	1586	1314	1260	2009	834	879	762	1355	3469	ARF4	hsa:378	ADP-ribosylation factor 4
ARF4P1	pseudo	0	0	0	0	0	0	0	0	0	0	0	0	0	0	0	0	0	0	0	0	ARF4P1		ADP-ribosylation factor 4 pseudogene 1
ARF4P2	pseudo	0	0	0	0	0	0	0	0	0	0	0	0	0	0	0	0	0	0	0	0	ARF4P2		ADP-ribosylation factor 4 pseudogene 2
ARF4P3	pseudo	0	0	0	0	0	0	0	0	0	0	0	0	0	0	0	0	0	0	0	0	ARF4P3		ADP-ribosylation factor 4 pseudogene 3
ARF4P4	pseudo	10	0	81	11	0	8	5	28	0	0	8	4	0	0	4	3	0	14	7	0	ARF4P4		ADP-ribosylation factor 4 pseudogene 4
ARF4P5	pseudo	0	0	0	0	0	0	0	0	0	0	0	0	0	0	0	0	0	0	0	0	ARF4P5		ADP-ribosylation factor 4 pseudogene 5
ARF5	protein-coding	486	2191	914	1315	730	570	169	275	416	1366	680	275	242	310	386	325	275	266	255	1023	ARF5	hsa:381	ADP-ribosylation factor 5
ARF6	protein-coding	4631	3017	4550	3622	2788	3775	2955	2782	2079	3346	4037	3055	3606	2960	2889	3221	2268	3706	3949	3359	ARF6	hsa:382	ADP-ribosylation factor 6
ARFGAP1	protein-coding	155	302	203	145	97	104	81	114	95	101	142	82	55	50	136	150	84	96	97	78	ARFGAP1	hsa:55738	ADP-ribosylation factor GTPase activating protein 1
ARFGAP2	protein-coding	607	1341	942	920	1097	636	443	579	362	1302	847	392	558	587	652	599	421	632	326	833	ARFGAP2	hsa:84364	ADP-ribosylation factor GTPase activating protein 2
ARFGAP3	protein-coding	1404	1782	1564	1740	1115	1270	824	835	662	1907	1346	1966	853	1290	1258	828	796	1088	993	2220	ARFGAP3	hsa:26286	ADP-ribosylation factor GTPase activating protein 3
ARFGEF1	protein-coding	24	0	54	21	38	62	60	23	14	59	61	25	82	29	112	10	29	44	37	240	ARFGEF1	hsa:10565	ADP-ribosylation factor guanine nucleotide-exchange factor 1 (brefeldin A-inhibited)
ARFGEF2	protein-coding	2806	3908	3366	2976	3515	2953	1805	1555	1315	2552	2620	1677	1431	2444	1865	1392	1433	1565	1383	3780	ARFGEF2	hsa:10564	ADP-ribosylation factor guanine nucleotide-exchange factor 2 (brefeldin A-inhibited)
ARFIP1	protein-coding	55	75	101	33	72	86	29	35	24	0	42	76	72	30	71	80	21	44	79	114	ARFIP1	hsa:27236	ADP-ribosylation factor interacting protein 1
ARFIP2	protein-coding	415	870	735	513	524	441	124	319	224	509	523	538	294	405	521	346	310	501	354	456	ARFIP2	hsa:23647	ADP-ribosylation factor interacting protein 2
ARFRP1	protein-coding	162	548	298	396	211	236	129	186	163	420	252	123	242	234	193	246	276	301	217	512	ARFRP1	hsa:10139	ADP-ribosylation factor related protein 1
ARG1	protein-coding	0	0	0	0	0	0	0	0	0	0	6	0	0	0	0	0	0	3	0	36	ARG1	hsa:383	arginase 1
ARG2	protein-coding	0	0	0	6	0	0	11	17	13	11	78	8	68	26	11	16	29	116	15	101	ARG2	hsa:384	arginase 2
ARGFX	protein-coding	0	0	0	0	0	0	0	0	0	0	0	0	0	0	0	0	0	0	0	0	ARGFX	hsa:503582	arginine-fifty homeobox
ARGFXP1	pseudo	0	0	0	0	0	0	0	0	0	0	0	0	0	0	0	0	0	0	0	0	ARGFXP1		arginine-fifty homeobox pseudogene 1
ARGFXP2	pseudo	0	0	0	0	0	0	0	0	0	0	0	0	0	0	0	0	0	0	0	0	ARGFXP2	hsa:503640	arginine-fifty homeobox pseudogene 2
ARGLU1	protein-coding	2433	2105	2389	1909	1939	2553	2041	1615	1335	2120	1415	1404	920	1379	997	750	1020	1475	805	2229	ARGLU1	hsa:55082	arginine and glutamate rich 1
ARHGAP1	protein-coding	2067	7318	4270	4386	3427	2763	1168	1800	1952	4291	3743	2019	1162	1075	1784	2346	1478	1586	1510	4063	ARHGAP1	hsa:392	Rho GTPase activating protein 1
ARHGAP10	protein-coding	148	183	256	188	273	274	83	132	63	190	90	63	67	226	89	152	100	112	77	79	ARHGAP10	hsa:79658	Rho GTPase activating protein 10
ARHGAP11A	protein-coding	253	183	158	100	113	57	25	66	38	75	280	45	132	166	58	60	82	156	147	141	ARHGAP11A	hsa:9824	Rho GTPase activating protein 11A
ARHGAP11B	protein-coding	1	58	46	0	20	4	12	11	12	0	23	17	18	35	2	24	0	15	12	16	ARHGAP11B	hsa:89839	Rho GTPase activating protein 11B
ARHGAP12	protein-coding	2022	3222	1637	2853	1875	2161	1651	1764	1008	2237	1558	946	1228	1462	1035	721	807	1273	897	1946	ARHGAP12	hsa:94134	Rho GTPase activating protein 12
ARHGAP15	protein-coding	265	198	135	58	129	64	325	124	96	345	86	28	72	90	55	33	1	86	106	146	ARHGAP15	hsa:55843	Rho GTPase activating protein 15
ARHGAP16P	pseudo	0	0	0	0	0	0	0	0	0	0	0	0	0	0	0	0	0	0	0	0	ARHGAP16P		Rho GTPase activating protein 16 pseudogene
ARHGAP17	protein-coding	626	915	1013	776	1365	1073	697	629	565	779	707	684	462	760	566	546	471	533	322	1222	ARHGAP17	hsa:55114	Rho GTPase activating protein 17
ARHGAP18	protein-coding	1592	834	2324	742	1247	1195	1352	631	432	1232	1248	469	1308	1812	538	834	1025	905	1582	1223	ARHGAP18	hsa:93663	Rho GTPase activating protein 18
ARHGAP19	protein-coding	300	264	443	231	458	198	425	194	116	281	232	97	198	201	173	104	138	178	181	304	ARHGAP19	hsa:84986	Rho GTPase activating protein 19
ARHGAP19-SLIT1	ncRNA	0	0	0	0	24	18	4	9	5	15	0	0	4	0	0	3	0	0	4	29	ARHGAP19-SLIT1	hsa:100533184	ARHGAP19-SLIT1 readthrough (NMD candidate)
ARHGAP20	protein-coding	315	352	269	55	330	180	470	227	189	314	130	38	93	100	42	244	102	112	93	153	ARHGAP20	hsa:57569	Rho GTPase activating protein 20
ARHGAP21	protein-coding	4889	6533	4511	4465	5233	4382	3236	2581	1950	4021	2708	2233	1736	3228	2053	1716	1937	1927	1691	3465	ARHGAP21	hsa:57584	Rho GTPase activating protein 21
ARHGAP22	protein-coding	46	181	154	38	150	171	23	18	13	55	303	115	142	80	199	104	193	84	155	12	ARHGAP22	hsa:58504	Rho GTPase activating protein 22
ARHGAP23	protein-coding	10	39	0	16	0	0	0	0	7	0	0	0	0	0	3	6	3	4	0	0	ARHGAP23	hsa:57636	Rho GTPase activating protein 23
ARHGAP23P1	pseudo	15	1	13	49	13	4	22	3	3	7	3	10	1	23	8	0	8	5	12	1	ARHGAP23P1		Rho GTPase activating protein 23 pseudogene 1
ARHGAP24	protein-coding	0	0	0	0	0	0	2	0	0	0	0	0	0	0	0	2	0	0	0	0	ARHGAP24	hsa:83478	Rho GTPase activating protein 24
ARHGAP25	protein-coding	211	148	177	60	290	151	209	91	52	118	69	45	115	42	62	52	8	45	69	115	ARHGAP25	hsa:9938	Rho GTPase activating protein 25
ARHGAP26	protein-coding	26	32	121	44	52	25	31	36	59	23	23	52	41	48	41	83	56	20	7	41	ARHGAP26	hsa:23092	Rho GTPase activating protein 26
ARHGAP26-AS1	ncRNA	0	0	0	0	0	0	0	0	0	0	0	0	0	0	0	0	0	0	0	0	ARHGAP26-AS1	hsa:100874239	ARHGAP26 antisense RNA 1
ARHGAP26-IT1	ncRNA	10	0	35	0	29	73	38	32	0	0	23	7	14	93	8	11	19	17	18	31	ARHGAP26-IT1	hsa:100874372	ARHGAP26 intronic transcript 1 (non-protein coding)
ARHGAP27	protein-coding	98	228	51	27	201	23	64	126	63	83	92	21	64	61	48	96	28	40	35	75	ARHGAP27	hsa:201176	Rho GTPase activating protein 27
ARHGAP28	protein-coding	39	32	116	54	127	32	100	46	3	28	1	0	24	5	13	3	0	11	10	0	ARHGAP28	hsa:79822	Rho GTPase activating protein 28
ARHGAP29	protein-coding	1954	1844	2517	1886	2329	2003	2234	1821	1122	1312	1742	664	753	998	957	667	599	973	720	1141	ARHGAP29	hsa:9411	Rho GTPase activating protein 29
ARHGAP30	protein-coding	236	130	172	144	216	56	184	86	60	337	142	52	310	259	85	178	83	168	172	169	ARHGAP30	hsa:257106	Rho GTPase activating protein 30
ARHGAP31	protein-coding	24	96	122	12	154	41	66	26	7	38	55	38	37	78	148	61	26	74	10	51	ARHGAP31	hsa:57514	Rho GTPase activating protein 31
ARHGAP32	protein-coding	457	1369	841	694	1229	582	622	637	381	880	769	387	464	608	690	372	424	632	338	1056	ARHGAP32	hsa:9743	Rho GTPase activating protein 32
ARHGAP33	protein-coding	52	85	66	53	0	47	15	9	28	178	40	3	9	9	36	14	6	26	0	23	ARHGAP33	hsa:115703	Rho GTPase activating protein 33
ARHGAP35	protein-coding	2668	6152	3316	2978	4289	2570	1751	1919	1239	2939	2860	1583	1942	2553	2036	2562	1550	1968	1829	4240	ARHGAP35	hsa:2909	Rho GTPase activating protein 35
ARHGAP36	protein-coding	0	0	0	0	0	0	0	0	0	0	0	0	0	0	0	0	0	0	0	0	ARHGAP36	hsa:158763	Rho GTPase activating protein 36
ARHGAP39	protein-coding	0	0	20	0	15	0	12	19	8	0	19	10	10	11	33	13	15	12	7	58	ARHGAP39	hsa:80728	Rho GTPase activating protein 39
ARHGAP4	protein-coding	49	89	163	157	73	126	73	74	47	81	48	11	113	57	42	60	40	40	25	81	ARHGAP4	hsa:393	Rho GTPase activating protein 4
ARHGAP40	protein-coding	0	0	0	0	0	0	0	0	0	0	0	0	0	0	0	0	0	0	0	0	ARHGAP40	hsa:343578	Rho GTPase activating protein 40
ARHGAP42	protein-coding	318	282	293	154	289	394	462	167	58	112	146	35	189	332	332	118	50	198	146	143	ARHGAP42	hsa:143872	Rho GTPase activating protein 42
ARHGAP42P1	pseudo	0	0	0	0	0	0	0	0	0	0	0	0	0	0	0	0	0	0	0	0	ARHGAP42P1		Rho GTPase activating protein 42 pseudogene 1
ARHGAP42P2	pseudo	0	0	0	0	0	0	0	0	0	0	0	0	0	0	0	0	0	0	0	0	ARHGAP42P2		Rho GTPase activating protein 42 pseudogene 2
ARHGAP42P3	pseudo	0	0	0	0	0	0	0	0	0	0	0	0	0	0	0	0	0	0	0	0	ARHGAP42P3		Rho GTPase activating protein 42 pseudogene 3
ARHGAP42P4	pseudo	0	0	0	0	0	0	0	0	0	0	0	0	0	0	0	0	0	0	0	0	ARHGAP42P4		Rho GTPase activating protein 42 pseudogene 4
ARHGAP42P5	pseudo	0	0	0	0	0	0	0	0	0	0	0	0	0	0	0	0	0	0	0	0	ARHGAP42P5		Rho GTPase activating protein 42 pseudogene 5
ARHGAP44	protein-coding	38	120	75	14	68	28	13	20	17	91	69	36	11	45	14	31	26	7	40	35	ARHGAP44	hsa:9912	Rho GTPase activating protein 44
ARHGAP5	protein-coding	13179	11337	9228	11851	6556	11294	6476	7108	3548	10207	8146	5912	6009	7880	6561	4681	4220	6037	4205	8147	ARHGAP5	hsa:394	Rho GTPase activating protein 5
ARHGAP5-AS1	ncRNA	28	74	95	67	75	86	61	38	11	88	54	17	22	126	41	30	36	26	34	49	ARHGAP5-AS1	hsa:84837	ARHGAP5 antisense RNA 1 (head to head)
ARHGAP6	protein-coding	492	859	479	546	471	299	508	362	187	511	417	259	334	363	203	321	167	287	298	286	ARHGAP6	hsa:395	Rho GTPase activating protein 6
ARHGAP8	protein-coding	13	0	0	0	19	0	15	0	0	0	1	5	0	0	0	6	0	0	0	0	ARHGAP8	hsa:23779	Rho GTPase activating protein 8
ARHGAP9	protein-coding	61	97	51	72	97	56	28	38	4	44	48	23	84	40	27	33	22	80	52	94	ARHGAP9	hsa:64333	Rho GTPase activating protein 9
ARHGDIA	protein-coding	1294	3338	2278	1909	1262	1304	340	767	763	2638	1799	933	1189	848	1313	1670	1091	1204	915	1971	ARHGDIA	hsa:396	Rho GDP dissociation inhibitor (GDI) alpha
ARHGDIB	protein-coding	3481	2704	2939	1511	3713	1543	1837	789	811	3679	2698	853	1607	2028	1451	827	1033	1217	1545	3495	ARHGDIB	hsa:397	Rho GDP dissociation inhibitor (GDI) beta
ARHGDIG	protein-coding	3	0	0	0	0	0	0	0	0	17	0	0	0	0	0	0	0	0	0	5	ARHGDIG	hsa:398	Rho GDP dissociation inhibitor (GDI) gamma
ARHGEF1	protein-coding	330	632	464	301	385	267	184	262	209	407	416	175	310	183	328	381	199	246	186	462	ARHGEF1	hsa:9138	Rho guanine nucleotide exchange factor (GEF) 1
ARHGEF10	protein-coding	1673	2889	2105	1801	1628	1542	708	923	709	1308	1692	762	572	905	638	683	698	763	609	2159	ARHGEF10	hsa:9639	Rho guanine nucleotide exchange factor (GEF) 10
ARHGEF10L	protein-coding	769	4255	1724	2363	1050	1686	287	982	686	2544	1451	830	376	460	931	778	220	421	263	1364	ARHGEF10L	hsa:55160	Rho guanine nucleotide exchange factor (GEF) 10-like
ARHGEF11	protein-coding	183	481	103	211	73	122	28	43	49	213	144	40	77	22	133	153	94	96	51	152	ARHGEF11	hsa:9826	Rho guanine nucleotide exchange factor (GEF) 11
ARHGEF12	protein-coding	9558	15358	12955	12360	11560	11594	7054	6146	4849	13707	8311	6648	4687	7226	6224	4678	4458	5213	4422	10074	ARHGEF12	hsa:23365	Rho guanine nucleotide exchange factor (GEF) 12
ARHGEF15	protein-coding	99	146	394	19	655	163	370	182	165	127	31	2	35	69	0	25	0	0	3	1	ARHGEF15	hsa:22899	Rho guanine nucleotide exchange factor (GEF) 15
ARHGEF16	protein-coding	0	0	0	0	0	0	10	0	0	0	0	0	0	0	0	0	0	0	0	27	ARHGEF16	hsa:27237	Rho guanine nucleotide exchange factor (GEF) 16
ARHGEF17	protein-coding	2914	9156	7261	5878	3339	3700	1334	2559	2253	6438	4876	2407	1626	1975	2856	3348	1843	2165	1498	5534	ARHGEF17	hsa:9828	Rho guanine nucleotide exchange factor (GEF) 17
ARHGEF18	protein-coding	318	583	236	448	488	327	109	184	118	305	416	164	209	254	340	442	272	374	302	600	ARHGEF18	hsa:23370	Rho/Rac guanine nucleotide exchange factor (GEF) 18
ARHGEF19	protein-coding	34	49	19	44	67	0	6	0	0	56	72	10	29	10	63	19	57	62	38	269	ARHGEF19	hsa:128272	Rho guanine nucleotide exchange factor (GEF) 19
ARHGEF2	protein-coding	1186	3028	1550	1398	1213	1462	616	636	722	2032	1526	1131	1301	679	1617	1266	777	1950	845	1962	ARHGEF2	hsa:9181	Rho/Rac guanine nucleotide exchange factor (GEF) 2
ARHGEF25	protein-coding	1831	3819	1773	2204	1117	1826	610	843	830	1862	1087	611	603	504	530	939	448	652	599	1239	ARHGEF25	hsa:115557	Rho guanine nucleotide exchange factor (GEF) 25
ARHGEF26	protein-coding	1489	1295	1936	2212	1849	2225	928	790	819	2082	2376	1670	1056	2622	990	1420	1966	863	1812	1895	ARHGEF26	hsa:26084	Rho guanine nucleotide exchange factor (GEF) 26
ARHGEF26-AS1	ncRNA	44	96	67	17	14	62	20	6	14	0	57	47	24	31	15	44	27	30	14	75	ARHGEF26-AS1	hsa:100507524	ARHGEF26 antisense RNA 1
ARHGEF28	protein-coding	3377	3097	4045	2553	2771	3086	1762	1286	1385	3315	2685	1005	1223	1693	1116	1186	1535	1488	994	2224	ARHGEF28	hsa:64283	Rho guanine nucleotide exchange factor (GEF) 28
ARHGEF3	protein-coding	500	521	513	305	724	315	626	390	328	346	638	179	484	502	605	241	310	418	222	656	ARHGEF3	hsa:50650	Rho guanine nucleotide exchange factor (GEF) 3
ARHGEF33	protein-coding	14	0	18	4	29	25	11	9	0	0	22	14	29	4	13	14	0	6	16	5	ARHGEF33	hsa:100271715	Rho guanine nucleotide exchange factor (GEF) 33
ARHGEF34P	pseudo	0	0	18	9	0	0	0	14	4	34	6	14	0	6	13	3	8	0	0	22	ARHGEF34P	hsa:728377	Rho guanine nucleotide exchange factor (GEF) 34, pseudogene
ARHGEF35	protein-coding	35	162	95	140	27	34	50	28	80	6	28	42	34	26	73	55	40	55	7	117	ARHGEF35	hsa:445328	Rho guanine nucleotide exchange factor (GEF) 35
ARHGEF37	protein-coding	437	976	879	502	642	533	271	295	322	669	326	252	270	264	203	269	291	254	181	476	ARHGEF37	hsa:389337	Rho guanine nucleotide exchange factor (GEF) 37
ARHGEF38	protein-coding	0	0	0	0	0	0	0	0	0	0	0	0	0	0	0	0	0	0	0	0	ARHGEF38	hsa:54848	Rho guanine nucleotide exchange factor (GEF) 38
ARHGEF38-IT1	ncRNA	0	0	0	0	0	0	0	0	0	0	0	0	0	0	0	0	0	0	0	0	ARHGEF38-IT1	hsa:100874374	ARHGEF38 intronic transcript 1 (non-protein coding)
ARHGEF39	protein-coding	0	1	0	26	18	37	11	37	30	43	43	12	5	11	4	10	8	39	0	24	ARHGEF39	hsa:84904	Rho guanine nucleotide exchange factor (GEF) 39
ARHGEF3-AS1	ncRNA	0	0	0	0	0	0	0	0	0	0	0	0	0	0	0	0	0	0	0	0	ARHGEF3-AS1	hsa:100874200	ARHGEF3 antisense RNA 1
ARHGEF4	protein-coding	137	443	75	196	63	138	69	17	9	182	4	54	15	0	31	38	24	12	8	48	ARHGEF4	hsa:50649	Rho guanine nucleotide exchange factor (GEF) 4
ARHGEF40	protein-coding	791	2312	1616	1325	962	1217	377	490	386	690	764	508	531	642	786	557	433	612	402	587	ARHGEF40	hsa:55701	Rho guanine nucleotide exchange factor (GEF) 40
ARHGEF5	protein-coding	181	482	314	370	330	401	118	170	106	233	176	204	118	101	321	248	290	219	247	421	ARHGEF5	hsa:7984	Rho guanine nucleotide exchange factor (GEF) 5
ARHGEF6	protein-coding	4273	5210	3865	3846	4532	4473	2820	2099	1491	9668	3666	2110	2660	3507	3980	2057	1742	2253	1903	2935	ARHGEF6	hsa:9459	Rac/Cdc42 guanine nucleotide exchange factor (GEF) 6
ARHGEF7	protein-coding	6	3	16	1	1	0	0	5	0	0	0	3	0	24	9	7	1	9	0	0	ARHGEF7	hsa:8874	Rho guanine nucleotide exchange factor (GEF) 7
ARHGEF9	protein-coding	2040	4879	3174	3195	3137	2193	1260	1319	1704	4209	1790	1253	750	1058	1022	1184	1071	1086	878	3163	ARHGEF9	hsa:23229	Cdc42 guanine nucleotide exchange factor (GEF) 9
ARID1A	protein-coding	2144	4659	3073	2537	3307	2321	1931	1925	1148	2540	2857	1741	1723	2410	2293	2377	1835	2154	1442	2453	ARID1A	hsa:8289	AT rich interactive domain 1A (SWI-like)
ARID1B	protein-coding	17	80	78	54	0	5	7	39	13	28	19	10	9	6	29	53	20	15	17	27	ARID1B	hsa:57492	AT rich interactive domain 1B (SWI1-like)
ARID2	protein-coding	2192	2879	2236	2791	3251	2074	1857	1583	1252	2389	2197	1769	1406	2333	1788	1688	1425	1643	1334	2077	ARID2	hsa:196528	AT rich interactive domain 2 (ARID, RFX-like)
ARID3A	protein-coding	35	74	50	43	36	5	11	52	21	52	115	88	27	37	46	30	19	20	36	28	ARID3A	hsa:1820	AT rich interactive domain 3A (BRIGHT-like)
ARID3B	protein-coding	214	147	227	156	157	180	43	138	101	245	200	157	85	112	143	156	84	150	71	235	ARID3B	hsa:10620	AT rich interactive domain 3B (BRIGHT-like)
ARID3C	protein-coding	0	0	0	0	0	0	0	0	0	8	0	0	0	0	0	1	0	8	0	0	ARID3C	hsa:138715	AT rich interactive domain 3C (BRIGHT-like)
ARID4A	protein-coding	2558	2184	1293	1454	1538	1972	1345	915	745	1216	1154	814	1011	1410	746	622	749	1431	718	1485	ARID4A	hsa:5926	AT rich interactive domain 4A (RBP1-like)
ARID4B	protein-coding	1326	1087	807	1034	834	1362	624	781	495	1227	923	416	725	889	643	522	525	897	398	869	ARID4B	hsa:51742	AT rich interactive domain 4B (RBP1-like)
ARID5A	protein-coding	9	0	44	5	79	52	0	9	7	29	64	40	7	11	46	11	7	68	27	68	ARID5A	hsa:10865	AT rich interactive domain 5A (MRF1-like)
ARID5B	protein-coding	6338	7594	6067	8985	8001	6812	6381	4307	3448	8691	6972	6740	5864	7447	5771	3910	6605	9371	6663	10712	ARID5B	hsa:84159	AT rich interactive domain 5B (MRF1-like)
ARIH1	protein-coding	171	200	219	137	99	129	88	21	76	140	181	140	65	150	93	103	45	122	54	170	ARIH1	hsa:25820	ariadne RBR E3 ubiquitin protein ligase 1
ARIH2	protein-coding	1199	1918	1770	1728	2148	1028	803	730	771	1691	1293	966	808	1270	1104	906	895	919	731	1663	ARIH2	hsa:10425	ariadne RBR E3 ubiquitin protein ligase 2
ARIH2OS	protein-coding	3	24	0	13	15	0	5	0	2	0	4	4	2	0	6	10	0	5	1	9	ARIH2OS	hsa:646450	ariadne homolog 2 opposite strand
ARIH2P1	pseudo	0	0	23	12	20	0	4	12	33	9	11	39	4	0	16	25	24	2	21	58	ARIH2P1		ariadne homolog 2 pseudogene 1
ARL1	protein-coding	3439	5454	4517	3811	2306	3083	1550	1526	1355	2833	2535	1389	1381	2299	1816	981	1127	1487	1527	3728	ARL1	hsa:400	ADP-ribosylation factor-like 1
ARL10	protein-coding	10	50	71	12	0	0	0	11	0	0	11	0	9	10	15	1	0	12	10	21	ARL10	hsa:285598	ADP-ribosylation factor-like 10
ARL11	protein-coding	0	46	38	7	46	16	19	24	0	22	39	13	69	38	19	10	45	43	44	116	ARL11	hsa:115761	ADP-ribosylation factor-like 11
ARL13A	protein-coding	0	0	0	0	0	0	0	0	0	0	0	0	0	0	0	0	0	0	0	0	ARL13A	hsa:392509	ADP-ribosylation factor-like 13A
ARL13B	protein-coding	3	48	50	89	123	54	19	22	17	0	15	30	30	21	30	32	22	32	29	79	ARL13B	hsa:200894	ADP-ribosylation factor-like 13B
ARL14	protein-coding	0	0	0	0	0	0	0	0	0	0	0	0	0	15	0	0	0	0	0	0	ARL14	hsa:80117	ADP-ribosylation factor-like 14
ARL14EP	protein-coding	1397	1727	789	884	794	905	711	531	591	896	755	434	409	845	602	412	502	661	402	1235	ARL14EP	hsa:120534	ADP-ribosylation factor-like 14 effector protein
ARL14EPL	protein-coding	0	0	0	0	0	0	0	0	0	0	0	0	0	0	0	0	0	0	0	0	ARL14EPL	hsa:644100	ADP-ribosylation factor-like 14 effector protein-like
ARL15	protein-coding	444	80	691	271	44	385	279	154	252	381	164	82	102	119	142	38	123	61	199	106	ARL15	hsa:54622	ADP-ribosylation factor-like 15
ARL16	protein-coding	195	191	172	222	181	44	69	98	84	142	183	75	74	167	162	91	68	88	103	373	ARL16	hsa:339231	ADP-ribosylation factor-like 16
ARL17A	protein-coding	24	153	91	100	51	50	205	204	114	232	95	70	80	66	134	85	31	49	15	205	ARL17A	hsa:51326	ADP-ribosylation factor-like 17A
ARL17B	protein-coding	87	259	51	38	106	37	67	62	56	162	66	25	62	57	102	7	22	5	30	77	ARL17B	hsa:100506084	ADP-ribosylation factor-like 17B
ARL2	protein-coding	8	10	0	0	0	0	0	0	0	0	0	0	0	0	0	0	0	0	0	0	ARL2	hsa:402	ADP-ribosylation factor-like 2
ARL2BP	protein-coding	1346	1876	1855	1654	2135	1468	889	903	876	1507	1241	553	685	854	1033	494	644	757	668	1372	ARL2BP	hsa:23568	ADP-ribosylation factor-like 2 binding protein
ARL2BPP1	pseudo	0	0	0	0	0	0	0	0	0	0	0	0	0	0	0	0	0	0	0	0	ARL2BPP1		ADP-ribosylation factor-like 2 binding protein pseudogene 1
ARL2BPP10	pseudo	0	0	0	0	0	0	0	0	0	0	0	0	0	0	0	0	0	0	0	0	ARL2BPP10		ADP-ribosylation factor-like 2 binding protein pseudogene 10
ARL2BPP2	pseudo	0	0	0	0	0	0	0	0	0	0	0	0	0	0	0	0	0	0	0	0	ARL2BPP2		ADP-ribosylation factor-like 2 binding protein pseudogene 2
ARL2BPP3	pseudo	0	0	0	0	0	0	0	0	0	0	0	0	0	0	0	0	0	0	0	0	ARL2BPP3		ADP-ribosylation factor-like 2 binding protein pseudogene 3
ARL2BPP4	pseudo	0	0	0	0	0	0	0	0	0	0	0	0	0	0	0	0	0	0	0	0	ARL2BPP4		ADP-ribosylation factor-like 2 binding protein pseudogene 4
ARL2BPP5	pseudo	0	0	0	0	0	0	0	0	0	0	0	0	0	0	0	0	0	0	0	0	ARL2BPP5		ADP-ribosylation factor-like 2 binding protein pseudogene 5
ARL2BPP6	pseudo	0	0	0	0	0	0	0	0	0	0	0	0	0	0	0	0	0	0	0	0	ARL2BPP6		ADP-ribosylation factor-like 2 binding protein pseudogene 6
ARL2BPP7	pseudo	0	0	0	0	0	0	0	0	0	0	0	0	0	0	0	0	0	0	0	0	ARL2BPP7		ADP-ribosylation factor-like 2 binding protein pseudogene 7
ARL2BPP8	pseudo	0	0	0	0	0	0	0	0	0	0	0	0	0	0	0	0	0	0	0	0	ARL2BPP8		ADP-ribosylation factor-like 2 binding protein pseudogene 8
ARL2BPP9	pseudo	0	0	0	0	0	0	0	0	0	0	0	0	0	0	0	0	0	0	0	0	ARL2BPP9		ADP-ribosylation factor-like 2 binding protein pseudogene 9
ARL2-SNX15	ncRNA	337	959	413	523	505	269	106	224	117	576	294	185	169	288	139	184	145	215	120	406	ARL2-SNX15	hsa:100528018	ARL2-SNX15 readthrough (NMD candidate)
ARL3	protein-coding	552	841	490	280	332	470	142	245	110	603	594	164	415	346	316	288	283	248	380	636	ARL3	hsa:403	ADP-ribosylation factor-like 3
ARL4A	protein-coding	380	333	390	221	262	293	488	282	159	165	171	53	90	138	79	77	41	122	50	224	ARL4A	hsa:10124	ADP-ribosylation factor-like 4A
ARL4C	protein-coding	218	140	448	316	146	240	395	144	76	308	363	245	362	139	62	66	141	170	265	278	ARL4C	hsa:10123	ADP-ribosylation factor-like 4C
ARL4D	protein-coding	54	105	98	92	31	52	10	42	16	38	13	10	16	21	32	18	0	17	6	26	ARL4D	hsa:379	ADP-ribosylation factor-like 4D
ARL4P	ncRNA	0	0	0	0	0	0	0	0	0	0	0	0	0	0	0	0	0	0	0	0	ARL4P		ADP-ribosylation factor-like 4 pseudogene
ARL4P2	ncRNA	0	1	42	39	33	37	10	18	19	20	29	0	0	0	5	0	17	1	0	23	ARL4P2		ADP-ribosylation factor-like 4 pseudogene 2
ARL5A	protein-coding	5163	1326	6527	5337	1003	4578	2016	2371	2123	2556	4218	3379	2175	2397	2462	2148	1805	1835	2367	2648	ARL5A	hsa:26225	ADP-ribosylation factor-like 5A
ARL5AP1	pseudo	0	0	0	0	0	0	0	0	0	0	0	0	0	0	0	0	0	0	0	0	ARL5AP1		ADP-ribosylation factor-like 5A pseudogene 1
ARL5AP2	pseudo	0	0	251	15	59	46	69	63	0	0	56	5	0	5	42	77	0	0	5	0	ARL5AP2		ADP-ribosylation factor-like 5A pseudogene 2
ARL5AP4	pseudo	0	0	0	0	0	1	0	0	0	0	0	0	0	0	0	0	0	0	0	0	ARL5AP4		ADP-ribosylation factor-like 5A pseudogene 4
ARL5B	protein-coding	1385	747	1824	1359	630	1023	903	879	554	899	1604	1829	1025	660	1691	710	413	626	657	1682	ARL5B	hsa:221079	ADP-ribosylation factor-like 5B
ARL5C	protein-coding	0	0	0	0	0	0	7	0	0	0	0	0	0	0	0	0	0	0	0	0	ARL5C	hsa:390790	ADP-ribosylation factor-like 5C
ARL6	protein-coding	432	171	519	379	92	478	176	189	131	129	220	122	132	250	136	151	116	186	122	173	ARL6	hsa:84100	ADP-ribosylation factor-like 6
ARL6IP1	protein-coding	2938	2503	2975	2363	2024	2382	2499	1113	836	3206	2309	1229	1847	1766	1542	1293	1161	2164	1344	3874	ARL6IP1	hsa:23204	ADP-ribosylation factor-like 6 interacting protein 1
ARL6IP1P1	pseudo	0	0	0	0	0	0	0	0	0	0	0	0	0	0	0	0	0	0	0	0	ARL6IP1P1		ADP-ribosylation factor-like 6 interacting protein 1 pseudogene 1
ARL6IP1P2	pseudo	0	0	0	0	0	0	0	0	0	0	0	0	0	0	0	0	0	0	0	0	ARL6IP1P2		ADP-ribosylation factor-like 6 interacting protein 1 pseudogene 2
ARL6IP1P3	pseudo	0	0	0	0	0	0	0	0	0	0	0	0	0	0	0	0	0	0	0	0	ARL6IP1P3		ADP-ribosylation factor-like 6 interacting protein 1 pseudogene 3
ARL6IP4	protein-coding	1041	1826	496	863	667	321	203	266	251	786	548	299	282	370	304	364	321	373	256	1268	ARL6IP4	hsa:51329	ADP-ribosylation factor-like 6 interacting protein 4
ARL6IP5	protein-coding	9799	10552	9284	9076	5432	9178	3877	4658	3971	6392	6857	3038	3713	3235	3392	3023	2375	2668	2769	5585	ARL6IP5	hsa:10550	ADP-ribosylation factor-like 6 interacting protein 5
ARL6IP6	protein-coding	91	119	199	49	57	132	70	40	59	282	107	25	49	32	82	58	71	88	31	0	ARL6IP6	hsa:151188	ADP-ribosylation factor-like 6 interacting protein 6
ARL8A	protein-coding	474	775	535	361	660	290	324	271	331	393	454	325	348	292	340	373	201	363	356	712	ARL8A	hsa:127829	ADP-ribosylation factor-like 8A
ARL8B	protein-coding	2634	1770	3176	2948	1063	3079	2022	1471	1197	2897	2534	1765	1659	3087	1972	1380	1414	1488	1431	4125	ARL8B	hsa:55207	ADP-ribosylation factor-like 8B
ARL9	protein-coding	14	0	24	0	0	0	0	0	0	24	9	4	20	7	6	6	0	16	5	0	ARL9	hsa:132946	ADP-ribosylation factor-like 9
ARMC1	protein-coding	840	774	1370	1196	321	1199	436	602	482	582	1131	268	605	691	638	402	527	495	502	764	ARMC1	hsa:55156	armadillo repeat containing 1
ARMC10	protein-coding	418	403	418	367	210	445	235	250	195	303	274	296	315	436	284	226	191	311	202	595	ARMC10	hsa:83787	armadillo repeat containing 10
ARMC10P1	pseudo	308	143	280	226	73	322	116	105	68	254	251	123	135	166	236	163	117	160	82	331	ARMC10P1		armadillo repeat containing 10 pseudogene 1
ARMC12	protein-coding	16	0	35	11	0	23	22	6	21	57	5	2	12	7	16	6	6	0	7	0	ARMC12	hsa:221481	armadillo repeat containing 12
ARMC2	protein-coding	83	46	42	57	9	139	110	37	31	28	75	38	47	50	40	19	2	23	24	34	ARMC2	hsa:84071	armadillo repeat containing 2
ARMC2-AS1	ncRNA	0	0	0	0	0	0	0	0	0	0	0	0	0	0	0	0	0	0	0	0	ARMC2-AS1	hsa:101929716	ARMC2 antisense RNA 1
ARMC3	protein-coding	0	0	0	0	0	0	0	0	0	0	0	9	0	0	0	0	4	0	0	18	ARMC3	hsa:219681	armadillo repeat containing 3
ARMC4	protein-coding	17	0	0	20	22	41	0	0	0	0	0	6	0	5	2	0	0	0	0	44	ARMC4	hsa:55130	armadillo repeat containing 4
ARMC4P1	pseudo	0	0	0	0	1	0	0	0	0	0	0	0	0	0	0	0	0	0	0	0	ARMC4P1	hsa:101060171	armadillo repeat containing 4 pseudogene 1
ARMC5	protein-coding	42	164	36	85	50	62	14	5	38	0	59	22	66	2	69	56	11	99	26	24	ARMC5	hsa:79798	armadillo repeat containing 5
ARMC6	protein-coding	59	26	82	148	26	0	0	45	90	141	86	23	59	65	54	94	56	42	22	51	ARMC6	hsa:93436	armadillo repeat containing 6
ARMC7	protein-coding	53	93	81	56	94	165	9	19	33	72	33	14	23	52	34	55	20	17	18	52	ARMC7	hsa:79637	armadillo repeat containing 7
ARMC8	protein-coding	992	1557	1653	1203	1478	1583	993	964	576	1402	1585	1122	988	2041	1046	999	1420	1039	1429	1731	ARMC8	hsa:25852	armadillo repeat containing 8
ARMC9	protein-coding	400	316	435	210	455	242	181	163	174	241	688	761	669	478	731	275	307	287	415	896	ARMC9	hsa:80210	armadillo repeat containing 9
ARMCX1	protein-coding	1306	2212	1016	1193	1485	1282	685	494	607	1260	1241	492	647	612	670	398	328	861	253	1293	ARMCX1	hsa:51309	armadillo repeat containing, X-linked 1
ARMCX2	protein-coding	1065	1956	1617	1776	1374	1219	642	801	500	772	1350	642	719	893	881	701	509	904	611	1413	ARMCX2	hsa:9823	armadillo repeat containing, X-linked 2
ARMCX3	protein-coding	2352	2427	2723	2854	1846	2301	1126	1716	1115	1838	1637	1179	1652	1392	1211	1118	1054	2336	1334	2086	ARMCX3	hsa:51566	armadillo repeat containing, X-linked 3
ARMCX4	protein-coding	596	1304	1101	824	723	750	469	537	385	638	596	468	367	555	466	448	250	734	462	452	ARMCX4	hsa:100131755	armadillo repeat containing, X-linked 4
ARMCX5	protein-coding	672	934	526	615	735	425	344	259	274	539	389	246	293	313	203	179	221	341	279	675	ARMCX5	hsa:64860	armadillo repeat containing, X-linked 5
ARMCX5-GPRASP2	protein-coding	106	125	107	80	73	74	47	36	48	63	126	39	70	35	61	56	30	126	37	76	ARMCX5-GPRASP2	hsa:100528062	ARMCX5-GPRASP2 readthrough
ARMCX6	protein-coding	321	412	188	308	222	259	104	133	120	354	246	107	149	171	155	117	81	177	75	154	ARMCX6	hsa:54470	armadillo repeat containing, X-linked 6
ARMS2	protein-coding	0	0	0	0	0	0	0	0	0	0	6	0	0	0	0	0	0	0	0	0	ARMS2	hsa:387715	age-related maculopathy susceptibility 2
ARNT	protein-coding	2786	4132	3197	3221	3179	2550	1671	1573	1070	2821	3396	1695	2689	3021	2474	1935	2036	2656	2255	4185	ARNT	hsa:405	aryl hydrocarbon receptor nuclear translocator
ARNT2	protein-coding	0	0	0	0	0	0	0	0	0	0	4	0	0	0	4	0	0	0	0	0	ARNT2	hsa:9915	aryl-hydrocarbon receptor nuclear translocator 2
ARNTL	protein-coding	135	172	100	57	93	51	460	111	22	122	314	179	174	279	424	736	340	420	218	484	ARNTL	hsa:406	aryl hydrocarbon receptor nuclear translocator-like
ARNTL2	protein-coding	409	305	977	420	495	442	143	352	281	854	1065	742	603	777	1162	347	728	743	918	1750	ARNTL2	hsa:56938	aryl hydrocarbon receptor nuclear translocator-like 2
ARPC1A	protein-coding	1190	2036	1287	1033	1155	892	453	512	458	1380	802	387	551	587	483	455	479	391	350	1311	ARPC1A	hsa:10552	actin related protein 2/3 complex, subunit 1A, 41kDa
ARPC1B	protein-coding	1003	1560	1154	702	593	696	210	335	332	593	1230	453	785	518	893	473	496	604	679	1249	ARPC1B	hsa:10095	actin related protein 2/3 complex, subunit 1B, 41kDa
ARPC2	protein-coding	5946	7435	5496	4467	7036	4829	3648	2528	2473	5919	6192	4366	3719	5548	3469	2527	2892	2962	3557	9219	ARPC2	hsa:10109	actin related protein 2/3 complex, subunit 2, 34kDa
ARPC3	protein-coding	1847	1962	1090	1104	1034	1077	646	608	509	890	1241	806	1184	1680	884	693	960	1001	1321	1688	ARPC3	hsa:10094	actin related protein 2/3 complex, subunit 3, 21kDa
ARPC3P1	pseudo	0	1	0	2	0	0	2	0	0	2	0	0	1	1	0	1	1	1	0	3	ARPC3P1		actin related protein 2/3 complex, subunit 3 pseudogene 1
ARPC3P2	pseudo	0	0	0	0	0	0	0	0	0	0	12	0	4	12	0	0	0	0	0	0	ARPC3P2		actin related protein 2/3 complex, subunit 3 pseudogene 2
ARPC3P3	pseudo	18	1	3	0	1	1	2	0	2	0	3	4	9	22	1	2	6	7	2	2	ARPC3P3		actin related protein 2/3 complex, subunit 3 pseudogene 3
ARPC3P4	pseudo	0	0	0	0	0	0	0	0	0	0	0	0	0	0	0	0	0	0	0	0	ARPC3P4		actin related protein 2/3 complex, subunit 3 pseudogene 4
ARPC3P5	pseudo	1	0	0	0	0	0	0	0	3	2	5	0	4	4	5	0	0	0	0	4	ARPC3P5		actin related protein 2/3 complex, subunit 3 pseudogene 5
ARPC4	protein-coding	562	1366	905	847	740	471	308	254	404	1151	718	262	340	498	434	476	247	363	224	830	ARPC4	hsa:10093	actin related protein 2/3 complex, subunit 4, 20kDa
ARPC4-TTLL3	protein-coding	391	850	477	423	681	489	223	322	186	342	492	252	255	339	219	209	253	257	232	449	ARPC4-TTLL3	hsa:100526693	ARPC4-TTLL3 readthrough
ARPC5	protein-coding	2442	1237	2915	3002	870	2132	1535	1356	1424	3041	1878	1090	1164	1608	982	616	682	885	1303	3206	ARPC5	hsa:10092	actin related protein 2/3 complex, subunit 5, 16kDa
ARPC5L	protein-coding	430	606	587	466	566	466	272	315	119	318	484	753	850	573	823	743	566	716	732	1027	ARPC5L	hsa:81873	actin related protein 2/3 complex, subunit 5-like
ARPP19	protein-coding	8192	10407	10584	11028	5034	8679	5795	6121	4851	9629	7635	5764	5260	6816	4977	5026	4477	4470	4288	9434	ARPP19	hsa:10776	cAMP-regulated phosphoprotein, 19kDa
ARPP21	protein-coding	332	245	426	301	112	149	54	42	325	59	909	23	126	132	81	290	134	228	162	178	ARPP21	hsa:10777	cAMP-regulated phosphoprotein, 21kDa
ARR3	protein-coding	0	0	0	0	0	0	0	0	0	0	0	0	0	0	0	0	0	0	0	0	ARR3	hsa:407	arrestin 3, retinal (X-arrestin)
ARRB1	protein-coding	381	569	583	262	1027	358	522	392	149	410	259	57	433	179	177	123	129	186	175	279	ARRB1	hsa:408	arrestin, beta 1
ARRB2	protein-coding	349	759	278	215	422	284	207	205	120	262	385	94	442	281	193	316	165	288	390	404	ARRB2	hsa:409	arrestin, beta 2
ARRDC1	protein-coding	28	48	70	71	103	15	10	42	28	57	85	16	15	22	19	44	29	52	11	22	ARRDC1	hsa:92714	arrestin domain containing 1
ARRDC2	protein-coding	372	956	501	418	222	253	138	230	157	446	451	231	120	254	329	544	174	334	269	401	ARRDC2	hsa:27106	arrestin domain containing 2
ARRDC3	protein-coding	2363	3374	2456	1689	1670	2116	2139	1473	825	1991	4462	4952	3841	4951	6409	2066	3956	2623	2760	3508	ARRDC3	hsa:57561	arrestin domain containing 3
ARRDC3-AS1	ncRNA	54	25	59	122	48	0	0	66	13	0	0	3	10	15	37	44	25	15	0	33	ARRDC3-AS1	hsa:100129716	ARRDC3 antisense RNA 1
ARRDC4	protein-coding	1515	1294	1694	770	971	843	648	659	381	1087	869	647	1149	1020	1080	842	620	783	1066	1687	ARRDC4	hsa:91947	arrestin domain containing 4
ARRDC5	protein-coding	0	0	0	0	9	16	11	8	0	0	0	0	3	0	0	0	9	11	3	0	ARRDC5	hsa:645432	arrestin domain containing 5
ARSA	protein-coding	185	338	221	522	60	196	31	115	145	172	106	125	90	69	105	167	71	116	112	172	ARSA	hsa:410	arylsulfatase A
ARSB	protein-coding	758	998	802	759	1036	881	378	386	534	906	857	402	616	748	705	538	776	579	1001	1133	ARSB	hsa:411	arylsulfatase B
ARSD	protein-coding	605	834	1159	737	486	624	417	435	510	508	444	105	230	417	403	371	560	468	293	1519	ARSD	hsa:414	arylsulfatase D
ARSDP1	pseudo	4	0	0	0	0	0	0	1	1	0	0	0	0	0	0	0	0	0	0	17	ARSDP1		arylsulfatase D pseudogene 1
ARSE	protein-coding	52	235	106	97	76	13	45	31	52	47	73	40	65	39	22	19	10	18	16	0	ARSE	hsa:415	arylsulfatase E (chondrodysplasia punctata 1)
ARSEP1	pseudo	0	0	0	0	0	0	0	0	0	0	0	0	0	0	0	0	0	0	0	0	ARSEP1		arylsulfatase E pseudogene 1
ARSF	protein-coding	0	0	0	0	0	0	0	0	0	0	0	0	0	0	0	0	0	0	0	0	ARSF	hsa:416	arylsulfatase F
ARSFP1	pseudo	0	0	0	0	0	0	14	0	0	0	0	0	0	0	0	0	0	0	0	0	ARSFP1		arylsulfatase F pseudogene 1
ARSG	protein-coding	20	0	0	0	0	0	0	0	0	30	13	10	0	0	6	0	0	0	0	0	ARSG	hsa:22901	arylsulfatase G
ARSH	protein-coding	0	0	0	0	0	0	0	0	0	0	0	0	0	0	0	0	0	0	0	0	ARSH	hsa:347527	arylsulfatase family, member H
ARSI	protein-coding	12	0	48	23	0	0	0	0	13	0	7	0	4	9	10	6	9	10	0	35	ARSI	hsa:340075	arylsulfatase family, member I
ARSJ	protein-coding	633	501	520	706	1177	574	439	311	408	850	838	629	529	519	699	415	655	393	338	926	ARSJ	hsa:79642	arylsulfatase family, member J
ARSK	protein-coding	305	458	205	353	351	436	248	201	98	308	329	107	311	388	336	192	315	187	121	198	ARSK	hsa:153642	arylsulfatase family, member K
ART1	protein-coding	0	0	0	0	0	0	0	0	0	0	0	0	0	0	0	0	0	0	0	0	ART1	hsa:417	ADP-ribosyltransferase 1
ART2P	pseudo	0	0	0	0	0	0	0	0	0	0	0	0	0	0	0	0	0	0	0	0	ART2P		ADP-ribosyltransferase 2, pseudogene
ART3	protein-coding	0	0	0	0	0	0	0	0	0	0	0	0	0	0	0	0	0	0	0	0	ART3	hsa:419	ADP-ribosyltransferase 3
ART4	protein-coding	367	440	766	477	625	205	240	167	183	525	379	92	123	135	220	55	95	75	251	1069	ART4	hsa:420	ADP-ribosyltransferase 4 (Dombrock blood group)
ART5	protein-coding	0	0	0	0	0	0	0	0	0	0	0	0	0	0	0	1	0	0	0	0	ART5	hsa:116969	ADP-ribosyltransferase 5
ARTN	protein-coding	0	0	0	0	0	10	0	0	0	27	0	0	6	0	0	2	0	0	0	0	ARTN	hsa:9048	artemin
ARV1	protein-coding	231	391	285	267	214	244	141	104	111	213	244	69	106	191	142	66	86	90	107	225	ARV1	hsa:64801	ARV1 homolog (S. cerevisiae)
ARVCF	protein-coding	464	1155	1109	873	383	250	82	500	279	858	287	215	103	50	164	212	72	166	99	422	ARVCF	hsa:421	armadillo repeat gene deleted in velocardiofacial syndrome
ARX	protein-coding	0	0	0	0	0	0	0	0	0	0	0	0	0	0	0	0	0	0	0	0	ARX	hsa:170302	aristaless related homeobox
AS3MT	protein-coding	113	180	109	138	201	57	31	49	28	16	82	47	38	38	135	27	57	96	48	29	AS3MT	hsa:57412	arsenite methyltransferase
ASAH1	protein-coding	3499	6347	3673	4206	5771	3207	2310	1163	1410	2764	1750	1329	1109	1520	953	1061	944	1006	1497	3075	ASAH1	hsa:427	N-acylsphingosine amidohydrolase (acid ceramidase) 1
ASAH2	protein-coding	13	1	67	55	0	5	1	16	21	2	20	5	10	11	2	1	0	6	0	32	ASAH2	hsa:56624	N-acylsphingosine amidohydrolase (non-lysosomal ceramidase) 2
ASAH2B	protein-coding	91	103	167	55	72	74	27	84	22	161	67	132	45	63	109	73	49	104	24	71	ASAH2B	hsa:653308	N-acylsphingosine amidohydrolase (non-lysosomal ceramidase) 2B
ASAH2C	protein-coding	0	0	0	0	0	0	0	0	0	0	0	0	0	0	0	0	0	0	0	0	ASAH2B	hsa:653308	N-acylsphingosine amidohydrolase (non-lysosomal ceramidase) 2B
ASAP1	protein-coding	696	422	950	588	892	604	589	419	366	1199	502	266	507	347	403	349	360	395	263	678	ASAP1	hsa:50807	ArfGAP with SH3 domain, ankyrin repeat and PH domain 1
ASAP1-IT1	ncRNA	0	0	1	0	42	135	33	21	21	27	23	14	9	26	19	22	13	8	22	0	ASAP1-IT1	hsa:29065	ASAP1 intronic transcript 1 (non-protein coding)
ASAP1-IT2	ncRNA	21	17	131	35	55	45	49	5	16	0	32	61	0	28	21	18	23	17	40	74	ASAP1-IT2	hsa:100507117	ASAP1 intronic transcript 2 (non-protein coding)
ASAP2	protein-coding	4717	6070	5671	5064	5208	5534	2349	2685	1977	5140	2933	2626	1398	2017	1523	1776	1602	1305	1726	3224	ASAP2	hsa:8853	ArfGAP with SH3 domain, ankyrin repeat and PH domain 2
ASAP3	protein-coding	255	608	592	471	559	238	212	204	74	257	167	35	69	151	93	110	98	109	100	94	ASAP3	hsa:55616	ArfGAP with SH3 domain, ankyrin repeat and PH domain 3
ASB1	protein-coding	950	2645	1657	1893	1248	1385	483	707	491	1896	1218	784	715	981	1000	997	786	846	512	1452	ASB1	hsa:51665	ankyrin repeat and SOCS box containing 1
ASB10	protein-coding	0	0	0	0	0	0	0	0	0	0	0	0	0	0	0	0	0	0	0	0	ASB10	hsa:136371	ankyrin repeat and SOCS box containing 10
ASB11	protein-coding	0	16	0	0	250	0	0	7	0	0	6	0	0	0	0	0	0	0	0	30	ASB11	hsa:140456	ankyrin repeat and SOCS box containing 11, E3 ubiquitin protein ligase
ASB12	protein-coding	8	0	0	0	0	0	0	2	0	0	0	7	0	0	1	8	0	0	7	0	ASB12	hsa:142689	ankyrin repeat and SOCS box containing 12
ASB13	protein-coding	195	420	295	346	259	117	163	110	60	406	277	65	155	326	211	235	221	159	121	343	ASB13	hsa:79754	ankyrin repeat and SOCS box containing 13
ASB14	protein-coding	5	0	0	0	0	0	0	0	0	0	0	0	0	0	0	0	0	0	0	0	ASB14	hsa:142686	ankyrin repeat and SOCS box containing 14
ASB15	protein-coding	0	0	0	0	107	0	0	0	0	0	0	0	0	0	0	0	0	0	0	0	ASB15	hsa:142685	ankyrin repeat and SOCS box containing 15
ASB16	protein-coding	15	0	39	61	22	30	0	26	20	19	17	5	10	0	4	13	6	2	0	4	ASB16	hsa:92591	ankyrin repeat and SOCS box containing 16
ASB16-AS1	ncRNA	34	116	22	65	40	68	48	64	36	25	60	23	54	67	80	58	32	37	68	71	ASB16-AS1	hsa:339201	ASB16 antisense RNA 1
ASB17	protein-coding	0	0	0	0	0	0	0	0	0	0	0	0	0	0	0	0	0	0	0	0	ASB17	hsa:127247	ankyrin repeat and SOCS box containing 17
ASB18	protein-coding	0	0	0	0	0	0	0	0	0	0	0	0	0	0	0	0	0	0	0	0	ASB18	hsa:401036	ankyrin repeat and SOCS box containing 18
ASB2	protein-coding	123	972	127	460	253	171	70	139	79	105	203	85	46	21	22	57	41	58	8	61	ASB2	hsa:51676	ankyrin repeat and SOCS box containing 2
ASB3	protein-coding	10	0	0	7	0	0	9	2	0	8	16	6	11	17	1	2	16	13	6	44	ASB3	hsa:51130	ankyrin repeat and SOCS box containing 3
ASB4	protein-coding	0	0	0	0	18	0	8	0	0	0	0	0	0	0	0	7	0	0	0	0	ASB4	hsa:51666	ankyrin repeat and SOCS box containing 4
ASB5	protein-coding	1	0	0	22	1	19	0	0	3	0	6	0	1	0	1	0	0	0	0	0	ASB5	hsa:140458	ankyrin repeat and SOCS box containing 5
ASB6	protein-coding	267	355	314	391	270	247	64	171	166	290	282	97	217	130	283	246	195	182	238	321	ASB6	hsa:140459	ankyrin repeat and SOCS box containing 6
ASB7	protein-coding	169	453	219	242	165	209	90	162	52	227	185	56	165	123	165	163	93	156	121	229	ASB7	hsa:140460	ankyrin repeat and SOCS box containing 7
ASB8	protein-coding	743	1875	797	994	925	632	478	532	394	879	583	321	499	548	479	619	499	695	336	1151	ASB8	hsa:140461	ankyrin repeat and SOCS box containing 8
ASB9	protein-coding	21	0	25	0	0	0	23	34	3	37	9	0	2	21	0	1	0	0	11	6	ASB9	hsa:140462	ankyrin repeat and SOCS box containing 9
ASB9P1	pseudo	0	0	0	0	0	0	0	0	0	0	0	0	0	0	0	0	0	0	0	0	ASB9P1	hsa:728619	ankyrin repeat and SOCS box containing 9 pseudogene 1
ASCC1	protein-coding	448	600	357	438	355	207	281	232	193	660	660	215	552	407	702	414	531	544	402	897	ASCC1	hsa:51008	activating signal cointegrator 1 complex subunit 1
ASCC2	protein-coding	489	1020	591	644	798	456	235	342	214	609	500	315	353	411	466	363	426	321	246	799	ASCC2	hsa:84164	activating signal cointegrator 1 complex subunit 2
ASCC3	protein-coding	332	468	513	486	225	120	135	218	186	351	408	140	151	378	336	165	141	120	188	430	ASCC3	hsa:10973	activating signal cointegrator 1 complex subunit 3
ASCL1	protein-coding	0	0	0	0	0	0	0	0	0	0	0	0	0	0	0	0	0	0	0	0	ASCL1	hsa:429	achaete-scute family bHLH transcription factor 1
ASCL2	protein-coding	9	0	0	0	0	0	0	0	0	0	0	0	0	0	0	0	0	0	0	0	ASCL2	hsa:430	achaete-scute family bHLH transcription factor 2
ASCL3	protein-coding	0	0	0	0	0	0	0	0	0	0	0	5	0	0	0	0	0	0	0	0	ASCL3	hsa:56676	achaete-scute family bHLH transcription factor 3
ASCL4	protein-coding	11	0	0	0	0	22	0	0	0	0	0	0	0	0	0	0	0	0	0	0	ASCL4	hsa:121549	achaete-scute family bHLH transcription factor 4
ASCL5	protein-coding	0	0	0	0	0	0	0	0	0	0	0	0	0	0	0	0	0	0	0	0	ASCL5	hsa:647219	achaete-scute family bHLH transcription factor 5
ASF1A	protein-coding	660	367	499	382	310	366	205	138	218	443	308	134	189	364	206	110	189	185	120	265	ASF1A	hsa:25842	anti-silencing function 1A histone chaperone
ASF1B	protein-coding	13	33	0	7	0	0	1	11	10	0	41	0	1	4	4	0	0	16	16	0	ASF1B	hsa:55723	anti-silencing function 1B histone chaperone
ASGR1	protein-coding	0	0	0	0	0	13	0	7	0	0	0	0	0	9	0	4	0	0	0	0	ASGR1	hsa:432	asialoglycoprotein receptor 1
ASGR2	protein-coding	0	0	0	0	21	0	13	0	0	0	1	0	0	0	0	1	0	0	5	0	ASGR2	hsa:433	asialoglycoprotein receptor 2
ASH1L	protein-coding	1530	3214	1904	1926	1817	1687	1057	1299	797	2072	1813	955	1542	1529	1826	1351	1143	1770	990	2085	ASH1L	hsa:55870	ash1 (absent, small, or homeotic)-like (Drosophila)
ASH1L-AS1	ncRNA	0	41	22	26	14	0	5	33	13	28	16	15	4	7	12	5	13	26	4	0	ASH1L-AS1	hsa:645676	ASH1L antisense RNA 1
ASH2L	protein-coding	973	1457	841	1137	973	915	565	590	360	1488	929	475	556	1020	691	550	614	633	560	1238	ASH2L	hsa:9070	ash2 (absent, small, or homeotic)-like (Drosophila)
ASH2LP1	pseudo	0	0	0	0	0	0	0	0	0	0	0	0	0	0	0	0	0	0	0	0	ASH2LP1		ash2 (absent, small, or homeotic)-like (Drosophila) pseudogene 1
ASIC1	protein-coding	0	0	38	3	22	0	28	1	0	0	12	0	5	16	7	0	3	7	33	40	ASIC1	hsa:41	acid-sensing (proton-gated) ion channel 1
ASIC2	protein-coding	16	99	0	26	61	44	25	0	11	84	30	6	38	56	5	11	3	0	15	26	ASIC2	hsa:40	acid-sensing (proton-gated) ion channel 2
ASIC3	protein-coding	6	69	0	0	24	12	0	7	11	0	0	8	14	0	0	3	0	0	2	0	ASIC3	hsa:9311	acid-sensing (proton-gated) ion channel 3
ASIC4	protein-coding	0	0	0	0	0	0	0	0	0	0	0	0	0	0	0	0	0	0	0	0	ASIC4	hsa:55515	acid-sensing (proton-gated) ion channel family member 4
ASIC5	protein-coding	0	0	0	0	0	0	0	0	0	0	0	0	0	0	0	0	0	0	0	0	ASIC5	hsa:51802	acid-sensing (proton-gated) ion channel family member 5
ASIP	protein-coding	0	0	0	0	0	0	0	0	0	0	0	0	0	0	0	0	0	0	0	0	ASIP	hsa:434	agouti signaling protein
ASL	protein-coding	360	307	377	210	207	372	87	126	141	270	267	110	192	116	158	117	106	201	127	367	ASL	hsa:435	argininosuccinate lyase
ASLP1	pseudo	26	40	60	72	75	15	10	35	26	42	64	31	34	40	31	26	27	22	16	52	ASLP1		argininosuccinate lyase pseudogene 1
ASMT	protein-coding	0	0	0	0	0	0	0	0	0	0	0	0	0	0	0	0	0	0	0	0	ASMT	hsa:438	acetylserotonin O-methyltransferase
ASMTL	protein-coding	23	57	99	28	45	10	9	33	16	205	26	69	81	31	36	116	26	46	69	80	ASMTL	hsa:8623	acetylserotonin O-methyltransferase-like
ASMTL-AS1	ncRNA	0	0	0	0	14	0	0	0	0	1	0	0	2	7	1	3	0	0	1	4	ASMTL-AS1	hsa:80161	ASMTL antisense RNA 1
ASNA1	protein-coding	333	771	525	518	545	416	193	233	144	521	638	232	415	386	288	255	188	268	288	620	ASNA1	hsa:439	arsA arsenite transporter, ATP-binding, homolog 1 (bacterial)
ASNS	protein-coding	341	373	652	566	369	374	265	216	143	442	651	453	408	423	512	362	274	483	218	1016	ASNS	hsa:440	asparagine synthetase (glutamine-hydrolyzing)
ASNSD1	protein-coding	2103	1416	1439	1107	750	1123	1349	931	473	1081	1234	834	1792	1819	1147	958	823	2108	1360	1160	ASNSD1	hsa:54529	asparagine synthetase domain containing 1
ASNSP1	pseudo	0	0	0	0	0	0	0	0	6	0	0	0	0	0	0	0	0	0	0	0	ASNSP1		asparagine synthetase pseudogene 1
ASNSP2	pseudo	0	0	0	0	0	0	1	0	0	0	0	0	0	0	0	0	0	0	0	0	ASNSP2		asparagine synthetase pseudogene 2
ASNSP3	pseudo	0	0	0	0	24	0	0	0	0	0	0	0	0	0	0	0	0	0	0	0	ASNSP3		asparagine synthetase pseudogene 3
ASNSP4	pseudo	0	0	0	0	0	0	0	0	0	0	0	0	0	0	0	0	0	0	0	0	ASNSP4		asparagine synthetase pseudogene 4
ASNSP5	pseudo	0	0	0	0	0	0	0	0	0	0	0	0	0	0	0	0	0	0	0	0	ASNSP5		asparagine synthetase pseudogene 5
ASPA	protein-coding	21	0	40	5	19	88	77	50	24	0	0	0	0	0	0	0	0	0	12	0	ASPA	hsa:443	aspartoacylase
ASPDH	protein-coding	0	0	0	0	0	0	0	0	0	0	0	0	0	0	0	0	0	4	0	0	ASPDH	hsa:554235	aspartate dehydrogenase domain containing
ASPG	protein-coding	0	0	0	0	0	0	0	3	0	0	0	0	0	0	0	0	0	0	0	0	ASPG	hsa:374569	asparaginase
ASPH	protein-coding	4155	4473	4560	2825	3045	3737	2462	2253	1768	3691	3238	1387	2226	2424	1703	1884	1683	2111	2055	2528	ASPH	hsa:444	aspartate beta-hydroxylase
ASPHD1	protein-coding	3	0	1	0	0	0	0	0	0	0	8	0	4	0	17	0	18	0	0	0	ASPHD1	hsa:253982	aspartate beta-hydroxylase domain containing 1
ASPHD2	protein-coding	4	48	17	0	0	0	19	23	5	0	34	31	37	32	52	21	13	32	57	33	ASPHD2	hsa:57168	aspartate beta-hydroxylase domain containing 2
ASPM	protein-coding	93	89	83	58	103	49	67	144	25	8	433	4	108	56	25	43	40	131	97	234	ASPM	hsa:259266	asp (abnormal spindle) homolog, microcephaly associated (Drosophila)
ASPN	protein-coding	15122	9805	11333	20209	5544	8175	5696	4383	3641	16728	3256	3254	664	1265	1183	1342	792	800	2505	5020	ASPN	hsa:54829	asporin
ASPRV1	protein-coding	13	0	29	0	0	19	3	22	0	0	15	6	8	0	5	1	3	0	17	25	ASPRV1	hsa:151516	aspartic peptidase, retroviral-like 1
ASPSCR1	protein-coding	47	295	197	165	74	130	47	76	45	166	126	67	74	90	94	91	18	68	31	174	ASPSCR1	hsa:79058	alveolar soft part sarcoma chromosome region, candidate 1
ASRGL1	protein-coding	56	14	27	12	87	12	32	10	11	0	25	6	7	6	2	12	0	8	14	0	ASRGL1	hsa:80150	asparaginase like 1
ASS1	protein-coding	841	1377	800	965	525	710	249	253	379	742	1877	446	939	794	2126	730	1007	2090	764	2700	ASS1	hsa:445	argininosuccinate synthase 1
ASS1P1	pseudo	0	0	0	0	0	0	13	8	17	0	7	0	6	0	0	0	0	0	0	0	ASS1P1		argininosuccinate synthetase 1 pseudogene 1
ASS1P10	pseudo	0	0	0	0	0	0	0	0	0	0	0	0	0	0	0	0	0	0	0	0	ASS1P10		argininosuccinate synthetase 1 pseudogene 10
ASS1P11	pseudo	0	0	0	0	0	0	0	0	0	0	0	0	0	0	0	0	0	0	0	0	ASS1P11		argininosuccinate synthetase 1 pseudogene 11
ASS1P12	pseudo	0	0	0	0	0	0	0	0	0	0	0	0	0	0	0	0	0	0	0	0	ASS1P12		argininosuccinate synthetase 1 pseudogene 12
ASS1P13	pseudo	0	0	0	0	0	0	0	0	0	0	0	0	0	0	0	0	0	0	0	0	ASS1P13		argininosuccinate synthetase 1 pseudogene 13
ASS1P14	pseudo	0	0	0	0	0	0	0	0	0	0	0	0	0	0	0	0	0	0	0	0	ASS1P14		argininosuccinate synthetase 1 pseudogene 14
ASS1P2	pseudo	0	0	18	0	26	0	0	2	0	0	0	2	0	0	20	6	15	7	11	0	ASS1P2		argininosuccinate synthetase 1 pseudogene 2
ASS1P3	pseudo	0	0	0	0	0	0	0	0	0	0	0	0	0	0	0	0	0	0	0	1	ASS1P3		argininosuccinate synthetase 1 pseudogene 3
ASS1P4	pseudo	0	0	0	0	0	0	0	0	0	0	0	0	0	0	0	0	0	0	0	0	ASS1P4		argininosuccinate synthetase 1 pseudogene 4
ASS1P5	pseudo	6	38	0	0	0	29	1	12	0	0	0	0	0	7	0	4	0	2	0	0	ASS1P5		argininosuccinate synthetase 1 pseudogene 5
ASS1P6	pseudo	0	0	0	0	0	0	0	0	0	0	0	0	0	0	0	0	0	0	0	0	ASS1P6		argininosuccinate synthetase 1 pseudogene 6
ASS1P7	pseudo	0	0	0	0	0	0	0	0	0	0	0	0	0	0	0	0	0	0	0	0	ASS1P7		argininosuccinate synthetase 1 pseudogene 7
ASS1P8	pseudo	0	0	0	0	0	0	0	0	0	0	0	0	0	0	0	0	0	0	0	0	ASS1P8		argininosuccinate synthetase 1 pseudogene 8
ASS1P9	pseudo	0	0	0	0	0	0	0	0	0	1	0	0	0	0	0	0	0	0	0	0	ASS1P9		argininosuccinate synthetase 1 pseudogene 9
ASTE1	protein-coding	196	563	263	163	112	337	177	142	111	190	176	84	119	227	131	119	132	125	83	59	ASTE1	hsa:28990	asteroid homolog 1 (Drosophila)
ASTL	protein-coding	0	0	0	0	0	0	0	0	0	0	0	5	0	0	6	0	0	0	0	0	ASTL	hsa:431705	astacin-like metallo-endopeptidase (M12 family)
ASTN1	protein-coding	34	114	0	25	16	0	10	0	12	0	7	0	0	14	0	0	11	0	0	0	ASTN1	hsa:460	astrotactin 1
ASTN2	protein-coding	100	194	119	86	90	152	83	94	27	81	27	30	58	16	71	61	54	34	5	73	ASTN2	hsa:23245	astrotactin 2
ASUN	protein-coding	523	386	351	275	407	391	324	184	164	259	346	271	427	470	345	267	505	357	162	441	ASUN	hsa:55726	asunder spermatogenesis regulator
ASXL1	protein-coding	993	2179	1605	1480	1807	1083	994	991	399	1896	1958	1317	989	1025	1217	1071	1052	1119	704	1821	ASXL1	hsa:171023	additional sex combs like transcriptional regulator 1
ASXL2	protein-coding	1437	2091	2394	1882	2073	1911	1354	1287	857	1337	1974	1114	1523	1817	1637	1366	1518	1430	1287	2145	ASXL2	hsa:55252	additional sex combs like transcriptional regulator 2
ASXL3	protein-coding	467	361	207	180	384	269	398	261	57	328	262	101	130	234	237	229	216	145	101	99	ASXL3	hsa:80816	additional sex combs like transcriptional regulator 3
ASZ1	protein-coding	0	0	0	0	0	0	0	0	0	0	0	0	0	0	0	0	0	0	0	0	ASZ1	hsa:136991	ankyrin repeat, SAM and basic leucine zipper domain containing 1
ATAD1	protein-coding	2360	2748	2711	2281	1940	1743	1179	1004	1099	2466	1736	1041	1039	1724	1193	938	1017	941	920	2630	ATAD1	hsa:84896	ATPase family, AAA domain containing 1
ATAD2	protein-coding	635	511	646	921	384	1075	339	377	363	1369	1074	538	500	522	599	375	350	443	313	1375	ATAD2	hsa:29028	ATPase family, AAA domain containing 2
ATAD2B	protein-coding	1177	1131	1476	1080	836	1169	890	717	579	864	991	825	576	1206	887	577	659	664	776	1092	ATAD2B	hsa:54454	ATPase family, AAA domain containing 2B
ATAD3A	protein-coding	128	146	41	112	55	39	24	12	9	55	85	40	70	74	80	68	66	33	49	8	ATAD3A	hsa:55210	ATPase family, AAA domain containing 3A
ATAD3B	protein-coding	106	133	168	117	59	74	28	16	42	146	48	73	15	89	61	85	46	83	37	85	ATAD3B	hsa:83858	ATPase family, AAA domain containing 3B
ATAD3C	protein-coding	73	74	123	76	6	6	18	26	40	22	9	16	0	9	23	11	27	13	7	2	ATAD3C	hsa:219293	ATPase family, AAA domain containing 3C
ATAD5	protein-coding	90	132	122	17	0	147	42	38	15	0	110	38	69	139	29	59	70	49	34	92	ATAD5	hsa:79915	ATPase family, AAA domain containing 5
ATAT1	protein-coding	113	184	117	40	79	89	54	49	21	34	70	47	28	86	69	53	71	0	15	174	ATAT1	hsa:79969	alpha tubulin acetyltransferase 1
ATCAY	protein-coding	0	0	0	0	0	0	0	0	0	0	0	0	0	0	0	0	0	0	0	0	ATCAY	hsa:85300	ataxia, cerebellar, Cayman type
ATE1	protein-coding	1186	1375	1437	1351	1246	592	651	699	494	1202	917	502	537	602	841	529	600	445	487	1163	ATE1	hsa:11101	arginyltransferase 1
ATE1-AS1	ncRNA	30	68	0	0	18	0	0	7	0	0	0	0	27	32	0	0	2	5	12	0	ATE1-AS1	hsa:100130887	ATE1 antisense RNA 1 (head to head)
ATF1	protein-coding	819	425	719	560	594	690	401	401	237	937	610	291	456	698	463	438	351	506	406	757	ATF1	hsa:466	activating transcription factor 1
ATF1P1	pseudo	0	0	0	0	0	0	0	0	0	0	0	0	0	0	0	0	0	0	0	10	ATF1P1		activating transcription factor 1 pseudogene 1
ATF2	protein-coding	2471	3888	2835	2558	2580	2480	1822	1407	1501	2252	2785	1541	1710	1971	1817	1349	1154	1556	1274	2797	ATF2	hsa:1386	activating transcription factor 2
ATF3	protein-coding	546	243	505	737	1306	934	614	135	390	1244	459	1448	397	94	437	185	64	310	164	341	ATF3	hsa:467	activating transcription factor 3
ATF4	protein-coding	5902	12924	4831	7380	6575	6743	3268	3672	2529	10242	9109	5583	5594	5902	7029	5974	5148	5546	4840	7825	ATF4	hsa:468	activating transcription factor 4
ATF4P1	pseudo	0	0	0	0	0	0	0	0	0	0	0	1	0	0	0	0	0	0	0	0	ATF4P1		activating transcription factor 4 pseudogene 1
ATF4P2	pseudo	0	0	0	0	0	0	0	0	0	0	1	0	0	0	0	0	0	0	2	0	ATF4P2		activating transcription factor 4 pseudogene 2
ATF4P3	pseudo	7	12	3	12	8	3	3	17	10	1	7	12	9	31	7	10	8	9	14	14	ATF4P3		activating transcription factor 4 pseudogene 3
ATF4P4	pseudo	0	0	2	0	0	0	0	0	0	0	0	0	0	0	0	0	0	0	0	0	ATF4P4		activating transcription factor 4 pseudogene 4
ATF5	protein-coding	39	139	129	101	0	57	15	56	57	86	73	17	51	16	53	135	70	88	30	44	ATF5	hsa:22809	activating transcription factor 5
ATF6	protein-coding	1549	2070	1888	1691	1860	1280	921	806	823	1243	1422	1247	1022	1437	1123	1060	777	735	851	2039	ATF6	hsa:22926	activating transcription factor 6
ATF6B	protein-coding	640	1876	1720	1159	1025	822	476	617	555	947	740	244	552	482	652	763	477	909	488	586	ATF6B	hsa:1388	activating transcription factor 6 beta
ATF7	protein-coding	2062	4334	3419	2271	3813	2622	2255	1873	1375	2755	3551	1812	2066	1882	2440	1619	1694	2142	1521	3719	ATF7	hsa:11016	activating transcription factor 7
ATF7IP	protein-coding	5424	3445	6427	4509	4458	5514	4380	3501	2107	4325	4131	2007	3005	4501	2995	2891	3123	3104	2671	3743	ATF7IP	hsa:55729	activating transcription factor 7 interacting protein
ATF7IP2	protein-coding	570	636	372	569	356	350	217	246	192	608	363	283	257	342	384	192	136	234	147	339	ATF7IP2	hsa:80063	activating transcription factor 7 interacting protein 2
ATG10	protein-coding	149	0	31	92	14	23	0	41	20	74	35	21	34	53	22	17	78	39	10	24	ATG10	hsa:83734	autophagy related 10
ATG12	protein-coding	1577	1606	1738	1385	1452	1402	939	803	603	1396	1416	791	975	1088	1302	769	678	835	788	1923	ATG12	hsa:9140	autophagy related 12
ATG12P1	pseudo	1	0	18	0	27	0	2	28	0	1	0	9	13	21	4	8	10	15	0	38	ATG12P1		autophagy related 12 pseudogene 1
ATG12P2	pseudo	0	0	0	0	0	0	0	0	0	0	0	0	0	0	0	0	0	0	0	0	ATG12P2		autophagy related 12 pseudogene 2
ATG13	protein-coding	1169	1901	1819	1438	1444	1052	513	897	658	1380	1386	670	580	756	862	701	367	452	562	1946	ATG13	hsa:9776	autophagy related 13
ATG14	protein-coding	960	1873	1198	1317	987	1143	897	533	591	1713	2032	994	1410	848	759	822	623	2096	458	1887	ATG14	hsa:22863	autophagy related 14
ATG16L1	protein-coding	236	547	355	276	707	283	167	173	134	214	256	119	267	349	165	161	187	241	154	432	ATG16L1	hsa:55054	autophagy related 16-like 1 (S. cerevisiae)
ATG16L2	protein-coding	121	519	280	223	162	111	82	123	73	265	149	110	92	65	128	101	88	140	76	356	ATG16L2	hsa:89849	autophagy related 16-like 2 (S. cerevisiae)
ATG2A	protein-coding	30	34	17	74	28	28	3	28	1	74	26	6	2	18	45	30	13	42	10	40	ATG2A	hsa:23130	autophagy related 2A
ATG2B	protein-coding	2206	2338	2756	2359	3192	2414	1877	1523	1267	1985	2145	1228	1140	1686	1418	1196	1260	1445	1100	2776	ATG2B	hsa:55102	autophagy related 2B
ATG3	protein-coding	1244	1749	862	998	624	650	360	406	316	710	741	375	541	906	587	472	451	577	484	967	ATG3	hsa:64422	autophagy related 3
ATG3P1	pseudo	0	0	0	0	0	0	0	0	0	0	0	0	0	0	0	0	0	0	0	0	ATG3P1		autophagy related 3 pseudogene 1
ATG4A	protein-coding	419	260	324	274	470	462	368	223	133	467	373	156	279	407	318	232	279	201	244	339	ATG4A	hsa:115201	autophagy related 4A, cysteine peptidase
ATG4B	protein-coding	443	664	708	433	458	312	242	316	225	712	433	265	294	328	290	511	287	425	304	328	ATG4B	hsa:23192	autophagy related 4B, cysteine peptidase
ATG4C	protein-coding	601	736	682	387	233	457	325	285	246	479	361	97	307	429	229	228	232	208	239	396	ATG4C	hsa:84938	autophagy related 4C, cysteine peptidase
ATG4D	protein-coding	14	68	76	55	30	10	5	25	15	110	68	12	20	19	34	36	42	23	45	20	ATG4D	hsa:84971	autophagy related 4D, cysteine peptidase
ATG5	protein-coding	1130	420	1057	1073	631	984	605	727	502	1177	953	361	538	734	690	373	453	481	517	1188	ATG5	hsa:9474	autophagy related 5
ATG7	protein-coding	481	301	974	528	540	630	451	495	306	619	906	392	363	566	656	399	668	407	239	915	ATG7	hsa:10533	autophagy related 7
ATG9A	protein-coding	319	986	589	565	399	546	184	243	281	380	436	239	183	305	418	384	209	189	183	811	ATG9A	hsa:79065	autophagy related 9A
ATG9B	protein-coding	9	1	0	0	0	0	0	12	0	0	0	0	0	6	4	0	0	19	0	48	ATG9B	hsa:285973	autophagy related 9B
ATHL1	protein-coding	118	393	174	178	107	179	22	69	64	182	144	70	55	64	155	90	67	45	86	191	ATHL1	hsa:80162	ATH1, acid trehalase-like 1 (yeast)
ATIC	protein-coding	645	1226	1086	733	494	544	458	744	338	559	961	461	544	1099	610	556	631	495	487	1426	ATIC	hsa:471	5-aminoimidazole-4-carboxamide ribonucleotide formyltransferase/IMP cyclohydrolase
ATL1	protein-coding	46	0	117	117	0	42	13	19	34	0	29	26	24	13	17	22	13	16	6	39	ATL1	hsa:51062	atlastin GTPase 1
ATL2	protein-coding	942	1216	1073	1327	748	1289	1096	782	493	1092	890	790	766	949	705	751	630	704	400	978	ATL2	hsa:64225	atlastin GTPase 2
ATL3	protein-coding	11291	12530	14282	13179	7077	14443	5536	6927	5144	10801	12933	5691	6873	9747	6417	6192	6842	7447	6870	16294	ATL3	hsa:25923	atlastin GTPase 3
ATM	protein-coding	4658	4861	5361	4421	3193	4424	3863	3330	1915	3680	3943	1592	2653	3988	2526	1578	2366	3226	2654	6378	ATM	hsa:472	ATM serine/threonine kinase
ATMIN	protein-coding	1808	1958	1826	1927	2693	1598	1545	964	689	1548	1836	943	1189	2262	1367	1101	1065	1310	1085	2706	ATMIN	hsa:23300	ATM interactor
ATN1	protein-coding	2221	5357	2957	3052	2788	2175	1285	1771	1229	3076	3296	2019	2147	1978	2744	3008	2195	3310	1460	3168	ATN1	hsa:1822	atrophin 1
ATOH1	protein-coding	0	0	0	0	0	0	0	0	0	0	0	0	0	0	0	0	0	0	0	0	ATOH1	hsa:474	atonal homolog 1 (Drosophila)
ATOH7	protein-coding	0	0	0	0	0	0	0	0	0	0	0	0	0	0	0	0	0	0	7	0	ATOH7	hsa:220202	atonal homolog 7 (Drosophila)
ATOH8	protein-coding	182	557	165	282	142	338	177	208	108	544	226	26	46	63	201	216	58	93	30	359	ATOH8	hsa:84913	atonal homolog 8 (Drosophila)
ATOX1	protein-coding	174	213	115	196	343	88	89	160	74	109	247	100	165	162	345	144	248	121	118	307	ATOX1	hsa:475	antioxidant 1 copper chaperone
ATP10A	protein-coding	1114	2698	2156	1711	2192	1596	704	816	1235	1868	1015	749	518	1432	469	1078	905	442	473	959	ATP10A	hsa:57194	ATPase, class V, type 10A
ATP10B	protein-coding	0	0	0	0	0	0	17	20	0	0	0	0	0	0	0	0	0	0	0	0	ATP10B	hsa:23120	ATPase, class V, type 10B
ATP10D	protein-coding	192	242	288	272	282	110	108	166	77	388	331	120	142	199	127	204	138	166	116	52	ATP10D	hsa:57205	ATPase, class V, type 10D
ATP11A	protein-coding	13	0	0	6	0	0	0	3	0	0	11	0	11	0	5	4	9	4	3	28	ATP11A	hsa:23250	ATPase, class VI, type 11A
ATP11A-AS1	ncRNA	0	0	0	0	0	0	0	0	0	0	0	0	0	0	0	0	0	0	0	0	ATP11A-AS1	hsa:100874205	ATP11A antisense RNA 1
ATP11B	protein-coding	735	388	500	398	425	221	201	366	137	287	494	245	265	327	281	287	242	320	186	898	ATP11B	hsa:23200	ATPase, class VI, type 11B
ATP11C	protein-coding	1615	1287	1991	1222	1227	1978	1053	785	749	1088	2214	1209	1484	1873	1692	845	1302	1384	1495	2430	ATP11C	hsa:286410	ATPase, class VI, type 11C
ATP12A	protein-coding	0	47	0	72	17	35	0	20	0	1	0	0	0	0	0	0	0	6	0	0	ATP12A	hsa:479	ATPase, H+/K+ transporting, nongastric, alpha polypeptide
ATP13A1	protein-coding	241	592	339	387	335	267	69	213	189	255	424	154	192	229	322	352	219	203	152	445	ATP13A1	hsa:57130	ATPase type 13A1
ATP13A2	protein-coding	119	309	305	369	49	184	62	95	130	111	284	76	120	143	276	185	139	151	74	236	ATP13A2	hsa:23400	ATPase type 13A2
ATP13A3	protein-coding	4125	3219	7069	4932	4393	5272	2705	2555	2647	7964	7403	5929	4183	5413	6077	2467	3603	3936	4002	9364	ATP13A3	hsa:79572	ATPase type 13A3
ATP13A4	protein-coding	26	35	41	0	20	21	41	6	4	0	24	0	23	0	0	0	8	0	0	0	ATP13A4	hsa:84239	ATPase type 13A4
ATP13A5	protein-coding	0	0	0	0	0	0	0	0	0	0	0	0	0	0	0	3	0	0	0	0	ATP13A5	hsa:344905	ATPase type 13A5
ATP1A1	protein-coding	3316	4600	4651	3384	5181	3891	2391	2104	2044	4241	7016	6158	5810	7812	6679	5875	7284	4949	5044	10264	ATP1A1	hsa:476	ATPase, Na+/K+ transporting, alpha 1 polypeptide
ATP1A1OS	ncRNA	69	106	98	112	189	53	27	45	19	135	112	12	38	54	56	46	30	23	24	138	ATP1A1-AS1	hsa:84852	ATP1A1 antisense RNA 1
ATP1A2	protein-coding	1054	8412	1153	4009	3109	2116	1616	2198	654	1614	827	1076	351	1946	542	2969	723	1333	331	464	ATP1A2	hsa:477	ATPase, Na+/K+ transporting, alpha 2 polypeptide
ATP1A3	protein-coding	0	0	0	0	952	0	0	0	0	0	0	0	0	0	0	0	0	3	0	20	ATP1A3	hsa:478	ATPase, Na+/K+ transporting, alpha 3 polypeptide
ATP1A4	protein-coding	0	0	0	0	0	12	20	6	0	0	7	6	0	0	4	5	0	0	0	0	ATP1A4	hsa:480	ATPase, Na+/K+ transporting, alpha 4 polypeptide
ATP1B1	protein-coding	972	1282	1119	1192	1789	1001	709	318	583	1235	367	535	188	1095	216	572	717	270	505	480	ATP1B1	hsa:481	ATPase, Na+/K+ transporting, beta 1 polypeptide
ATP1B1P1	pseudo	72	73	183	34	47	134	57	74	87	48	67	67	51	38	92	48	51	79	30	65	ATP1B1P1		ATPase, Na+/K+ transporting, beta 1 polypeptide pseudogene 1
ATP1B2	protein-coding	51	330	86	91	191	97	153	125	82	65	21	8	17	10	16	9	83	14	21	45	ATP1B2	hsa:482	ATPase, Na+/K+ transporting, beta 2 polypeptide
ATP1B3	protein-coding	978	1049	986	1011	901	1054	648	361	317	832	1122	1311	738	870	1092	381	819	533	533	1558	ATP1B3	hsa:483	ATPase, Na+/K+ transporting, beta 3 polypeptide
ATP1B3P1	pseudo	0	0	0	0	0	0	0	0	0	0	0	0	0	0	0	0	0	0	0	0	ATP1B3P1		ATPase, Na+/K+ transporting, beta 3 pseudogene
ATP1B4	protein-coding	0	0	0	0	95	0	8	0	0	0	0	0	0	0	2	0	0	0	0	0	ATP1B4	hsa:23439	ATPase, Na+/K+ transporting, beta 4 polypeptide
ATP2A1	protein-coding	0	0	0	0	0	0	0	0	0	0	0	0	0	0	0	3	0	0	0	0	ATP2A1	hsa:487	ATPase, Ca++ transporting, cardiac muscle, fast twitch 1
ATP2A2	protein-coding	8078	21007	13101	15087	35314	12073	7448	9893	7495	13665	18852	12736	7033	8399	8922	6367	6729	6946	6963	24106	ATP2A2	hsa:488	ATPase, Ca++ transporting, cardiac muscle, slow twitch 2
ATP2A3	protein-coding	681	1094	1088	670	654	734	337	460	517	853	275	242	422	234	510	481	441	369	551	638	ATP2A3	hsa:489	ATPase, Ca++ transporting, ubiquitous
ATP2B1	protein-coding	1048	1271	1381	1320	1105	1135	1272	816	607	1032	657	444	624	1050	407	538	487	489	501	1195	ATP2B1	hsa:490	ATPase, Ca++ transporting, plasma membrane 1
ATP2B2	protein-coding	0	0	0	0	19	0	14	0	10	0	0	0	0	0	0	2	0	0	0	0	ATP2B2	hsa:491	ATPase, Ca++ transporting, plasma membrane 2
ATP2B3	protein-coding	7	0	0	32	32	33	3	40	1	23	17	13	8	16	19	10	9	2	9	0	ATP2B3	hsa:492	ATPase, Ca++ transporting, plasma membrane 3
ATP2B4	protein-coding	380	1205	531	645	1188	508	341	436	346	539	650	297	360	348	402	354	393	324	226	296	ATP2B4	hsa:493	ATPase, Ca++ transporting, plasma membrane 4
ATP2C1	protein-coding	81	151	133	153	106	30	19	47	50	137	135	29	60	21	103	44	7	25	32	180	ATP2C1	hsa:27032	ATPase, Ca++ transporting, type 2C, member 1
ATP2C2	protein-coding	0	0	0	0	0	0	0	0	0	0	0	0	1	0	0	0	0	0	1	18	ATP2C2	hsa:9914	ATPase, Ca++ transporting, type 2C, member 2
ATP4A	protein-coding	0	0	0	0	0	0	0	0	0	0	0	0	0	0	0	0	0	0	0	0	ATP4A	hsa:495	ATPase, H+/K+ exchanging, alpha polypeptide
ATP4B	protein-coding	0	0	0	0	0	0	0	0	0	0	0	0	0	0	0	0	0	0	0	0	ATP4B	hsa:496	ATPase, H+/K+ exchanging, beta polypeptide
ATP5A1	protein-coding	1434	3504	1986	2833	4269	1687	865	997	860	1838	2013	994	1187	1592	1123	771	1008	878	793	2642	ATP5A1	hsa:498	ATP synthase, H+ transporting, mitochondrial F1 complex, alpha subunit 1, cardiac muscle
ATP5A1P10	pseudo	22	0	1	0	0	0	0	0	0	0	0	0	0	0	0	0	0	0	0	0	ATP5A1P10		ATP synthase, H+ transporting, mitochondrial F1 complex, alpha subunit 1 pseudogene 10
ATP5A1P2	pseudo	0	0	0	0	0	0	0	0	0	0	0	0	0	0	0	0	0	0	0	0	ATP5A1P2		ATP synthase, H+ transporting, mitochondrial F1 complex, alpha subunit 1 pseudogene 2
ATP5A1P3	pseudo	0	0	0	0	20	0	0	5	0	0	0	0	0	0	0	0	0	0	0	0	ATP5A1P3		ATP synthase, H+ transporting, mitochondrial F1 complex, alpha subunit 1 pseudogene 3
ATP5A1P4	pseudo	0	0	0	0	0	0	0	0	0	0	0	0	0	0	0	0	0	0	0	0	ATP5A1P4		ATP synthase, H+ transporting, mitochondrial F1 complex, alpha subunit 1 pseudogene 4
ATP5A1P5	pseudo	0	0	0	0	0	0	0	0	0	0	0	0	0	0	0	0	0	0	0	0	ATP5A1P5		ATP synthase, H+ transporting, mitochondrial F1 complex, alpha subunit 1 pseudogene 5
ATP5A1P7	pseudo	0	0	0	0	0	0	0	0	0	0	0	0	0	0	0	0	0	0	0	0	ATP5A1P7		ATP synthase, H+ transporting, mitochondrial F1 complex, alpha subunit 1 pseudogene 7
ATP5A1P8	pseudo	0	0	0	0	0	0	0	0	0	0	0	0	0	0	0	0	0	0	0	0	ATP5A1P8		ATP synthase, H+ transporting, mitochondrial F1 complex, alpha subunit 1 pseudogene 8
ATP5A1P9	pseudo	0	0	0	0	0	0	0	0	4	9	3	0	2	0	0	2	0	0	0	0	ATP5A1P8		ATP synthase, H+ transporting, mitochondrial F1 complex, alpha subunit 1 pseudogene 8
ATP5B	protein-coding	1861	4006	1854	2621	5753	1462	1319	1224	1005	2531	2339	1273	1497	1888	1574	1143	1470	1148	1130	2507	ATP5B	hsa:506	ATP synthase, H+ transporting, mitochondrial F1 complex, beta polypeptide
ATP5BP1	pseudo	0	0	0	0	0	0	0	0	0	30	0	0	0	0	0	0	0	0	0	0	ATP5BP1		ATP synthase, H+ transporting, mitochondrial F1 complex, beta polypeptide pseudogene 1
ATP5C1	protein-coding	1922	2561	1795	1861	3690	1731	1179	669	561	2484	1718	889	1464	1577	1132	842	1105	1236	1224	1616	ATP5C1	hsa:509	ATP synthase, H+ transporting, mitochondrial F1 complex, gamma polypeptide 1
ATP5C1P1	pseudo	0	0	0	0	0	0	0	0	0	0	0	0	0	0	0	0	0	0	0	0	ATP5C1P1		ATP synthase, H+ transporting, mitochondrial F1 complex, gamma polypeptide 1 pseudogene 1
ATP5D	protein-coding	88	485	234	285	180	197	88	118	127	306	230	138	141	141	179	275	142	135	109	98	ATP5D	hsa:513	ATP synthase, H+ transporting, mitochondrial F1 complex, delta subunit
ATP5E	protein-coding	703	1218	457	732	486	398	250	264	189	980	428	229	377	365	292	224	283	309	341	465	ATP5E	hsa:514	ATP synthase, H+ transporting, mitochondrial F1 complex, epsilon subunit
ATP5EP1	pseudo	0	0	0	0	0	0	0	0	0	0	0	0	0	0	0	0	0	0	0	0	ATP5EP1		ATP synthase, H+ transporting, mitochondrial F1 complex, epsilon subunit pseudogene 1
ATP5EP2	pseudo	0	0	0	0	0	0	0	0	0	0	0	0	0	0	0	0	0	0	0	0	ATP5EP2	hsa:432369	ATP synthase, H+ transporting, mitochondrial F1 complex, epsilon subunit pseudogene 2
ATP5F1	protein-coding	1562	2590	1509	1952	3676	1245	919	683	605	1696	1436	712	1137	1869	931	629	902	954	835	1986	ATP5F1	hsa:515	ATP synthase, H+ transporting, mitochondrial Fo complex, subunit B1
ATP5F1P1	pseudo	0	1	9	0	53	0	9	32	8	0	0	8	14	22	32	13	9	13	0	0	ATP5F1P1		ATP synthase, H+ transporting, mitochondrial Fo complex, subunit B1 pseudogene 1
ATP5F1P2	pseudo	0	0	0	0	0	0	0	0	0	0	0	0	0	0	0	0	0	0	0	0	ATP5F1P2		ATP synthase, H+ transporting, mitochondrial Fo complex, subunit B1 pseudogene 2
ATP5F1P3	pseudo	0	0	0	0	0	0	0	0	0	0	0	0	0	0	0	0	0	0	0	0	ATP5F1P3		ATP synthase, H+ transporting, mitochondrial Fo complex, subunit B1 pseudogene 3
ATP5F1P4	pseudo	0	0	0	0	0	0	0	0	0	0	0	0	0	0	0	0	0	0	0	0	ATP5F1P4		ATP synthase, H+ transporting, mitochondrial Fo complex, subunit B1 pseudogene 4
ATP5F1P5	pseudo	28	0	26	64	81	47	16	13	16	0	10	0	0	18	5	0	0	6	0	15	ATP5F1P5		ATP synthase, H+ transporting, mitochondrial Fo complex, subunit B1 pseudogene 5
ATP5F1P6	pseudo	0	0	0	0	0	0	0	0	0	0	0	0	0	0	0	0	0	0	0	0	ATP5F1P6		ATP synthase, H+ transporting, mitochondrial Fo complex, subunit B1 pseudogene 6
ATP5F1P7	pseudo	0	0	0	0	0	0	0	0	0	0	0	0	0	0	0	0	0	0	0	0	ATP5F1P7		ATP synthase, H+ transporting, mitochondrial Fo complex, subunit B1 pseudogene 7
ATP5G1	protein-coding	50	185	153	99	78	97	34	47	46	215	113	46	37	75	75	42	70	61	20	234	ATP5G1	hsa:516	ATP synthase, H+ transporting, mitochondrial Fo complex, subunit C1 (subunit 9)
ATP5G1P1	pseudo	0	0	0	0	0	0	0	0	0	0	0	0	0	0	0	0	0	0	0	0	ATP5G1P1		ATP synthase, H+ transporting, mitochondrial Fo complex, subunit C1 (subunit 9) pseudogene 1
ATP5G1P2	pseudo	10	0	0	18	20	0	9	0	0	0	0	0	0	0	10	7	11	0	0	32	ATP5G1P2		ATP synthase, H+ transporting, mitochondrial Fo complex, subunit C1 (subunit 9) pseudogene 2
ATP5G1P3	pseudo	0	0	0	0	0	0	0	0	0	0	5	0	0	0	0	0	0	0	0	0	ATP5G1P3		ATP synthase, H+ transporting, mitochondrial Fo complex, subunit C1 (subunit 9) pseudogene 3
ATP5G1P4	pseudo	0	0	0	0	0	0	0	0	0	0	0	0	0	0	0	0	0	0	0	0	ATP5G1P4		ATP synthase, H+ transporting, mitochondrial Fo complex, subunit C1 (subunit 9) pseudogene 4
ATP5G1P5	pseudo	0	0	0	0	0	0	0	0	0	0	0	0	0	0	0	0	0	0	0	0	ATP5G1P5		ATP synthase, H+ transporting, mitochondrial Fo complex, subunit C1 (subunit 9) pseudogene 5
ATP5G1P6	pseudo	0	0	0	0	0	0	0	0	0	0	0	0	0	0	0	0	0	0	0	0	ATP5G1P6		ATP synthase, H+ transporting, mitochondrial Fo complex, subunit C1 (subunit 9) pseudogene 6
ATP5G1P7	pseudo	0	0	0	0	0	0	0	0	0	0	0	0	0	0	0	0	0	0	0	0	ATP5G1P7		ATP synthase, H+ transporting, mitochondrial Fo complex, subunit C1 (subunit 9) pseudogene 7
ATP5G1P8	pseudo	0	0	0	0	0	0	0	0	0	0	0	0	0	0	0	0	0	0	0	0	ATP5G1P8		ATP synthase, H+ transporting, mitochondrial Fo complex, subunit C1 (subunit 9) pseudogene 8
ATP5G2	protein-coding	312	1004	817	558	284	333	152	233	201	616	531	204	260	231	399	326	269	344	135	707	ATP5G2	hsa:517	ATP synthase, H+ transporting, mitochondrial Fo complex, subunit C2 (subunit 9)
ATP5G2P1	pseudo	0	0	0	0	0	0	0	0	0	0	0	0	0	0	0	0	0	0	0	0	ATP5G2P1		ATP synthase, H+ transporting, mitochondrial Fo complex, subunit C2 (subunit 9) pseudogene 1
ATP5G2P2	pseudo	0	0	0	0	0	0	0	0	0	0	0	0	0	0	0	0	0	0	0	0	ATP5G2P2		ATP synthase, H+ transporting, mitochondrial Fo complex, subunit C2 (subunit 9) pseudogene 2
ATP5G2P3	pseudo	0	0	0	0	0	0	0	0	0	0	0	0	0	0	0	0	0	0	0	0	ATP5G2P3		ATP synthase, H+ transporting, mitochondrial Fo complex, subunit C2 (subunit 9) pseudogene 3
ATP5G2P4	pseudo	0	0	0	0	0	0	0	0	0	0	0	0	0	0	0	0	0	0	0	0	ATP5G2P4		ATP synthase, H+ transporting, mitochondrial Fo complex, subunit C2 (subunit 9) pseudogene 4
ATP5G3	protein-coding	613	956	837	867	623	783	485	359	236	719	547	243	382	548	293	336	364	317	283	720	ATP5G3	hsa:518	ATP synthase, H+ transporting, mitochondrial Fo complex, subunit C3 (subunit 9)
ATP5H	protein-coding	783	1252	552	967	1688	500	361	399	191	1024	932	403	870	705	917	575	650	716	566	1556	ATP5H	hsa:10476	ATP synthase, H+ transporting, mitochondrial Fo complex, subunit d
ATP5HP1	pseudo	0	0	0	0	0	0	0	0	0	0	0	0	0	0	0	0	0	0	0	0	ATP5HP1		ATP synthase, H+ transporting, mitochondrial Fo complex, subunit d, pseudogene 1
ATP5HP2	pseudo	0	0	0	0	0	0	0	0	0	0	0	0	0	0	0	0	0	0	0	0	ATP5HP2		ATP synthase, H+ transporting, mitochondrial Fo complex, subunit d, pseudogene 2
ATP5HP3	pseudo	0	0	0	0	0	0	0	0	0	0	0	0	0	0	0	0	0	0	0	0	ATP5HP3		ATP synthase, H+ transporting, mitochondrial Fo complex, subunit d, pseudogene 3
ATP5HP4	pseudo	0	0	0	0	0	0	0	0	0	0	0	0	0	0	0	0	0	0	0	0	ATP5HP4		ATP synthase, H+ transporting, mitochondrial Fo complex, subunit d, pseudogene 4
ATP5I	protein-coding	127	463	69	102	335	83	13	77	71	106	134	89	117	147	81	41	38	40	72	149	ATP5I	hsa:521	ATP synthase, H+ transporting, mitochondrial Fo complex, subunit E
ATP5J	protein-coding	1475	2588	985	938	2082	735	590	625	528	1397	1063	728	1069	1255	929	557	843	991	636	1217	ATP5J	hsa:522	ATP synthase, H+ transporting, mitochondrial Fo complex, subunit F6
ATP5J2	protein-coding	750	652	489	376	1360	394	286	192	274	418	575	258	643	738	580	419	673	460	634	505	ATP5J2	hsa:9551	ATP synthase, H+ transporting, mitochondrial Fo complex, subunit F2
ATP5J2LP	pseudo	0	0	0	0	0	0	0	0	0	0	0	0	0	0	0	0	0	0	0	0	ATP5J2LP		ATP synthase, H+ transporting, mitochondrial Fo complex, subunit F2-like pseudogene
ATP5J2P2	pseudo	0	0	0	9	37	0	3	7	0	0	0	0	1	0	0	9	11	11	0	0	ATP5J2P2		ATP synthase, H+ transporting, mitochondrial Fo complex, subunit F2 pseudogene 2
ATP5J2P3	pseudo	0	0	0	0	0	0	0	0	0	0	0	0	0	0	0	0	0	0	0	0	ATP5J2P3		ATP synthase, H+ transporting, mitochondrial Fo complex, subunit F2 pseudogene 3
ATP5J2P4	pseudo	0	0	0	0	25	0	0	0	0	0	0	12	10	10	3	0	0	5	14	0	ATP5J2P4		ATP synthase, H+ transporting, mitochondrial Fo complex, subunit F2 pseudogene 4
ATP5J2P5	pseudo	0	0	0	0	0	0	0	0	0	0	0	0	0	0	0	0	0	0	0	0	ATP5J2P5		ATP synthase, H+ transporting, mitochondrial Fo complex, subunit F2 pseudogene 5
ATP5J2P6	pseudo	0	0	0	0	0	0	0	0	0	0	0	0	0	0	0	0	0	0	0	0	ATP5J2P6		ATP synthase, H+ transporting, mitochondrial Fo complex, subunit F2 pseudogene 6
ATP5J2-PTCD1	protein-coding	140	103	184	107	102	77	75	103	128	155	111	52	94	159	118	147	73	130	70	308	ATP5J2-PTCD1	hsa:100526740	ATP5J2-PTCD1 readthrough
ATP5JP1	pseudo	0	0	0	0	0	0	0	0	0	0	0	0	0	0	0	0	0	0	0	0	ATP5JP1		ATP synthase, H+ transporting, mitochondrial Fo complex, subunit F6 pseudogene 1
ATP5L	protein-coding	1853	2960	1022	759	2040	727	702	560	439	1400	756	316	788	1115	503	408	712	691	780	394	ATP5L	hsa:10632	ATP synthase, H+ transporting, mitochondrial Fo complex, subunit G
ATP5L2	protein-coding	10	0	0	15	7	38	12	0	0	4	12	13	0	0	4	3	0	1	0	16	ATP5L2	hsa:267020	ATP synthase, H+ transporting, mitochondrial Fo complex, subunit G2
ATP5LP1	pseudo	0	0	0	0	0	0	0	0	0	0	0	0	0	0	0	0	0	0	0	0	ATP5LP1		ATP synthase, H+ transporting, mitochondrial Fo complex, subunit g, pseudogene 1
ATP5LP2	pseudo	0	0	0	0	0	0	0	0	0	0	0	0	0	0	0	0	0	0	0	0	ATP5LP2		ATP synthase, H+ transporting, mitochondrial Fo complex, subunit g, pseudogene 2
ATP5LP3	pseudo	0	0	0	0	0	0	0	0	0	0	0	0	0	0	0	0	0	0	0	0	ATP5LP3		ATP synthase, H+ transporting, mitochondrial Fo complex, subunit g, pseudogene 3
ATP5LP4	pseudo	0	0	0	0	0	0	0	0	0	0	0	0	0	0	0	0	0	0	0	0	ATP5LP4		ATP synthase, H+ transporting, mitochondrial Fo complex, subunit g, pseudogene 4
ATP5LP5	pseudo	0	0	0	0	0	0	0	0	0	0	0	0	0	0	0	0	0	0	0	0	ATP5LP5		ATP synthase, H+ transporting, mitochondrial Fo complex, subunit g, pseudogene 5
ATP5LP6	pseudo	0	0	0	0	0	0	0	0	0	0	0	0	0	0	0	0	0	0	0	0	ATP5LP6		ATP synthase, H+ transporting, mitochondrial Fo complex, subunit g, pseudogene 6
ATP5LP8	pseudo	0	0	0	0	0	0	0	0	0	0	0	0	0	0	0	0	0	0	0	0	ATP5LP8		ATP synthase, H+ transporting, mitochondrial Fo complex, subunit g, pseudogene 8
ATP5O	protein-coding	811	2006	615	1302	1484	702	475	412	502	1251	925	378	586	629	564	280	497	477	446	1158	ATP5O	hsa:539	ATP synthase, H+ transporting, mitochondrial F1 complex, O subunit
ATP5S	protein-coding	95	175	223	67	141	175	79	115	79	241	76	50	91	118	79	56	118	74	39	231	ATP5S	hsa:27109	ATP synthase, H+ transporting, mitochondrial Fo complex, subunit s (factor B)
ATP5SL	protein-coding	195	455	205	310	452	161	80	69	148	99	440	169	268	192	234	333	114	216	93	399	ATP5SL	hsa:55101	ATP5S-like
ATP6	protein-coding	94457	71917	51303	7571	321261	14677	49798	21857	7862	14217	11575	7397	14013	70947	7557	3524	31672	35294	17405	5633	ATP6	hsa:4508	ATP synthase F0 subunit 6
ATP6AP1	protein-coding	463	1749	1057	970	754	571	292	326	277	789	630	307	409	384	427	555	300	348	368	877	ATP6AP1	hsa:537	ATPase, H+ transporting, lysosomal accessory protein 1
ATP6AP1L	protein-coding	162	307	276	50	88	121	65	75	44	160	74	17	70	30	70	49	54	54	46	47	ATP6AP1L	hsa:92270	ATPase, H+ transporting, lysosomal accessory protein 1-like
ATP6AP2	protein-coding	2753	3864	3008	3682	2062	3135	1880	1904	1608	3258	2435	1433	1487	1844	1979	1305	1548	1350	1530	3684	ATP6AP2	hsa:10159	ATPase, H+ transporting, lysosomal accessory protein 2
ATP6V0A1	protein-coding	487	1339	1140	718	744	717	427	425	252	935	504	539	411	529	383	299	339	503	322	1004	ATP6V0A1	hsa:535	ATPase, H+ transporting, lysosomal V0 subunit a1
ATP6V0A2	protein-coding	18	162	2	25	15	0	13	37	0	36	43	36	6	69	27	9	19	18	16	34	ATP6V0A2	hsa:23545	ATPase, H+ transporting, lysosomal V0 subunit a2
ATP6V0A4	protein-coding	0	0	0	0	0	0	0	0	0	0	0	0	0	0	0	0	0	0	0	0	ATP6V0A4	hsa:50617	ATPase, H+ transporting, lysosomal V0 subunit a4
ATP6V0B	protein-coding	155	262	118	202	152	88	44	134	94	326	202	52	153	145	108	137	56	42	88	362	ATP6V0B	hsa:533	ATPase, H+ transporting, lysosomal 21kDa, V0 subunit b
ATP6V0C	protein-coding	699	2272	910	930	840	797	221	438	364	1779	942	494	618	597	880	674	375	887	538	711	ATP6V0C	hsa:527	ATPase, H+ transporting, lysosomal 16kDa, V0 subunit c
ATP6V0CP1	pseudo	0	0	0	0	0	0	0	0	0	0	0	0	0	0	0	0	0	0	0	0	ATP6V0CP1		ATPase, H+ transporting, lysosomal 16kDa, V0 subunit c pseudogene 1
ATP6V0CP3	pseudo	0	0	0	0	0	0	0	0	0	32	14	0	0	0	2	6	0	0	0	0	ATP6V0CP3	hsa:442211	ATPase, H+ transporting, lysosomal 16kDa, V0 subunit c pseudogene 3
ATP6V0D1	protein-coding	472	963	701	677	442	559	267	330	202	485	608	218	402	563	437	366	251	173	210	666	ATP6V0D1	hsa:9114	ATPase, H+ transporting, lysosomal 38kDa, V0 subunit d1
ATP6V0D2	protein-coding	0	0	0	0	0	0	0	0	0	0	0	0	0	0	0	0	0	0	13	0	ATP6V0D2	hsa:245972	ATPase, H+ transporting, lysosomal 38kDa, V0 subunit d2
ATP6V0E1	protein-coding	1213	2104	944	1080	1178	500	503	482	359	953	979	514	922	1000	1090	670	760	799	751	1680	ATP6V0E1	hsa:8992	ATPase, H+ transporting, lysosomal 9kDa, V0 subunit e1
ATP6V0E1P1	pseudo	0	0	0	0	0	0	0	0	0	0	0	0	0	0	0	0	0	0	0	0	ATP6V0E1P1		ATPase, H+ transporting, lysosomal 9kDa, V0 subunit e1 pseudogene 1
ATP6V0E1P2	pseudo	0	0	0	0	0	0	0	0	0	0	1	0	3	8	0	0	21	17	0	0	ATP6V0E1P2		ATPase, H+ transporting, lysosomal 9kDa, V0 subunit e1 pseudogene 2
ATP6V0E1P3	pseudo	0	0	0	15	0	0	6	0	0	0	7	0	0	0	0	0	0	0	0	0	ATP6V0E1P3		ATPase, H+ transporting, lysosomal 9kDa, V0 subunit e1 pseudogene 3
ATP6V0E1P4	pseudo	0	0	0	0	0	0	0	0	0	0	0	0	0	0	0	0	0	0	0	0	ATP6V0E1P4		ATPase, H+ transporting, lysosomal 9kDa, V0 subunit e1 pseudogene 4
ATP6V0E2	protein-coding	163	440	485	505	106	226	82	210	173	392	227	155	54	43	84	137	50	53	47	50	ATP6V0E2	hsa:155066	ATPase, H+ transporting V0 subunit e2
ATP6V0E2-AS1	ncRNA	17	90	46	8	33	33	16	15	7	15	24	30	13	0	42	11	0	27	21	80	ATP6V0E2-AS1	hsa:401431	ATP6V0E2 antisense RNA 1
ATP6V1A	protein-coding	896	1045	1542	1027	1175	1121	907	541	567	809	1043	517	699	1237	709	572	587	660	855	1317	ATP6V1A	hsa:523	ATPase, H+ transporting, lysosomal 70kDa, V1 subunit A
ATP6V1B1	protein-coding	0	0	0	0	0	0	1	2	0	0	1	0	0	0	0	0	0	3	8	0	ATP6V1B1	hsa:525	ATPase, H+ transporting, lysosomal 56/58kDa, V1 subunit B1
ATP6V1B2	protein-coding	1516	1960	1830	1716	1980	999	734	703	713	1649	1876	1073	1505	1758	1153	788	876	981	859	3387	ATP6V1B2	hsa:526	ATPase, H+ transporting, lysosomal 56/58kDa, V1 subunit B2
ATP6V1C1	protein-coding	1982	1698	2007	1951	2049	1635	1490	1089	915	1206	1827	957	1503	1985	1073	1242	1177	1390	1065	2378	ATP6V1C1	hsa:528	ATPase, H+ transporting, lysosomal 42kDa, V1 subunit C1
ATP6V1C2	protein-coding	106	73	37	125	45	64	12	18	80	31	0	11	2	19	9	14	0	0	7	0	ATP6V1C2	hsa:245973	ATPase, H+ transporting, lysosomal 42kDa, V1 subunit C2
ATP6V1D	protein-coding	780	1525	652	746	784	688	350	395	425	717	952	433	579	720	644	369	430	578	550	1165	ATP6V1D	hsa:51382	ATPase, H+ transporting, lysosomal 34kDa, V1 subunit D
ATP6V1E1	protein-coding	1964	3924	1807	2142	2411	1792	996	869	600	1840	1491	892	1025	1198	1039	769	661	732	654	2520	ATP6V1E1	hsa:529	ATPase, H+ transporting, lysosomal 31kDa, V1 subunit E1
ATP6V1E1P1	pseudo	0	1	0	0	1	0	0	0	1	1	0	0	0	2	0	0	1	0	0	0	ATP6V1E1P1		ATPase, H+ transporting, lysosomal 31kDa, V1 subunit E1 pseudogene 1
ATP6V1E1P2	pseudo	0	0	0	0	0	0	0	0	0	0	0	0	0	0	0	0	0	0	0	0	ATP6V1E1P2		ATPase, H+ transporting, lysosomal 31kDa, V1 subunit E1 pseudogene 2
ATP6V1E1P3	pseudo	7	3	7	20	6	9	6	0	1	1	0	5	3	5	0	6	3	5	2	3	ATP6V1E1P3		ATPase, H+ transporting, lysosomal 31kDa, V1 subunit E1 pseudogene 3
ATP6V1E2	protein-coding	51	27	63	126	75	44	16	16	30	78	89	17	40	45	43	26	32	66	48	94	ATP6V1E2	hsa:90423	ATPase, H+ transporting, lysosomal 31kDa, V1 subunit E2
ATP6V1F	protein-coding	327	882	404	551	230	247	123	194	284	865	384	113	254	160	539	275	164	252	172	495	ATP6V1F	hsa:9296	ATPase, H+ transporting, lysosomal 14kDa, V1 subunit F
ATP6V1G1	protein-coding	902	1187	641	743	462	835	380	299	247	599	739	328	464	489	499	333	365	403	360	941	ATP6V1G1	hsa:9550	ATPase, H+ transporting, lysosomal 13kDa, V1 subunit G1
ATP6V1G1P1	pseudo	0	0	0	0	0	0	0	0	0	0	0	0	0	0	0	0	0	0	0	0	ATP6V1G1P1		ATPase, H+ transporting, lysosomal 13kDa, V1 subunit G1 pseudogene 1
ATP6V1G1P2	pseudo	0	0	0	0	0	0	0	0	0	0	0	0	0	0	0	0	0	0	0	0	ATP6V1G1P2		ATPase, H+ transporting, lysosomal 13kDa, V1 subunit G1 pseudogene 2
ATP6V1G1P3	pseudo	0	0	0	0	0	0	0	0	0	0	0	0	0	0	0	0	0	0	0	0	ATP6V1G1P3		ATPase, H+ transporting, lysosomal 13kDa, V1 subunit G1 pseudogene 3
ATP6V1G1P4	pseudo	0	0	0	0	0	19	0	5	0	0	6	0	6	0	0	0	0	15	0	0	ATP6V1G1P4		ATPase, H+ transporting, lysosomal 13kDa, V1 subunit G1 pseudogene 4
ATP6V1G1P5	pseudo	0	0	0	0	0	0	0	0	0	0	0	0	0	0	0	0	0	0	0	0	ATP6V1G1P5		ATPase, H+ transporting, lysosomal 13kDa, V1 subunit G1 pseudogene 5
ATP6V1G1P6	pseudo	0	0	0	0	0	0	0	0	0	0	0	0	0	0	0	0	0	0	0	0	ATP6V1G1P6		ATPase, H+ transporting, lysosomal 13kDa, V1 subunit G1 pseudogene 6
ATP6V1G1P7	pseudo	0	0	0	0	0	0	0	0	0	0	0	0	0	0	0	0	0	0	0	0	ATP6V1G1P7		ATPase, H+ transporting, lysosomal 13kDa, V1 subunit G1 pseudogene 7
ATP6V1G2	protein-coding	29	36	21	20	21	17	10	42	0	1	8	2	4	34	15	12	18	38	9	0	ATP6V1G2	hsa:534	ATPase, H+ transporting, lysosomal 13kDa, V1 subunit G2
ATP6V1G2-DDX39B	ncRNA	1330	3567	1627	1728	1482	1186	844	960	743	2071	1355	1050	907	1116	1332	890	755	980	733	1722	ATP6V1G2-DDX39B	hsa:100532737	ATP6V1G2-DDX39B readthrough (NMD candidate)
ATP6V1G3	protein-coding	0	0	0	0	0	0	0	0	0	0	0	0	0	0	0	0	0	0	0	0	ATP6V1G3	hsa:127124	ATPase, H+ transporting, lysosomal 13kDa, V1 subunit G3
ATP6V1H	protein-coding	496	1288	615	724	628	573	351	250	183	546	456	265	427	400	393	228	338	405	342	780	ATP6V1H	hsa:51606	ATPase, H+ transporting, lysosomal 50/57kDa, V1 subunit H
ATP7A	protein-coding	37	21	73	82	74	46	29	10	14	19	56	37	36	10	35	44	27	28	10	42	ATP7A	hsa:538	ATPase, Cu++ transporting, alpha polypeptide
ATP7B	protein-coding	0	0	0	0	0	0	0	0	0	0	0	0	0	0	0	0	0	0	0	0	ATP7B	hsa:540	ATPase, Cu++ transporting, beta polypeptide
ATP7BP1	pseudo	0	0	0	0	0	0	0	0	0	0	0	0	0	0	0	0	0	0	0	0	ATP7BP1		ATPase, Cu++ transporting, beta polypeptide pseudogene 1
ATP8	protein-coding	18199	7193	6632	1295	27586	2144	6771	4319	2078	2253	2018	1548	3809	11534	572	1623	9459	6554	4577	1143	ATP8	hsa:4509	ATP synthase F0 subunit 8
ATP8A1	protein-coding	272	352	525	497	394	506	288	357	334	281	136	54	59	107	69	61	60	54	88	73	ATP8A1	hsa:10396	ATPase, aminophospholipid transporter (APLT), class I, type 8A, member 1
ATP8A2	protein-coding	5	1	0	0	0	1	0	0	0	64	0	0	0	0	0	0	0	0	0	0	ATP8A2	hsa:51761	ATPase, aminophospholipid transporter, class I, type 8A, member 2
ATP8A2P1	pseudo	0	0	24	0	0	0	9	0	0	0	0	0	0	0	0	0	0	0	0	0	ATP8A2P1		ATPase, aminophospholipid transporter, class I, type 8A, member 2 pseudogene 1
ATP8A2P2	pseudo	0	0	0	0	0	0	0	0	0	0	0	0	0	0	0	0	0	0	0	0	ATP8A2P2		ATPase, aminophospholipid transporter, class I, type 8A, member 2 pseudogene 2
ATP8A2P3	pseudo	0	0	0	0	0	0	0	0	0	0	0	0	0	0	2	0	0	0	0	0	ATP8A2P3		ATPase, aminophospholipid transporter, class I, type 8A, member 2 pseudogene 3
ATP8B1	protein-coding	3135	6373	4337	4379	5715	3923	2397	2451	2503	5492	4402	3951	2024	2019	1378	1251	1196	2356	1295	7600	ATP8B1	hsa:5205	ATPase, aminophospholipid transporter, class I, type 8B, member 1
ATP8B2	protein-coding	1053	2148	1763	1954	1618	1515	651	651	846	1691	1015	591	366	527	470	458	364	404	673	1310	ATP8B2	hsa:57198	ATPase, aminophospholipid transporter, class I, type 8B, member 2
ATP8B3	protein-coding	0	43	1	33	52	18	8	23	0	1	28	7	49	15	5	13	1	35	0	30	ATP8B3	hsa:148229	ATPase, aminophospholipid transporter, class I, type 8B, member 3
ATP8B4	protein-coding	137	189	148	130	166	163	270	134	34	133	196	16	189	62	150	48	106	170	119	260	ATP8B4	hsa:79895	ATPase, class I, type 8B, member 4
ATP8B5P	pseudo	19	0	0	0	0	8	14	15	9	0	11	7	1	0	15	11	5	0	0	0	ATP8B5P	hsa:158381	ATPase, class I, type 8B, member 5, pseudogene
ATP9A	protein-coding	3699	7354	5726	5096	4984	4348	2393	2425	1842	5756	4171	1678	1090	1724	1972	2027	1591	1609	1490	5968	ATP9A	hsa:10079	ATPase, class II, type 9A
ATP9B	protein-coding	335	695	284	327	396	501	352	207	194	384	309	172	193	252	318	192	136	317	204	363	ATP9B	hsa:374868	ATPase, class II, type 9B
ATPAF1	protein-coding	940	2129	1053	767	1705	1459	698	517	445	945	822	413	655	835	685	454	653	679	423	1091	ATPAF1	hsa:64756	ATP synthase mitochondrial F1 complex assembly factor 1
ATPAF2	protein-coding	128	178	177	160	64	135	49	100	67	102	187	81	97	97	119	97	92	116	40	0	ATPAF2	hsa:91647	ATP synthase mitochondrial F1 complex assembly factor 2
ATPIF1	protein-coding	367	371	157	130	465	132	86	35	51	162	144	104	80	123	102	45	131	144	91	156	ATPIF1	hsa:93974	ATPase inhibitory factor 1
ATR	protein-coding	38	0	61	79	29	78	15	21	0	89	39	37	44	42	56	52	37	15	10	32	ATR	hsa:545	ATR serine/threonine kinase
ATRAID	protein-coding	670	1448	700	503	764	389	309	248	283	615	744	225	338	393	604	240	291	388	264	1126	ATRAID	hsa:51374	all-trans retinoic acid-induced differentiation factor
ATRIP	protein-coding	32	192	97	186	100	29	47	46	60	64	198	28	61	96	83	76	42	39	42	84	ATRIP	hsa:84126	ATR interacting protein
ATRN	protein-coding	19	16	0	13	15	0	0	1	8	0	11	4	7	4	5	20	11	0	0	0	ATRN	hsa:8455	attractin
ATRNL1	protein-coding	7596	7814	13382	7512	3402	14251	3681	2541	3513	13795	7528	4582	3510	3881	6659	4485	3134	3590	2251	5859	ATRNL1	hsa:26033	attractin-like 1
ATRX	protein-coding	11836	12716	6128	9667	6097	10801	5922	4841	3162	7922	6533	4475	5137	7106	4322	3357	5239	6514	3965	6766	ATRX	hsa:546	alpha thalassemia/mental retardation syndrome X-linked
ATXN1	protein-coding	3102	4759	3722	3710	2456	2886	1370	1933	1303	3828	2715	1587	1525	1782	1313	1570	928	1305	1429	2414	ATXN1	hsa:6310	ataxin 1
ATXN10	protein-coding	1143	2172	1541	1278	1516	755	647	666	493	1739	1048	646	559	1149	781	478	585	509	510	1564	ATXN10	hsa:25814	ataxin 10
ATXN1L	protein-coding	1449	3838	2562	2334	2317	1770	871	1350	1042	2183	2234	1111	1465	1304	1885	2267	1385	2032	1254	2529	ATXN1L	hsa:342371	ataxin 1-like
ATXN2	protein-coding	2018	3004	2077	1678	3011	1970	1528	1267	806	1311	1755	1174	1040	1778	1218	1179	1147	1299	946	1791	ATXN2	hsa:6311	ataxin 2
ATXN2L	protein-coding	802	1422	1663	900	958	759	516	645	475	1093	1064	594	711	626	1019	717	535	816	545	1539	ATXN2L	hsa:11273	ataxin 2-like
ATXN3	protein-coding	1616	2039	2135	1834	1428	1792	1088	1168	883	1300	1303	666	1015	1497	1151	851	1013	993	1000	1979	ATXN3	hsa:4287	ataxin 3
ATXN3L	protein-coding	0	0	0	0	0	0	0	0	0	0	0	0	0	0	0	0	0	0	0	0	ATXN3L	hsa:92552	ataxin 3-like
ATXN7	protein-coding	1131	1969	1547	1401	1705	1258	983	914	667	1164	1057	780	749	849	894	884	837	835	761	1532	ATXN7	hsa:6314	ataxin 7
ATXN7L1	protein-coding	515	380	577	389	346	300	343	250	143	294	335	90	280	374	233	254	274	465	194	265	ATXN7L1	hsa:222255	ataxin 7-like 1
ATXN7L2	protein-coding	25	0	6	45	0	13	15	21	19	38	34	44	40	43	54	34	45	31	55	33	ATXN7L2	hsa:127002	ataxin 7-like 2
ATXN7L3	protein-coding	441	750	467	859	389	320	194	235	225	469	483	246	206	217	408	421	257	220	156	381	ATXN7L3	hsa:56970	ataxin 7-like 3
ATXN7L3B	protein-coding	1422	1895	1818	2045	1821	1202	992	794	571	1698	1473	676	730	1068	1099	849	638	973	703	1997	ATXN7L3B	hsa:552889	ataxin 7-like 3B
ATXN8OS	ncRNA	0	0	0	0	0	0	0	0	0	0	0	0	0	0	0	0	0	0	0	0	ATXN8OS	hsa:6315	ATXN8 opposite strand (non-protein coding)
AUH	protein-coding	343	390	401	528	724	397	340	191	128	374	421	219	266	173	220	206	244	288	203	482	AUH	hsa:549	AU RNA binding protein/enoyl-CoA hydratase
AUNIP	protein-coding	0	0	0	0	0	0	0	0	0	15	9	0	0	12	0	0	14	5	0	0	AUNIP	hsa:79000	aurora kinase A and ninein interacting protein
AUP1	protein-coding	584	1157	664	776	403	437	219	299	218	559	800	308	492	543	616	453	347	491	247	701	AUP1	hsa:550	ancient ubiquitous protein 1
AURKA	protein-coding	0	0	12	18	75	27	0	23	0	0	137	11	46	18	19	20	32	33	8	23	AURKA	hsa:6790	aurora kinase A
AURKAIP1	protein-coding	167	485	206	263	153	81	30	8	9	102	89	34	51	48	97	63	84	71	53	31	AURKAIP1	hsa:54998	aurora kinase A interacting protein 1
AURKAPS1	pseudo	7	89	70	87	12	41	63	23	24	69	23	44	30	30	36	5	25	7	8	0	AURKAPS1	hsa:6791	aurora kinase A pseudogene 1
AURKAPS2	pseudo	0	0	0	0	0	0	0	0	0	0	0	0	0	0	0	0	0	0	0	0	AURKAPS2		aurora kinase A pseudogene 2
AURKB	protein-coding	0	0	0	0	0	0	0	4	0	0	46	0	0	0	0	0	9	16	13	29	AURKB	hsa:9212	aurora kinase B
AURKBPS1	pseudo	3	0	0	22	0	0	0	0	0	0	0	0	0	9	0	0	0	0	0	0	AURKBPS1		aurora kinase B pseudogene 1
AURKC	protein-coding	41	0	112	0	31	34	8	21	29	0	5	22	3	18	56	17	26	21	6	0	AURKC	hsa:6795	aurora kinase C
AUTS2	protein-coding	968	1780	1103	1147	1421	841	620	886	603	1072	1419	1528	1007	994	1015	898	956	1711	857	1171	AUTS2	hsa:26053	autism susceptibility candidate 2
AVEN	protein-coding	286	758	588	328	571	151	164	186	207	490	387	143	162	252	134	131	249	150	174	664	AVEN	hsa:57099	apoptosis, caspase activation inhibitor
AVIL	protein-coding	85	124	197	124	129	45	92	72	53	115	212	80	176	98	226	93	27	187	112	226	AVIL	hsa:10677	advillin
AVL9	protein-coding	1015	1657	1070	804	1262	1057	800	877	412	1081	1296	669	1064	1069	873	799	858	882	801	1742	AVL9	hsa:23080	AVL9 homolog (S. cerevisiase)
AVP	protein-coding	0	0	0	0	0	0	0	0	0	0	0	0	0	0	0	0	0	0	0	0	AVP	hsa:551	arginine vasopressin
AVPI1	protein-coding	82	353	101	264	112	229	79	42	44	142	82	83	83	23	52	64	17	105	109	82	AVPI1	hsa:60370	arginine vasopressin-induced 1
AVPR1A	protein-coding	58	137	476	124	217	219	435	180	62	212	44	41	21	40	22	61	0	0	31	0	AVPR1A	hsa:552	arginine vasopressin receptor 1A
AVPR1B	protein-coding	0	0	0	0	0	0	0	0	0	0	0	0	0	0	0	0	0	0	0	0	AVPR1B	hsa:553	arginine vasopressin receptor 1B
AVPR2	protein-coding	0	0	15	14	0	6	15	12	0	0	0	0	0	0	0	0	0	0	0	0	AVPR2	hsa:554	arginine vasopressin receptor 2
AWAT1	protein-coding	0	0	0	0	0	0	0	0	0	0	0	0	0	0	0	0	0	0	0	0	AWAT1	hsa:158833	acyl-CoA wax alcohol acyltransferase 1
AWAT2	protein-coding	0	0	0	0	0	0	0	0	0	0	0	0	0	0	0	0	0	0	0	24	AWAT2	hsa:158835	acyl-CoA wax alcohol acyltransferase 2
AXDND1	protein-coding	0	0	13	0	0	0	11	9	0	18	4	0	1	15	4	2	0	2	0	0	AXDND1	hsa:126859	axonemal dynein light chain domain containing 1
AXIN1	protein-coding	382	412	513	652	350	453	118	238	150	439	460	234	169	102	333	397	128	380	189	428	AXIN1	hsa:8312	axin 1
AXIN2	protein-coding	188	688	252	535	402	360	253	317	167	346	1069	272	384	450	705	694	526	342	282	491	AXIN2	hsa:8313	axin 2
AXL	protein-coding	248	881	620	553	247	417	127	221	238	508	663	314	240	167	383	544	210	304	309	855	AXL	hsa:558	AXL receptor tyrosine kinase
AZGP1	protein-coding	1	0	14	1	326	0	56	10	11	0	1	0	0	0	0	0	0	0	0	0	AZGP1	hsa:563	alpha-2-glycoprotein 1, zinc-binding
AZGP1P1	pseudo	0	0	0	0	0	0	0	0	0	0	0	0	0	0	0	0	0	0	0	0	AZGP1P1	hsa:646282	alpha-2-glycoprotein 1, zinc-binding pseudogene 1
AZGP1P2	pseudo	0	0	0	0	0	0	0	0	0	0	0	0	0	0	0	0	0	0	0	0	AZGP1P2		alpha-2-glycoprotein 1, zinc-binding pseudogene 2
AZI1	protein-coding	101	139	186	123	43	95	22	56	82	101	77	43	128	67	66	80	78	118	62	115	CEP131	hsa:22994	centrosomal protein 131kDa
AZI2	protein-coding	1119	689	1022	1430	479	1192	597	576	512	1193	1253	620	646	889	1008	511	438	801	550	1623	AZI2	hsa:64343	5-azacytidine induced 2
AZIN1	protein-coding	5331	3933	6486	5039	3580	6438	2633	3406	2484	4163	4138	2278	6219	3503	3685	4011	2135	4454	2475	3967	AZIN1	hsa:51582	antizyme inhibitor 1
AZU1	protein-coding	0	0	0	0	0	0	0	0	0	0	0	0	0	0	0	0	0	0	0	0	AZU1	hsa:566	azurocidin 1
B2M	protein-coding	40405	42800	35537	28782	46093	27278	46156	21099	16752	49894	29348	16870	26446	24552	24787	15701	13829	20957	24969	59579	B2M	hsa:567	beta-2-microglobulin
B3GALNT1	protein-coding	1077	746	1153	586	897	973	324	295	471	627	386	104	240	375	260	133	205	188	318	563	B3GALNT1	hsa:8706	beta-1,3-N-acetylgalactosaminyltransferase 1 (globoside blood group)
B3GALNT2	protein-coding	1783	2684	2796	3435	1667	2321	908	1462	758	2422	1243	1050	798	1009	830	786	648	809	489	1200	B3GALNT2	hsa:148789	beta-1,3-N-acetylgalactosaminyltransferase 2
B3GALT1	protein-coding	0	0	0	0	0	0	0	0	0	0	0	0	0	0	0	0	0	0	0	0	B3GALT1	hsa:8708	UDP-Gal:betaGlcNAc beta 1,3-galactosyltransferase, polypeptide 1
B3GALT2	protein-coding	17	68	34	65	205	109	34	13	67	86	0	33	0	0	0	9	0	11	26	0	B3GALT2	hsa:8707	UDP-Gal:betaGlcNAc beta 1,3-galactosyltransferase, polypeptide 2
B3GALT4	protein-coding	72	127	56	127	32	100	19	23	37	29	32	7	7	39	29	25	21	1	8	22	B3GALT4	hsa:8705	UDP-Gal:betaGlcNAc beta 1,3-galactosyltransferase, polypeptide 4
B3GALT5	protein-coding	5	0	0	0	0	0	0	0	0	0	0	0	0	0	0	0	0	0	0	0	B3GALT5	hsa:10317	UDP-Gal:betaGlcNAc beta 1,3-galactosyltransferase, polypeptide 5
B3GALT6	protein-coding	163	291	267	190	411	129	49	103	42	143	170	74	145	225	129	193	103	147	81	400	B3GALT6	hsa:126792	UDP-Gal:betaGal beta 1,3-galactosyltransferase polypeptide 6
B3GALTL	protein-coding	111	134	252	245	287	292	139	85	76	182	229	85	82	219	135	87	94	161	146	113	B3GLCT	hsa:145173	beta 1,3-galactosyltransferase-like
B3GAT1	protein-coding	0	0	27	0	0	0	4	0	0	0	3	0	0	0	0	0	0	0	0	0	B3GAT1	hsa:27087	beta-1,3-glucuronyltransferase 1
B3GAT2	protein-coding	0	0	0	0	0	0	0	0	0	0	0	0	0	0	0	0	0	0	0	0	B3GAT2	hsa:135152	beta-1,3-glucuronyltransferase 2
B3GAT3	protein-coding	83	277	272	264	127	113	80	119	94	248	196	234	151	86	286	219	83	142	78	282	B3GAT3	hsa:26229	beta-1,3-glucuronyltransferase 3
B3GAT3P1	pseudo	0	0	0	0	0	0	0	0	0	0	0	1	0	0	0	0	0	0	5	0	B3GAT3P1		beta-1,3-glucuronyltransferase 3 pseudogene 1
B3GNT1	protein-coding	152	295	351	278	339	265	117	143	161	145	156	31	124	87	118	109	87	99	108	178	B3GNT2	hsa:10678	UDP-GlcNAc:betaGal beta-1,3-N-acetylglucosaminyltransferase 2
B3GNT2	protein-coding	22	0	56	34	42	0	16	26	30	62	5	6	23	0	16	20	0	16	11	49	B3GNT2	hsa:10678	UDP-GlcNAc:betaGal beta-1,3-N-acetylglucosaminyltransferase 2
B3GNT3	protein-coding	0	0	0	0	0	21	0	0	0	0	6	0	0	0	0	0	0	0	0	1	B3GNT3	hsa:10331	UDP-GlcNAc:betaGal beta-1,3-N-acetylglucosaminyltransferase 3
B3GNT4	protein-coding	0	0	0	0	0	0	0	0	0	0	0	0	0	15	0	0	0	0	0	0	B3GNT4	hsa:79369	UDP-GlcNAc:betaGal beta-1,3-N-acetylglucosaminyltransferase 4
B3GNT5	protein-coding	0	0	0	14	0	0	0	0	4	17	0	0	0	0	10	4	0	0	0	0	B3GNT5	hsa:84002	UDP-GlcNAc:betaGal beta-1,3-N-acetylglucosaminyltransferase 5
B3GNT6	protein-coding	0	0	0	0	0	0	0	0	0	0	0	0	0	0	0	0	0	0	0	0	B3GNT6	hsa:192134	UDP-GlcNAc:betaGal beta-1,3-N-acetylglucosaminyltransferase 6 (core 3 synthase)
B3GNT7	protein-coding	91	114	100	88	139	97	103	194	17	112	115	140	64	73	188	218	29	62	64	107	B3GNT7	hsa:93010	UDP-GlcNAc:betaGal beta-1,3-N-acetylglucosaminyltransferase 7
B3GNT8	protein-coding	6	28	0	26	0	0	0	30	17	0	20	3	0	0	20	16	0	12	7	5	B3GNT8	hsa:374907	UDP-GlcNAc:betaGal beta-1,3-N-acetylglucosaminyltransferase 8
B3GNT9	protein-coding	573	1072	541	690	359	296	165	234	222	539	445	270	157	291	285	300	155	140	234	360	B3GNT9	hsa:84752	UDP-GlcNAc:betaGal beta-1,3-N-acetylglucosaminyltransferase 9
B3GNTL1	protein-coding	1	34	109	32	29	0	29	22	9	72	30	11	26	7	17	6	26	8	22	32	B3GNTL1	hsa:146712	UDP-GlcNAc:betaGal beta-1,3-N-acetylglucosaminyltransferase-like 1
B4GALNT1	protein-coding	178	378	193	95	175	137	72	70	104	145	142	82	109	34	152	148	164	48	183	105	B4GALNT1	hsa:2583	beta-1,4-N-acetyl-galactosaminyl transferase 1
B4GALNT2	protein-coding	0	0	0	0	0	0	0	0	0	0	0	0	0	0	0	0	0	0	0	0	B4GALNT2	hsa:124872	beta-1,4-N-acetyl-galactosaminyl transferase 2
B4GALNT3	protein-coding	223	587	381	510	152	422	49	289	217	141	183	151	131	70	168	163	94	140	58	185	B4GALNT3	hsa:283358	beta-1,4-N-acetyl-galactosaminyl transferase 3
B4GALNT4	protein-coding	0	0	23	0	0	0	0	0	0	0	1	0	0	0	0	0	0	5	0	1	B4GALNT4	hsa:338707	beta-1,4-N-acetyl-galactosaminyl transferase 4
B4GALT1	protein-coding	1968	3574	3335	2590	3734	2921	1487	1487	1111	2111	3619	2822	2727	2235	6739	2299	2420	3057	4713	5860	B4GALT1	hsa:2683	UDP-Gal:betaGlcNAc beta 1,4- galactosyltransferase, polypeptide 1
B4GALT2	protein-coding	297	878	637	701	234	258	89	176	283	537	489	237	249	328	373	357	353	149	308	362	B4GALT2	hsa:8704	UDP-Gal:betaGlcNAc beta 1,4- galactosyltransferase, polypeptide 2
B4GALT3	protein-coding	144	467	194	113	223	85	79	98	42	165	222	146	146	117	175	119	63	130	59	361	B4GALT3	hsa:8703	UDP-Gal:betaGlcNAc beta 1,4- galactosyltransferase, polypeptide 3
B4GALT4	protein-coding	1294	1440	1488	990	1172	1349	593	651	525	1094	962	819	806	1269	700	548	825	711	1060	1008	B4GALT4	hsa:8702	UDP-Gal:betaGlcNAc beta 1,4- galactosyltransferase, polypeptide 4
B4GALT5	protein-coding	1122	1208	1282	837	1593	749	929	767	503	982	1823	1246	1301	1592	2674	1228	1363	1221	1241	2541	B4GALT5	hsa:9334	UDP-Gal:betaGlcNAc beta 1,4- galactosyltransferase, polypeptide 5
[truncated: 39,769 more rows]
