# Supplementary material for: Analysis of Inflammation-Related Genes in Patients with Stanford Type A Aortic Dissection
Source: J Pers Med. 2023 Jun 13;13(6):990. doi: 10.3390/jpm13060990 (PMC10302091; doi:10.3390/jpm13060990)
Supplement: Supplementary file 1 [file jpm-13-00990-s001.zip › S2_GSE153434_phenotype.xlsx]

## Sheet: GSE153434_phenotype
title	geo_accession	status	submission_date	last_update_date	type	channel_count	source_name_ch1	organism_ch1	characteristics_ch1	characteristics_ch1.1	molecule_ch1	extract_protocol_ch1	extract_protocol_ch1.1	taxid_ch1	description	data_processing	data_processing.1	data_processing.2	data_processing.3	data_processing.4	platform_id	contact_name	contact_email	contact_institute	contact_address	contact_city	contact_state	contact_zip/postal_code	contact_country	data_row_count	instrument_model	library_selection	library_source	library_strategy	relation	relation.1	supplementary_file_1	disease:ch1	tissue:ch1
GSM4644214	TAAD 1	GSM4644214	Public on Jul 02 2020	Jun 28 2020	Jul 02 2020	SRA	1	ascending aorta smooth muscle	Homo sapiens	tissue: ascending aorta	disease: TAAD	total RNA	Ascending aorta tissue was removed, quickly frozen in liquid nitrogen, and RNA was harvested using Trizol reagent (Invitrogen).	RNA libraries were prepared for sequencing using standard Illumina protocols	9606	Patient1	We applied the reads filtering towards the raw reads after sequencing to achieve the clean data following the criteria: a)10% base quality <15 b) 13% base quality <20.	Hisat2 mapping to reference genome	count counting	Genome_build: GRCh38	Supplementary_files_format_and_content: TXT file contain counts for each sample	GPL20795	Zeyi,,Zhou	zhouzeyi_1993@sina.com	Cardiothoracic surgery department	Zhongshan Road No.321	Nanjing	JiangSu province	210008	China	0	HiSeq X Ten	cDNA	transcriptomic	RNA-Seq	BioSample: https://www.ncbi.nlm.nih.gov/biosample/SAMN15395347	SRA: https://www.ncbi.nlm.nih.gov/sra?term=SRX8627915	NONE	TAAD	ascending aorta
GSM4644215	TAAD 2	GSM4644215	Public on Jul 02 2020	Jun 28 2020	Jul 02 2020	SRA	1	ascending aorta smooth muscle	Homo sapiens	tissue: ascending aorta	disease: TAAD	total RNA	Ascending aorta tissue was removed, quickly frozen in liquid nitrogen, and RNA was harvested using Trizol reagent (Invitrogen).	RNA libraries were prepared for sequencing using standard Illumina protocols	9606	Patient2	We applied the reads filtering towards the raw reads after sequencing to achieve the clean data following the criteria: a)10% base quality <15 b) 13% base quality <20.	Hisat2 mapping to reference genome	count counting	Genome_build: GRCh38	Supplementary_files_format_and_content: TXT file contain counts for each sample	GPL20795	Zeyi,,Zhou	zhouzeyi_1993@sina.com	Cardiothoracic surgery department	Zhongshan Road No.321	Nanjing	JiangSu province	210008	China	0	HiSeq X Ten	cDNA	transcriptomic	RNA-Seq	BioSample: https://www.ncbi.nlm.nih.gov/biosample/SAMN15395346	SRA: https://www.ncbi.nlm.nih.gov/sra?term=SRX8627916	NONE	TAAD	ascending aorta
GSM4644216	TAAD 3	GSM4644216	Public on Jul 02 2020	Jun 28 2020	Jul 02 2020	SRA	1	ascending aorta smooth muscle	Homo sapiens	tissue: ascending aorta	disease: TAAD	total RNA	Ascending aorta tissue was removed, quickly frozen in liquid nitrogen, and RNA was harvested using Trizol reagent (Invitrogen).	RNA libraries were prepared for sequencing using standard Illumina protocols	9606	Patient3	We applied the reads filtering towards the raw reads after sequencing to achieve the clean data following the criteria: a)10% base quality <15 b) 13% base quality <20.	Hisat2 mapping to reference genome	count counting	Genome_build: GRCh38	Supplementary_files_format_and_content: TXT file contain counts for each sample	GPL20795	Zeyi,,Zhou	zhouzeyi_1993@sina.com	Cardiothoracic surgery department	Zhongshan Road No.321	Nanjing	JiangSu province	210008	China	0	HiSeq X Ten	cDNA	transcriptomic	RNA-Seq	BioSample: https://www.ncbi.nlm.nih.gov/biosample/SAMN15395345	SRA: https://www.ncbi.nlm.nih.gov/sra?term=SRX8627917	NONE	TAAD	ascending aorta
GSM4644217	TAAD 4	GSM4644217	Public on Jul 02 2020	Jun 28 2020	Jul 02 2020	SRA	1	ascending aorta smooth muscle	Homo sapiens	tissue: ascending aorta	disease: TAAD	total RNA	Ascending aorta tissue was removed, quickly frozen in liquid nitrogen, and RNA was harvested using Trizol reagent (Invitrogen).	RNA libraries were prepared for sequencing using standard Illumina protocols	9606	Patient4	We applied the reads filtering towards the raw reads after sequencing to achieve the clean data following the criteria: a)10% base quality <15 b) 13% base quality <20.	Hisat2 mapping to reference genome	count counting	Genome_build: GRCh38	Supplementary_files_format_and_content: TXT file contain counts for each sample	GPL20795	Zeyi,,Zhou	zhouzeyi_1993@sina.com	Cardiothoracic surgery department	Zhongshan Road No.321	Nanjing	JiangSu province	210008	China	0	HiSeq X Ten	cDNA	transcriptomic	RNA-Seq	BioSample: https://www.ncbi.nlm.nih.gov/biosample/SAMN15395344	SRA: https://www.ncbi.nlm.nih.gov/sra?term=SRX8627918	NONE	TAAD	ascending aorta
GSM4644218	TAAD 5	GSM4644218	Public on Jul 02 2020	Jun 28 2020	Jul 02 2020	SRA	1	ascending aorta smooth muscle	Homo sapiens	tissue: ascending aorta	disease: TAAD	total RNA	Ascending aorta tissue was removed, quickly frozen in liquid nitrogen, and RNA was harvested using Trizol reagent (Invitrogen).	RNA libraries were prepared for sequencing using standard Illumina protocols	9606	Patient5	We applied the reads filtering towards the raw reads after sequencing to achieve the clean data following the criteria: a)10% base quality <15 b) 13% base quality <20.	Hisat2 mapping to reference genome	count counting	Genome_build: GRCh38	Supplementary_files_format_and_content: TXT file contain counts for each sample	GPL20795	Zeyi,,Zhou	zhouzeyi_1993@sina.com	Cardiothoracic surgery department	Zhongshan Road No.321	Nanjing	JiangSu province	210008	China	0	HiSeq X Ten	cDNA	transcriptomic	RNA-Seq	BioSample: https://www.ncbi.nlm.nih.gov/biosample/SAMN15395343	SRA: https://www.ncbi.nlm.nih.gov/sra?term=SRX8627919	NONE	TAAD	ascending aorta
GSM4644219	TAAD 6	GSM4644219	Public on Jul 02 2020	Jun 28 2020	Jul 02 2020	SRA	1	ascending aorta smooth muscle	Homo sapiens	tissue: ascending aorta	disease: TAAD	total RNA	Ascending aorta tissue was removed, quickly frozen in liquid nitrogen, and RNA was harvested using Trizol reagent (Invitrogen).	RNA libraries were prepared for sequencing using standard Illumina protocols	9606	Patient6	We applied the reads filtering towards the raw reads after sequencing to achieve the clean data following the criteria: a)10% base quality <15 b) 13% base quality <20.	Hisat2 mapping to reference genome	count counting	Genome_build: GRCh38	Supplementary_files_format_and_content: TXT file contain counts for each sample	GPL20795	Zeyi,,Zhou	zhouzeyi_1993@sina.com	Cardiothoracic surgery department	Zhongshan Road No.321	Nanjing	JiangSu province	210008	China	0	HiSeq X Ten	cDNA	transcriptomic	RNA-Seq	BioSample: https://www.ncbi.nlm.nih.gov/biosample/SAMN15395342	SRA: https://www.ncbi.nlm.nih.gov/sra?term=SRX8627920	NONE	TAAD	ascending aorta
GSM4644220	TAAD 7	GSM4644220	Public on Jul 02 2020	Jun 28 2020	Jul 02 2020	SRA	1	ascending aorta smooth muscle	Homo sapiens	tissue: ascending aorta	disease: TAAD	total RNA	Ascending aorta tissue was removed, quickly frozen in liquid nitrogen, and RNA was harvested using Trizol reagent (Invitrogen).	RNA libraries were prepared for sequencing using standard Illumina protocols	9606	Patient7	We applied the reads filtering towards the raw reads after sequencing to achieve the clean data following the criteria: a)10% base quality <15 b) 13% base quality <20.	Hisat2 mapping to reference genome	count counting	Genome_build: GRCh38	Supplementary_files_format_and_content: TXT file contain counts for each sample	GPL20795	Zeyi,,Zhou	zhouzeyi_1993@sina.com	Cardiothoracic surgery department	Zhongshan Road No.321	Nanjing	JiangSu province	210008	China	0	HiSeq X Ten	cDNA	transcriptomic	RNA-Seq	BioSample: https://www.ncbi.nlm.nih.gov/biosample/SAMN15395341	SRA: https://www.ncbi.nlm.nih.gov/sra?term=SRX8627921	NONE	TAAD	ascending aorta
GSM4644221	TAAD 8	GSM4644221	Public on Jul 02 2020	Jun 28 2020	Jul 02 2020	SRA	1	ascending aorta smooth muscle	Homo sapiens	tissue: ascending aorta	disease: TAAD	total RNA	Ascending aorta tissue was removed, quickly frozen in liquid nitrogen, and RNA was harvested using Trizol reagent (Invitrogen).	RNA libraries were prepared for sequencing using standard Illumina protocols	9606	Patient8	We applied the reads filtering towards the raw reads after sequencing to achieve the clean data following the criteria: a)10% base quality <15 b) 13% base quality <20.	Hisat2 mapping to reference genome	count counting	Genome_build: GRCh38	Supplementary_files_format_and_content: TXT file contain counts for each sample	GPL20795	Zeyi,,Zhou	zhouzeyi_1993@sina.com	Cardiothoracic surgery department	Zhongshan Road No.321	Nanjing	JiangSu province	210008	China	0	HiSeq X Ten	cDNA	transcriptomic	RNA-Seq	BioSample: https://www.ncbi.nlm.nih.gov/biosample/SAMN15395340	SRA: https://www.ncbi.nlm.nih.gov/sra?term=SRX8627922	NONE	TAAD	ascending aorta
GSM4644222	TAAD 9	GSM4644222	Public on Jul 02 2020	Jun 28 2020	Jul 02 2020	SRA	1	ascending aorta smooth muscle	Homo sapiens	tissue: ascending aorta	disease: TAAD	total RNA	Ascending aorta tissue was removed, quickly frozen in liquid nitrogen, and RNA was harvested using Trizol reagent (Invitrogen).	RNA libraries were prepared for sequencing using standard Illumina protocols	9606	Patient9	We applied the reads filtering towards the raw reads after sequencing to achieve the clean data following the criteria: a)10% base quality <15 b) 13% base quality <20.	Hisat2 mapping to reference genome	count counting	Genome_build: GRCh38	Supplementary_files_format_and_content: TXT file contain counts for each sample	GPL20795	Zeyi,,Zhou	zhouzeyi_1993@sina.com	Cardiothoracic surgery department	Zhongshan Road No.321	Nanjing	JiangSu province	210008	China	0	HiSeq X Ten	cDNA	transcriptomic	RNA-Seq	BioSample: https://www.ncbi.nlm.nih.gov/biosample/SAMN15395339	SRA: https://www.ncbi.nlm.nih.gov/sra?term=SRX8627923	NONE	TAAD	ascending aorta
GSM4644223	TAAD 10	GSM4644223	Public on Jul 02 2020	Jun 28 2020	Jul 02 2020	SRA	1	ascending aorta smooth muscle	Homo sapiens	tissue: ascending aorta	disease: TAAD	total RNA	Ascending aorta tissue was removed, quickly frozen in liquid nitrogen, and RNA was harvested using Trizol reagent (Invitrogen).	RNA libraries were prepared for sequencing using standard Illumina protocols	9606	Patient10	We applied the reads filtering towards the raw reads after sequencing to achieve the clean data following the criteria: a)10% base quality <15 b) 13% base quality <20.	Hisat2 mapping to reference genome	count counting	Genome_build: GRCh38	Supplementary_files_format_and_content: TXT file contain counts for each sample	GPL20795	Zeyi,,Zhou	zhouzeyi_1993@sina.com	Cardiothoracic surgery department	Zhongshan Road No.321	Nanjing	JiangSu province	210008	China	0	HiSeq X Ten	cDNA	transcriptomic	RNA-Seq	BioSample: https://www.ncbi.nlm.nih.gov/biosample/SAMN15395338	SRA: https://www.ncbi.nlm.nih.gov/sra?term=SRX8627924	NONE	TAAD	ascending aorta
GSM4644224	NORMAL 1	GSM4644224	Public on Jul 02 2020	Jun 28 2020	Jul 02 2020	SRA	1	ascending aorta smooth muscle	Homo sapiens	tissue: ascending aorta	disease: normal	total RNA	Ascending aorta tissue was removed, quickly frozen in liquid nitrogen, and RNA was harvested using Trizol reagent (Invitrogen).	RNA libraries were prepared for sequencing using standard Illumina protocols	9606	Normal1	We applied the reads filtering towards the raw reads after sequencing to achieve the clean data following the criteria: a)10% base quality <15 b) 13% base quality <20.	Hisat2 mapping to reference genome	count counting	Genome_build: GRCh38	Supplementary_files_format_and_content: TXT file contain counts for each sample	GPL20795	Zeyi,,Zhou	zhouzeyi_1993@sina.com	Cardiothoracic surgery department	Zhongshan Road No.321	Nanjing	JiangSu province	210008	China	0	HiSeq X Ten	cDNA	transcriptomic	RNA-Seq	BioSample: https://www.ncbi.nlm.nih.gov/biosample/SAMN15395337	SRA: https://www.ncbi.nlm.nih.gov/sra?term=SRX8627925	NONE	normal	ascending aorta
GSM4644225	NORMAL 2	GSM4644225	Public on Jul 02 2020	Jun 28 2020	Jul 02 2020	SRA	1	ascending aorta smooth muscle	Homo sapiens	tissue: ascending aorta	disease: normal	total RNA	Ascending aorta tissue was removed, quickly frozen in liquid nitrogen, and RNA was harvested using Trizol reagent (Invitrogen).	RNA libraries were prepared for sequencing using standard Illumina protocols	9606	Normal2	We applied the reads filtering towards the raw reads after sequencing to achieve the clean data following the criteria: a)10% base quality <15 b) 13% base quality <20.	Hisat2 mapping to reference genome	count counting	Genome_build: GRCh38	Supplementary_files_format_and_content: TXT file contain counts for each sample	GPL20795	Zeyi,,Zhou	zhouzeyi_1993@sina.com	Cardiothoracic surgery department	Zhongshan Road No.321	Nanjing	JiangSu province	210008	China	0	HiSeq X Ten	cDNA	transcriptomic	RNA-Seq	BioSample: https://www.ncbi.nlm.nih.gov/biosample/SAMN15395336	SRA: https://www.ncbi.nlm.nih.gov/sra?term=SRX8627926	NONE	normal	ascending aorta
GSM4644226	NORMAL 3	GSM4644226	Public on Jul 02 2020	Jun 28 2020	Jul 02 2020	SRA	1	ascending aorta smooth muscle	Homo sapiens	tissue: ascending aorta	disease: normal	total RNA	Ascending aorta tissue was removed, quickly frozen in liquid nitrogen, and RNA was harvested using Trizol reagent (Invitrogen).	RNA libraries were prepared for sequencing using standard Illumina protocols	9606	Normal3	We applied the reads filtering towards the raw reads after sequencing to achieve the clean data following the criteria: a)10% base quality <15 b) 13% base quality <20.	Hisat2 mapping to reference genome	count counting	Genome_build: GRCh38	Supplementary_files_format_and_content: TXT file contain counts for each sample	GPL20795	Zeyi,,Zhou	zhouzeyi_1993@sina.com	Cardiothoracic surgery department	Zhongshan Road No.321	Nanjing	JiangSu province	210008	China	0	HiSeq X Ten	cDNA	transcriptomic	RNA-Seq	BioSample: https://www.ncbi.nlm.nih.gov/biosample/SAMN15395335	SRA: https://www.ncbi.nlm.nih.gov/sra?term=SRX8627927	NONE	normal	ascending aorta
GSM4644227	NORMAL 4	GSM4644227	Public on Jul 02 2020	Jun 28 2020	Jul 02 2020	SRA	1	ascending aorta smooth muscle	Homo sapiens	tissue: ascending aorta	disease: normal	total RNA	Ascending aorta tissue was removed, quickly frozen in liquid nitrogen, and RNA was harvested using Trizol reagent (Invitrogen).	RNA libraries were prepared for sequencing using standard Illumina protocols	9606	Normal4	We applied the reads filtering towards the raw reads after sequencing to achieve the clean data following the criteria: a)10% base quality <15 b) 13% base quality <20.	Hisat2 mapping to reference genome	count counting	Genome_build: GRCh38	Supplementary_files_format_and_content: TXT file contain counts for each sample	GPL20795	Zeyi,,Zhou	zhouzeyi_1993@sina.com	Cardiothoracic surgery department	Zhongshan Road No.321	Nanjing	JiangSu province	210008	China	0	HiSeq X Ten	cDNA	transcriptomic	RNA-Seq	BioSample: https://www.ncbi.nlm.nih.gov/biosample/SAMN15395334	SRA: https://www.ncbi.nlm.nih.gov/sra?term=SRX8627928	NONE	normal	ascending aorta
GSM4644228	NORMAL 5	GSM4644228	Public on Jul 02 2020	Jun 28 2020	Jul 02 2020	SRA	1	ascending aorta smooth muscle	Homo sapiens	tissue: ascending aorta	disease: normal	total RNA	Ascending aorta tissue was removed, quickly frozen in liquid nitrogen, and RNA was harvested using Trizol reagent (Invitrogen).	RNA libraries were prepared for sequencing using standard Illumina protocols	9606	Normal5	We applied the reads filtering towards the raw reads after sequencing to achieve the clean data following the criteria: a)10% base quality <15 b) 13% base quality <20.	Hisat2 mapping to reference genome	count counting	Genome_build: GRCh38	Supplementary_files_format_and_content: TXT file contain counts for each sample	GPL20795	Zeyi,,Zhou	zhouzeyi_1993@sina.com	Cardiothoracic surgery department	Zhongshan Road No.321	Nanjing	JiangSu province	210008	China	0	HiSeq X Ten	cDNA	transcriptomic	RNA-Seq	BioSample: https://www.ncbi.nlm.nih.gov/biosample/SAMN15395333	SRA: https://www.ncbi.nlm.nih.gov/sra?term=SRX8627929	NONE	normal	ascending aorta
GSM4644229	NORMAL 6	GSM4644229	Public on Jul 02 2020	Jun 28 2020	Jul 02 2020	SRA	1	ascending aorta smooth muscle	Homo sapiens	tissue: ascending aorta	disease: normal	total RNA	Ascending aorta tissue was removed, quickly frozen in liquid nitrogen, and RNA was harvested using Trizol reagent (Invitrogen).	RNA libraries were prepared for sequencing using standard Illumina protocols	9606	Normal6	We applied the reads filtering towards the raw reads after sequencing to achieve the clean data following the criteria: a)10% base quality <15 b) 13% base quality <20.	Hisat2 mapping to reference genome	count counting	Genome_build: GRCh38	Supplementary_files_format_and_content: TXT file contain counts for each sample	GPL20795	Zeyi,,Zhou	zhouzeyi_1993@sina.com	Cardiothoracic surgery department	Zhongshan Road No.321	Nanjing	JiangSu province	210008	China	0	HiSeq X Ten	cDNA	transcriptomic	RNA-Seq	BioSample: https://www.ncbi.nlm.nih.gov/biosample/SAMN15395332	SRA: https://www.ncbi.nlm.nih.gov/sra?term=SRX8627930	NONE	normal	ascending aorta
GSM4644230	NORMAL 7	GSM4644230	Public on Jul 02 2020	Jun 28 2020	Jul 02 2020	SRA	1	ascending aorta smooth muscle	Homo sapiens	tissue: ascending aorta	disease: normal	total RNA	Ascending aorta tissue was removed, quickly frozen in liquid nitrogen, and RNA was harvested using Trizol reagent (Invitrogen).	RNA libraries were prepared for sequencing using standard Illumina protocols	9606	Normal7	We applied the reads filtering towards the raw reads after sequencing to achieve the clean data following the criteria: a)10% base quality <15 b) 13% base quality <20.	Hisat2 mapping to reference genome	count counting	Genome_build: GRCh38	Supplementary_files_format_and_content: TXT file contain counts for each sample	GPL20795	Zeyi,,Zhou	zhouzeyi_1993@sina.com	Cardiothoracic surgery department	Zhongshan Road No.321	Nanjing	JiangSu province	210008	China	0	HiSeq X Ten	cDNA	transcriptomic	RNA-Seq	BioSample: https://www.ncbi.nlm.nih.gov/biosample/SAMN15395331	SRA: https://www.ncbi.nlm.nih.gov/sra?term=SRX8627931	NONE	normal	ascending aorta
GSM4644231	NORMAL 8	GSM4644231	Public on Jul 02 2020	Jun 28 2020	Jul 02 2020	SRA	1	ascending aorta smooth muscle	Homo sapiens	tissue: ascending aorta	disease: normal	total RNA	Ascending aorta tissue was removed, quickly frozen in liquid nitrogen, and RNA was harvested using Trizol reagent (Invitrogen).	RNA libraries were prepared for sequencing using standard Illumina protocols	9606	Normal8	We applied the reads filtering towards the raw reads after sequencing to achieve the clean data following the criteria: a)10% base quality <15 b) 13% base quality <20.	Hisat2 mapping to reference genome	count counting	Genome_build: GRCh38	Supplementary_files_format_and_content: TXT file contain counts for each sample	GPL20795	Zeyi,,Zhou	zhouzeyi_1993@sina.com	Cardiothoracic surgery department	Zhongshan Road No.321	Nanjing	JiangSu province	210008	China	0	HiSeq X Ten	cDNA	transcriptomic	RNA-Seq	BioSample: https://www.ncbi.nlm.nih.gov/biosample/SAMN15395330	SRA: https://www.ncbi.nlm.nih.gov/sra?term=SRX8627932	NONE	normal	ascending aorta
GSM4644232	NORMAL 9	GSM4644232	Public on Jul 02 2020	Jun 28 2020	Jul 02 2020	SRA	1	ascending aorta smooth muscle	Homo sapiens	tissue: ascending aorta	disease: normal	total RNA	Ascending aorta tissue was removed, quickly frozen in liquid nitrogen, and RNA was harvested using Trizol reagent (Invitrogen).	RNA libraries were prepared for sequencing using standard Illumina protocols	9606	Normal9	We applied the reads filtering towards the raw reads after sequencing to achieve the clean data following the criteria: a)10% base quality <15 b) 13% base quality <20.	Hisat2 mapping to reference genome	count counting	Genome_build: GRCh38	Supplementary_files_format_and_content: TXT file contain counts for each sample	GPL20795	Zeyi,,Zhou	zhouzeyi_1993@sina.com	Cardiothoracic surgery department	Zhongshan Road No.321	Nanjing	JiangSu province	210008	China	0	HiSeq X Ten	cDNA	transcriptomic	RNA-Seq	BioSample: https://www.ncbi.nlm.nih.gov/biosample/SAMN15395329	SRA: https://www.ncbi.nlm.nih.gov/sra?term=SRX8627933	NONE	normal	ascending aorta
GSM4644233	NORMAL 10	GSM4644233	Public on Jul 02 2020	Jun 28 2020	Jul 02 2020	SRA	1	ascending aorta smooth muscle	Homo sapiens	tissue: ascending aorta	disease: normal	total RNA	Ascending aorta tissue was removed, quickly frozen in liquid nitrogen, and RNA was harvested using Trizol reagent (Invitrogen).	RNA libraries were prepared for sequencing using standard Illumina protocols	9606	Normal10	We applied the reads filtering towards the raw reads after sequencing to achieve the clean data following the criteria: a)10% base quality <15 b) 13% base quality <20.	Hisat2 mapping to reference genome	count counting	Genome_build: GRCh38	Supplementary_files_format_and_content: TXT file contain counts for each sample	GPL20795	Zeyi,,Zhou	zhouzeyi_1993@sina.com	Cardiothoracic surgery department	Zhongshan Road No.321	Nanjing	JiangSu province	210008	China	0	HiSeq X Ten	cDNA	transcriptomic	RNA-Seq	BioSample: https://www.ncbi.nlm.nih.gov/biosample/SAMN15395328	SRA: https://www.ncbi.nlm.nih.gov/sra?term=SRX8627934	NONE	normal	ascending aorta
