# Supplementary material for: Analysis of Inflammation-Related Genes in Patients with Stanford Type A Aortic Dissection
Source: J Pers Med. 2023 Jun 13;13(6):990. doi: 10.3390/jpm13060990 (PMC10302091; doi:10.3390/jpm13060990)
Supplement: Supplementary file 1 [file jpm-13-00990-s001.zip › S3_GSE52093_genes expression.xlsx]

## Sheet: GSE52093_expr
GSM1259275	GSM1259276	GSM1259277	GSM1259278	GSM1259279	GSM1259280	GSM1259281	GSM1259282	GSM1259283	GSM1259284	GSM1259285	GSM1259286
ZZZ3	322.218	270.774	318.476	280.396	268.404	347.65	299.014	259.997	204.701	246.766	311.614	386.844
ZZEF1	229.049	187.189	279.035	218.322	388.696	327.777	347.708	232.289	206.4	254.61	242.319	295.697
ZYX	1494.96	1161.75	1277.85	1597.56	2493.88	2033.09	1592.78	1374.46	1718.86	1396.04	2137.55	2502.4
ZYG11B	950.854	948.551	999.518	1389.47	1331.87	1213.86	1010.46	972.357	1045.58	863.89	1066.96	1055.4
ZYG11A	-3.89452	-6.63317	-6.41768	1.49236	-7.76747	-8.25294	-12.9564	-7.32305	-1.99268	-8.86135	-14.006	-12.286
ZXDC	41.8077	46.9071	30.7479	37.9268	84.4808	44.9268	44.2672	42.9534	41.6963	41.934	32.0889	46.2898
ZXDB	20.761	9.90122	14.9797	39.4082	29.3341	31.2089	45.8265	13.4374	12.4709	14.5094	42.085	26.3141
ZXDA	33.9835	24.9646	53.5884	63.136	81.3633	70.9006	68.1508	33.5543	12.4378	19.0476	80.9219	71.6859
ZWINT	24.519	130.32	27.0978	37.1484	-4.557	2.41753	9.65027	99.9715	171.222	157.572	0.562389	7.18105
ZWILCH	162.016	292.756	216.552	223.554	99.668	92.5912	96.3751	223.393	447.764	294.268	108.923	126.224
ZW10	361.114	374.915	270.501	285.32	195.971	235.788	219.345	342.581	407.903	394.36	224.1	283.161
ZUP1	94.153	124.474	95.8181	86.9611	85.5297	74.0003	97.9685	80.2551	81.1576	99.399	106.77	118.286
ZSWIM8	648.084	738.88	843.07	968.503	1331	1060.72	843.07	936.312	1028.27	1044.41	859.491	755.571
ZSWIM7	195.971	96.2864	207.972	95.901	176.482	188.486	58.8916	184.848	102.6	97.7982	86.2926	268.794
ZSWIM6	260.458	395.311	496.181	316.639	437.12	363.145	344.788	246.6	281.902	291.276	317.264	319.808
ZSWIM5	46.6057	32.9807	25.966	45.0185	60.6737	37.9876	26.142	23.9736	13.1662	17.4463	35.9387	59.5565
ZSWIM4	257.751	285.398	202.102	169.924	192.89	252.806	146.008	164.123	220.426	538.684	215.699	179.773
ZSWIM3	47.6085	39.1312	53.0528	49.2448	52.418	56.1903	37.7083	52.1158	41.5242	40.2215	52.816	38.8134
ZSWIM2	6.33283	-5.74682	4.93612	22.8313	4.81049	5.59924	2.74762	-6.33676	15.2626	14.1531	3.36497	-0.849432
ZSWIM1	266.215	210.204	203.701	250.25	253.299	219.157	168.801	257.819	233.219	209.56	201.052	170.93
ZSCAN9	151.457	86.9611	137.459	182.035	214.733	152.833	160.019	113.395	145.822	95.2742	154.95	149.577
ZSCAN5B	15.4836	5.28747	-1.99449	5.69791	2.08968	1.3568	5.66734	-0.703826	12.795	-1.86335	-2.15211	5.14017
ZSCAN5A	29.5636	23.2846	14.8394	-0.0779674	3.39694	8.75026	15.9284	31.4971	6.20489	42.1814	0.423939	11.0666
ZSCAN4	-3.14596	6.74305	-0.210534	-4.24212	1.56426	-0.136861	9.44374	-0.36103	-3.94989	5.03778	2.32742	5.52647
ZSCAN32	238.253	121.808	179.436	185.814	169.098	196.414	216.983	173.82	110.157	99.668	231.768	236.532
ZSCAN31	53.9898	33.2065	75.9796	120.65	130.659	159.42	89.1049	43.9849	28.4068	33.1555	127.742	151.812
ZSCAN30	13.2567	-5.42734	13.5951	8.86544	12.3403	14.4292	3.1375	18.3302	-1.45562	12.4771	15.0867	9.0649
ZSCAN29	19.0964	15.9732	17.3193	22.5442	15.3051	14.9755	15.8542	16.5649	17.3808	16.8102	20.6661	11.9764
ZSCAN26	243.065	148.731	248.511	269.161	171.571	232.631	175.261	255.774	172.515	87.1595	229.365	182.592
ZSCAN25	45.2718	23.3786	17.4436	13.0433	24.1304	19.4036	28.2948	20.5683	27.2322	29.0632	32.5527	22.267
ZSCAN23	-1.30072	4.0169	5.73215	2.05228	7.90864	9.70683	1.45156	8.33068	-3.69239	-5.17755	-1.93151	5.62366
ZSCAN22	11.2932	-4.07845	-0.44839	12.1151	13.3684	20.2336	2.70506	18.3207	-4.38079	3.2088	2.28415	3.43088
ZSCAN21	112.621	68.3028	104.103	124.604	124.301	125.451	123.016	88.772	87.6634	61.5334	91.5279	128.236
ZSCAN20	2.55189	8.19828	3.15031	4.70702	4.30541	7.59239	9.34246	8.22188	3.56868	-1.2825	13.5081	9.08256
ZSCAN2	85.4756	50.4278	56.3053	71.6036	58.9907	58.82	52.127	88.1058	62.1615	78.612	52.7593	53.2361
ZSCAN18	1334.79	659.222	1180.2	1176.87	1364.19	1499.28	1107.26	913.593	556.487	693.629	1428.13	1436.24
ZSCAN16	103.527	39.3297	54.4524	67.6709	85.0655	87.8413	85.2284	68.5578	29.0009	32.7368	76.4453	77.5371
ZSCAN12P1	5.14851	3.83986	15.7816	2.50982	10.2524	8.76132	1.98611	11.4093	7.31723	14.597	3.51041	5.12543
ZSCAN12	33.7929	10.8607	18.4308	21.1889	20.0913	23.8853	11.3548	17.4527	41.29	7.42139	22.9696	24.8619
ZSCAN10	0.0630499	6.81547	-7.77889	-11.2098	-9.35071	-7.27609	-6.24378	-5.96726	-7.45603	-10.4349	-2.39705	-7.19203
ZSCAN1	-9.05528	-8.11099	-2.52492	-10.6425	-16.1717	-9.66085	-13.8636	-3.70887	-16.5657	-15.0336	-13.2118	-4.49129
ZRSR2	345.81	235.465	332.768	330.713	382.552	324.477	331.121	494.624	279.64	348.98	294.068	392.298
ZRANB3	25.8586	-2.86604	6.68483	17.425	5.77511	7.93459	13.2101	6.126	4.50553	5.50413	-3.15708	3.38807
ZRANB2	1196.01	1141.08	1777.34	2025.1	2337.1	1937.32	1563.47	1235.95	1237.73	839.707	1842.82	1660.02
ZRANB1	196.665	161.607	239.568	245.339	336.67	261.465	284.965	235.742	157.687	146.548	200.457	179.954
ZPR1	194.559	190.303	61.374	74.2094	96.2864	79.4196	118.972	126.109	113.772	192.519	87.4057	85.3491
ZPLD1	15.0053	10.0408	3.44306	-1.77092	-6.43572	-7.05741	-2.60228	14.3816	-1.69573	-1.75149	-6.18271	-2.7183
ZPBP2	-1.35148	8.47707	-4.29027	13.795	-2.26793	5.45424	7.53855	2.01328	1.83141	9.92272	4.6357	5.85671
ZPBP	-12.0391	-6.96917	-3.64523	-5.46269	-9.34492	-6.68461	-5.53795	-9.80236	-11.4325	-11.1199	-12.1528	-4.44086
ZP4	-3.49872	7.93351	-8.56397	-9.55974	-10.1567	-8.29147	-9.38403	-9.54589	-3.59094	-9.91416	-16.1291	-10.1953
ZP3	0.635478	1.55641	7.8051	5.41371	-0.421963	7.29444	2.12981	17.1593	5.70497	13.9867	7.7369	14.1803
ZP2	-7.37495	0.3733	-7.60503	-1.76739	-6.15852	-4.19661	0.515848	-1.98074	1.97199	-7.10321	-2.6248	-7.61599
ZP1	-4.4544	-2.19052	-3.70887	-1.77178	-5.23092	3.40139	-3.30725	-6.36499	-3.69065	-7.62467	-7.68573	-1.74068
ZNRF4	-6.97985	-8.55068	-7.46979	-14.3957	-1.47776	-8.80458	-1.97803	-7.2626	-7.02857	-10.7857	-7.02671	-6.89268
ZNRF3	75.0295	37.4485	57.2134	91.9382	108.04	106.102	91.7991	56.8822	25.6932	66.4737	94.8349	125.079
ZNRF2P1	15.1646	21.4874	11.2779	16.145	8.94261	11.3809	2.66292	6.07021	-7.95549	22.024	21.5282	11.9444
ZNRF2	-3.5916	-4.05333	5.17472	-2.15075	-8.02181	5.48453	0.0224279	-0.176243	-2.51033	-6.6642	-3.83044	-5.01814
ZNRF1	-14.2047	7.3944	-2.33643	-13.3734	1.73059	-2.5388	5.60916	-3.53402	-10.4841	1.80438	1.11167	-1.83596
ZNRD1ASP	1.13197	-5.42654	-2.37794	-8.36668	-8.56242	-11.1556	-2.50109	-2.43203	-5.80777	-7.30569	-7.95215	13.9412
ZNRD1	357.667	254.61	218.189	214.689	212.913	174.464	221.832	249.076	321.858	306.209	224.451	222.178
ZNHIT6	544.233	438.104	525.987	416.627	500.667	538.507	649.45	463.676	305.848	280.82	585.807	501.527
ZNHIT3	1232.91	824.404	961.713	1233.95	928.853	1045.58	1071.73	1058.43	914.544	889.138	1253.97	1035.1
ZNHIT2	69.0055	57.4501	42.1419	59.3632	62.9529	52.8701	40.0032	58.9263	66.4291	73.2467	62.7837	33.3182
ZNHIT1	1009.09	1055.4	900.107	1004.19	974.788	810.696	1052.29	1191.9	1408.46	1369.07	676.919	960.236
ZNFX1	371.97	353.765	524.211	366.348	371.39	495.25	511.985	497.688	400.817	388.611	443.842	357.787
ZNF99	14.5672	-4.85226	4.66265	3.64963	-0.872665	8.41267	0.912149	7.39016	3.7988	16.1174	4.29535	-1.0813
ZNF98	4.31801	16.6718	1.58507	4.31737	0.825667	8.7218	5.01417	6.7933	7.59504	1.56977	9.13314	1.59151
ZNF93	-0.381083	11.9188	6.93141	-7.81061	5.80093	-4.08554	4.43344	4.38896	7.37515	27.8384	2.34009	3.39487
ZNF92	1.34007	14.2368	3.45834	2.48455	1.90299	16.7574	3.35369	-0.293922	-0.125068	14.135	2.03168	0.6668
ZNF91	159.662	338.255	362.736	202.504	527.254	369.696	279.9	191.931	162.582	191.333	251.177	214.22
ZNF90	7.84871	6.27939	0.570742	-1.93426	-2.90741	-6.99037	-6.12448	-9.1247	-2.02704	5.44303	4.36066	-2.69674
ZNF890P	12.0338	17.4096	7.87356	18.6186	21.3138	21.3921	17.7719	5.19756	6.33163	16.6868	13.5968	20.3513
ZNF883	16.9982	12.002	14.4894	16.7408	10.2619	8.29467	16.3389	12.6272	20.0376	19.9966	9.90122	8.88612
ZNF878	1.66291	4.40401	-5.293	8.14077	0.535479	-1.24688	0.0576648	-3.5755	-4.42466	4.65635	-5.79275	-3.78442
ZNF876P	10484.1	14632.9	14245.9	12741.5	13757.3	12485.4	11560.9	11222	13033.5	13033.5	11531.2	9806.49
ZNF865	8.81812	8.38878	18.8598	18.5027	16.0861	16.0609	1.18504	11.555	22.3142	18.8198	12.1025	9.44858
ZNF862	9.69479	2.04444	2.21909	9.55345	-1.39933	5.73007	2.18016	20.9057	6.99685	10.1883	2.49208	1.09626
ZNF860	85.3817	100.004	100.898	104.473	262.754	160.274	118.067	118.286	113.808	114.62	100.426	58.3728
ZNF853	17.3611	11.6258	7.7001	32.2022	16.5906	31.1067	13.7749	16.1662	8.91371	9.95689	17.4773	27.6668
ZNF850	10.3124	-1.20186	1.10092	8.09702	11.9489	11.2209	11.0496	10.6969	3.98375	6.42486	7.58024	11.5396
ZNF85	-6.57273	10.4008	-0.358777	3.38237	-4.48612	4.46444	-5.63552	1.6015	-2.23463	-6.17609	-13.123	-13.1302
ZNF847P	29.0679	9.57979	11.3616	13.9379	9.73068	10.7548	-0.247817	19.4463	8.49765	17.467	23.7022	11.3325
ZNF846	9.47499	17.0283	15.416	19.0505	16.037	19.5365	9.79274	10.517	8.81646	8.21382	12.7747	17.3771
ZNF845	58.6932	71.4458	60.2577	58.2546	97.7243	57.5114	83.9278	57.785	77.9841	78.0131	54.796	53.8775
ZNF844	31.3418	20.2892	17.5479	11.9733	18.0341	23.8146	14.0665	20.2812	16.4487	3.40923	30.1863	10.0453
ZNF843	-2.45105	8.11361	-5.86742	6.05448	6.45381	5.34662	0.284116	-11.0642	7.11393	12.658	2.1979	1.11433
ZNF841	44.9712	39.0191	40.4381	39.9238	65.1438	34.5821	28.4021	42.6483	54.1443	52.7593	46.3894	56.291
ZNF84	163.33	96.9105	235.843	213.871	222.637	248.671	160.129	155.772	176.288	106.551	192.279	225.089
ZNF839	171.552	204.535	217.272	172.711	213.749	212.537	183.132	190.656	185.687	202.052	211.833	178.77
ZNF837	6.62636	9.03019	18.8545	26.7059	11.2199	4.29784	15.5828	15.3845	18.0909	27.0938	8.79647	18.6712
ZNF836	28.3796	15.012	10.2782	23.462	35.69	24.8317	10.1785	27.0793	21.2518	12.6368	14.207	16.6468
ZNF835	-8.46367	5.79079	-5.56729	2.29808	-6.00315	0.0465107	-1.70284	-4.22394	0.391993	-1.09204	5.74233	7.73446
ZNF833P	-6.338	-7.06546	-3.00197	-1.52146	1.0955	-5.08497	-4.30109	-2.24559	-8.38116	-12.2713	-7.66286	-7.47177
ZNF831	11.8037	13.4235	9.50507	3.15617	12.5126	6.57106	13.0763	11.0496	10.3187	17.5949	10.5567	26.0775
ZNF830	393.636	362.429	308.961	451.177	473.587	418.315	293.376	314.736	274.41	374.136	383.064	453.836
ZNF83	215.943	193.055	409.594	411.283	736.979	516.659	360.364	293.821	253.258	126.628	343.06	322.899
ZNF829	11.5817	18.7647	3.788	6.68346	-1.97312	18.0935	8.54056	1.52885	0.193378	4.33556	13.8993	6.79017
ZNF827	268.938	188.486	331.207	410.945	692.071	505.8	319.697	345.157	284.841	193.958	230.776	278.123
ZNF823	132.572	122.145	154.95	155.408	204.495	188.058	183.685	144.99	101.037	93.3766	181.329	147.949
ZNF821	43.6204	34.2465	45.8762	66.1811	66.4737	61.7411	48.8124	34.2572	58.9351	32.8872	56.6648	70.9006
ZNF816	160.969	122.992	117.389	172.029	124.192	164.156	134.789	110.839	112.842	97.7761	120.343	121.653
ZNF815P	28.8829	19.8349	24.6722	27.9195	6.00691	15.3903	17.1568	23.0173	20.129	3.79694	19.3864	13.1591
ZNF814	23.4922	37.0943	15.021	15.579	14.5779	20.9859	12.3719	14.2251	4.53039	37.0204	11.1115	27.281
ZNF813	23.0326	21.9074	17.1085	22.4725	8.51752	15.9431	8.27624	15.7542	12.819	13.9805	27.0876	21.6398
ZNF812P	21.8077	16.3876	56.5187	11.1383	15.2922	2.98149	13.8591	9.96706	11.0625	3.26793	15.397	23.3671
ZNF81	0.286158	-13.8028	-4.70543	-9.89727	-0.525734	-3.16201	-0.844682	-2.13425	-7.25299	-8.73726	-1.53816	-10.1497
ZNF805	63.0603	39.8194	77.9205	88.5348	90.805	108.845	83.2615	72.4597	67.6709	50.3931	86.5288	71.8283
ZNF804B	0.298028	-0.658234	0.163326	-2.07287	-0.82438	-9.6415	0.62059	4.93331	-2.44021	4.58145	-6.41768	-1.62338
ZNF804A	9.7229	3.56349	7.15252	7.6767	-0.658899	10.8369	5.9603	20.4441	2.46636	9.89165	3.95903	0.504164
ZNF800	155.686	115.367	128.191	106.53	104.758	130.18	147.676	116.717	103.589	107.331	159.946	145.308
ZNF80	13.1627	20.9725	6.33542	19.243	5.73879	15.4961	21.3972	2.34469	11.612	9.80732	15.8166	20.2535
ZNF8	4.23445	17.7991	-1.15205	4.63792	6.39403	4.56074	14.1032	17.4737	21.7502	17.2189	0.315563	25.9184
ZNF799	2.78055	7.07463	1.42595	19.8134	9.97834	15.3146	11.7573	16.7574	10.7796	5.46575	13.035	19.623
ZNF793	15.3182	-0.830524	0.0312404	4.00617	-0.00449628	8.49502	4.92901	-4.18069	-1.73394	1.5608	-2.9491	0.702793
ZNF792	47.767	51.3113	42.7985	41.5083	33.3994	42.1568	61.9329	20.463	9.32311	69.2244	41.4321	55.9813
ZNF791	265.709	198.299	315.814	330.268	407.596	363.23	254.403	291.276	103.032	163.438	352.272	278.96
ZNF790	7.792	-2.4591	2.40422	-6.24931	8.18078	8.25268	7.45204	17.2377	-0.494366	3.0627	10.828	-5.1966
ZNF79	18.4252	16.9755	11.7112	27.131	20.8027	36.9602	22.4991	31.7766	14.8914	12.2712	31.2633	18.7132
ZNF789	110.437	81.1829	89.6591	125.156	137.556	144.419	103.508	66.718	67.1304	26.7604	145.635	134.84
ZNF788P	83.0684	79.3875	53.1037	84.2385	54.2352	70.5027	67.0123	88.7907	103.059	98.6776	46.5129	32.6263
ZNF787	303.275	264.487	150.128	171.672	100.898	159.068	118.012	199.985	258.957	365.916	163.49	195.361
ZNF786	738.126	1273.48	1318.4	909.742	2260.27	1275.04	1206.8	1111.39	1231.55	959.386	841.204	720.932
ZNF785	40.678	26.11	31.8297	48.4112	105.743	55.7353	68.8584	42.2642	47.0839	27.462	29.0571	22.2032
ZNF784	46.7124	31.0822	29.4851	66.0689	67.3235	42.7469	41.3741	45.2833	65.0414	21.4578	69.3644	34.0706
ZNF783	98.4736	103.708	113.239	113.153	166.361	102.261	128.438	94.9872	130.395	139.175	93.3662	89.6239
ZNF782	9.75105	20.1066	11.932	14.0852	31.9594	19.7267	20.832	3.0822	-1.58751	2.86777	11.3603	16.882
ZNF781	44.3348	20.0343	32.1781	23.0379	38.2341	36.7504	16.4616	23.7707	11.5698	8.35695	32.6	19.4964
ZNF780B	-0.0379486	0.0619659	3.09921	-1.72264	3.59699	10.0859	2.36093	6.06229	-2.49275	1.64012	11.6095	-1.80468
ZNF780A	-7.86721	-3.63048	-4.57877	-6.67143	-2.3994	-0.931901	3.06104	-11.3507	-0.144487	-9.65448	1.4822	-0.829139
ZNF778	9.67873	14.4006	14.0138	10.7696	9.05096	3.34709	8.13462	5.92486	14.0577	7.69478	6.3495	1.37464
ZNF777	116.971	80.7238	93.3662	113.608	115.586	95.7307	100.173	105.189	89.0528	107.974	87.9396	110.213
ZNF776	11.6738	9.24422	27.0876	21.7502	21.6869	9.69549	17.3193	25.784	13.2599	2.76268	16.211	9.18185
ZNF775	67.3408	39.4609	45.8959	55.1051	58.7416	49.1756	38.5337	64.0679	74.6569	48.0216	42.1111	38.3035
ZNF774	15.0104	3.97656	7.4897	4.69061	5.45336	11.4626	9.09915	-2.87277	-6.95121	1.36129	0.0248966	2.60627
ZNF773	111.305	98.4558	105.9	108.674	178.222	139.148	105.381	113.845	105.679	91.7991	81.2972	79.8439
ZNF772	12.8704	4.89355	18.3685	19.7185	9.47711	21.6356	12.3701	4.83989	7.75855	2.72259	6.16034	12.282
ZNF770	216.065	225.374	205.867	237.868	219.572	213.318	254.61	223.095	192.815	252.121	295.923	243.596
ZNF77	26.8381	13.2986	35.8126	40.9998	46.8659	32.4851	46.6921	37.322	12.6053	24.3702	33.0634	34.9773
ZNF768	28.97	8.51972	19.6715	35.3455	11.1137	10.9623	16.9666	35.4429	32.2052	73.7851	20.8417	40.0239
ZNF767P	59.6893	52.7814	71.6982	83.3112	192.192	103.657	97.8874	77.4655	85.1314	33.4449	78.9313	88.755
ZNF766	122.61	69.4505	91.953	107.443	132.933	120.606	94.0021	121.234	117.07	79.047	87.1102	87.4333
ZNF765	5.51101	7.76984	12.6894	14.9683	4.25096	10.7182	8.59289	9.01657	-1.96835	0.502757	1.17703	14.7115
ZNF764	22.6889	8.8976	8.71423	22.4166	5.12543	18.0294	7.78772	9.80864	14.4894	22.4875	9.65709	2.36662
ZNF763	62.546	81.7056	75.0295	102.689	148.362	99.8455	79.5537	106.335	88.6243	78.2422	82.7165	46.9951
ZNF761	37.7638	31.4842	18.6354	13.1142	43.0157	28.0645	22.8188	24.4039	22.2187	37.0836	36.478	16.6771
ZNF76	73.2806	55.404	75.8139	73.0302	126.942	106.968	88.1968	99.5043	80.2351	58.1519	64.2222	44.3909
ZNF75D	119.442	136.584	178.726	181.076	155.87	170.103	155.273	149.332	216.733	150.715	153.006	155.961
ZNF75A	45.6698	43.4746	76.9385	80.8359	36.2282	53.2114	35.2178	78.9499	83.4492	62.3534	55.1863	34.0158
ZNF750	-5.3528	12.0544	-5.78575	-3.46527	2.90036	-11.5907	2.44331	-1.55182	-0.392325	-0.403434	0.410481	-9.3126
ZNF749	-2.6635	-7.13002	1.22905	0.880863	-0.157419	-0.0726541	-5.97033	-5.80213	-5.64892	-6.15852	-12.3002	1.71094
ZNF747	7.96631	7.22499	10.4898	6.766	9.5807	7.74953	13.5491	6.22133	15.4996	7.39763	11.4958	11.0636
ZNF746	281.016	288.437	226.612	264.276	289.63	228.309	281.962	251.43	199.267	279.749	252.416	291.141
ZNF740	22.3007	14.326	8.8872	32.1338	8.14814	19.0049	11.7753	18.7495	16.5132	16.8163	27.4929	21.1814
ZNF74	73.3767	17.4463	43.5264	52.6651	44.2052	74.4179	23.0827	60.5812	61.7659	59.3706	18.3647	55.6603
ZNF738	2500.46	3709.32	3980.98	2739.55	6056.68	4465.16	3352.68	4426.78	4214.01	3238.93	2852.93	2194.06
ZNF737	11.2368	-2.55109	6.95864	12.2434	9.10415	16.0881	3.94271	-1.90065	-3.42054	5.74449	7.22853	13.7795
ZNF736	1.37928	-5.68734	0.916328	9.88078	7.11467	4.63453	5.58393	10.112	12.0985	-4.68288	-2.97058	-0.911627
ZNF735	-3.57829	2.92991	4.42189	4.72362	-4.67605	3.59903	-2.40384	1.65898	-0.900438	3.91464	4.09511	0.506105
ZNF733P	5.33461	-1.87499	14.8697	3.11476	3.7663	8.37283	8.76855	10.6397	2.25371	2.86226	-0.10427	4.34781
ZNF729	4.82039	5.96508	-3.73637	6.01816	6.32577	7.84548	-4.33937	-0.894428	4.58864	17.6149	-3.0521	6.06101
ZNF726	6.25764	3.2088	0.510827	6.94255	4.37333	-5.12323	-5.87949	1.76781	4.29535	-5.93999	-1.57577	5.15711
ZNF721	164.004	124.123	196.414	202.332	207.313	203.602	164.366	130.868	138.988	238.473	176.688	235.926
ZNF720	5.16006	15.2224	6.43994	4.22833	23.9164	7.66236	7.95339	-0.0846768	17.5199	6.10972	14.2846	11.8869
ZNF718	10.6313	8.56367	13.5045	20.1514	8.94567	10.7386	9.75724	5.53584	3.92688	13.0645	11.4241	1.58832
ZNF717	29.1903	9.82926	12.57	37.8316	23.3325	18.3743	17.5993	11.9571	20.2274	17.7124	39.2949	21.4038
ZNF716	51.1138	68.788	60.6108	54.5434	67.3981	64.3649	59.99	78.8697	94.4013	67.2711	39.5392	50.421
ZNF714	-3.37913	0.110589	1.01735	-8.77312	-3.32138	-6.3745	-0.555199	-12.8014	-6.02478	-9.29415	-1.11737	-7.11623
ZNF713	17.8575	24.5633	20.3384	22.4602	21.3287	19.0189	29.7708	8.14669	26.9623	11.7742	24.9311	16.4377
ZNF711	3.88326	8.83973	17.1905	21.7051	13.3456	1.43103	13.9703	13.5295	0.958015	0.854155	13.1679	28.202
ZNF710	-15.5202	-7.11947	-7.02776	-10.6062	-9.64387	-7.22691	-7.91421	-4.87123	-9.18296	-9.558	-13.7429	-11.3722
ZNF71	6.14857	1.32854	2.83982	17.2429	2.81302	-0.459333	10.7879	6.08984	10.112	16.4686	10.8598	4.88378
ZNF709	-2.52441	5.76834	-5.12904	12.252	-6.67927	-3.32388	-3.54101	-2.32012	-7.93015	-5.04965	-8.17096	-1.79607
ZNF708	0.331743	-15.147	-12.3136	-9.14712	-4.45974	1.96538	-9.74378	-12.2091	-0.748193	2.12502	-7.9393	-6.69372
ZNF707	30.4798	40.2282	29.0107	23.9135	24.8058	27.5077	19.1649	27.2787	30.3522	62.4135	38.7357	23.3526
ZNF706	211.43	140.165	264.69	180.815	218.151	249.69	213.517	150.255	125.775	114.1	268.121	232.512
ZNF705G	24.266	13.8919	22.4802	22.2302	13.0717	26.1868	22.6967	26.1761	26.2254	2.5875	26.3464	19.4228
ZNF705D	-5.24617	4.04791	-2.39549	-5.76457	-8.97088	1.59084	-0.708244	3.18868	-1.642	2.87615	-2.8578	-4.69742
ZNF705B	4.5287	2.58044	1.2926	-1.33816	2.03849	7.02769	4.8271	3.5805	8.6891	6.3038	-1.13705	-0.0705948
ZNF705A	5.12543	10.0357	1.67385	3.49827	-3.02708	-3.36227	12.2876	-3.27956	-0.167652	5.43591	3.27304	1.30784
ZNF704	304.079	124.092	449.853	524.067	710.724	659.404	596.995	354.632	214.22	124.146	463.284	357.667
ZNF703	24.4708	6.05107	15.8073	27.8705	4.33698	16.4883	17.7855	22.4602	26.5692	9.63288	16.258	19.6332
ZNF702P	40.3954	9.0122	28.1553	47.925	37.5346	34.6976	36.4408	35.0833	36.8282	14.935	38.0319	44.8863
ZNF701	32.1276	40.2004	42.4765	38.2059	31.656	30.3918	44.877	38.1051	42.058	33.723	32.2189	54.0683
ZNF700	234.039	308.373	312.229	274.193	331.003	349.918	268.622	218.322	284.586	307.126	235.465	206.183
ZNF70	2.96718	-6.51527	13.1662	6.44548	14.6748	0.244155	1.6794	-2.61743	8.03529	2.21738	9.12465	1.30832
ZNF7	121.294	108.961	128.41	153.866	138.379	140.697	138.833	137.411	132.031	115.196	134.382	86.6037
ZNF699	14.0322	10.7595	17.2459	18.2076	16.7722	13.4449	8.06896	24.9935	7.0237	11.0454	22.2761	9.63418
ZNF697	12.3356	46.8793	23.8092	22.7535	15.8627	21.5188	27.4929	26.4172	46.8272	32.5056	16.0149	12.4517
ZNF696	163.49	81.6913	86.0584	110.871	94.8145	114.935	80.0797	97.3151	93.3373	111.395	107.395	107.199
ZNF695	21.537	17.5182	4.10841	10.5252	5.92942	12.638	8.6992	11.4757	10.7825	18.6965	1.46178	4.48245
ZNF692	87.2734	112.431	79.8224	95.6864	157.922	80.9679	105.719	62.5178	135.442	150.175	76.0438	73.9449
ZNF691	25.8946	18.559	27.1671	23.0084	36.3651	27.0748	23.9614	28.9141	37.3386	18.8	21.3054	21.2177
ZNF69	2577.64	3924.11	4826.83	4602.12	8740.63	6488.32	4505.47	3624.78	3542.42	3426.43	3402.81	2791.48
ZNF689	293.481	213.55	186.992	282.932	256.231	325.725	160.778	259.142	222.178	270.977	252.295	351.799
ZNF688	95.2462	65.3605	104.299	99.9581	106.409	90.5167	112.923	124.352	99.1263	57.4077	68.8781	40.0304
ZNF687	9.20497	10.6262	6.96139	9.63288	34.3302	21.1289	16.2325	19.3254	23.5984	12.8881	9.0137	3.96625
ZNF684	49.0244	44.6016	87.2369	89.3585	75.2894	99.2135	69.0309	51.0486	40.6282	15.6598	61.8067	56.9573
ZNF683	3.90886	7.94577	23.5438	16.8517	24.4039	19.9039	15.1133	2.75292	8.77801	8.53241	18.4159	34.2159
ZNF682	2288.24	3461.56	5129.2	3373.03	8007.8	5272.27	4488.45	3597.67	3127	3326.94	3228.39	2391.18
ZNF681	9.43859	23.5052	16.0187	21.3579	1.84233	12.4739	0.990437	16.8471	17.1482	20.1066	21.9074	15.4743
ZNF680	77.0286	82.6133	124.89	159.032	134.877	118.42	103.629	81.097	73.7548	53.3517	107.176	101.005
ZNF679	27.3308	13.5918	34.0766	24.044	14.5496	32.3194	8.74179	31.9674	19.4964	16.1111	27.7799	34.6256
ZNF678	20.1414	13.0185	15.6294	11.1891	17.6149	9.60255	10.8122	10.8719	7.55628	7.58224	2.7658	1.486
ZNF677	7.2673	-9.62918	2.03226	2.75921	-0.1056	1.14154	17.0377	8.63267	-9.02671	-1.90285	1.69926	-2.03102
ZNF676	8.56279	6.37005	14.0248	13.3213	21.9702	9.81686	9.94194	13.6565	20.5647	29.9712	6.9433	6.77732
ZNF675	2.39066	-1.86886	-1.32056	1.19946	-3.46888	2.87108	2.74088	4.7229	-1.30072	2.81169	12.8339	-2.93638
ZNF674-AS1	-0.561053	6.696	9.19346	11.9001	23.1067	6.17404	4.4415	1.38085	10.6662	-2.05539	2.30472	-2.63753
ZNF674	19637.8	20095.6	16530	20836.8	18973.7	16886.6	21873.4	18012.8	20481.7	20255.5	19418	21260.9
ZNF672	280.82	223.795	183.254	190.955	240.949	154.208	216.733	208.567	250.543	279.235	148.205	224.056
ZNF671	42.7228	43.6443	65.0147	91.8819	43.4887	72.3153	45.6774	52.127	98.2085	35.057	59.45	76.9172
ZNF670	30.9455	29.0287	24.3866	23.3162	20.0931	17.4773	15.6267	23.174	2.83982	24.2381	37.6726	23.3387
ZNF669	248.198	288.134	327.422	231.548	461.048	338.724	251.938	287.303	311.508	264.217	243.596	166.009
ZNF668	126.833	128.134	108.785	86.8286	91.1522	82.8913	92.7263	110.972	127.238	163.736	54.0056	96.0665
ZNF667-AS1	158.276	93.4856	219.507	184.54	162.089	157.404	302.615	119.846	89.2331	80.4259	217.173	161.381
ZNF667	72.0294	33.1701	63.4823	77.4241	49.5204	48.6399	49.8186	56.182	28.5907	35.5018	53.5567	29.7782
ZNF665	0.233297	-0.902903	8.12564	-4.25552	5.055	-7.97132	-1.20093	4.16859	-14.6266	3.5375	-10.7738	-5.07654
ZNF664	19.8928	6.97322	4.1559	27.0366	10.1398	10.0252	-0.720436	5.90291	2.24322	6.19394	10.2337	4.62553
ZNF662	28.2893	21.8909	44.6927	49.7347	58.6932	46.1746	55.44	58.2748	33.8148	4.68977	33.9048	27.1909
ZNF660	40.1942	19.0369	45.332	46.4347	51.2859	47.4534	32.2752	29.2725	10.5679	16.8224	20.3052	19.2582
ZNF658B	16.4732	13.451	19.162	37.3386	29.2685	28.7048	22.6935	20.5892	10.5192	10.3817	33.1497	32.1112
ZNF658	10.9094	9.98147	19.7646	51.1138	15.0539	18.1172	10.6302	10.8378	1.89371	-0.305773	31.4842	12.0766
ZNF655	36.3403	35.7206	28.6643	37.9774	40.5646	31.4323	42.094	40.7401	30.3984	35.0486	47.1712	38.313
ZNF654	103.657	62.3534	103.108	89.9253	142.116	150.042	128.41	107.022	56.2114	64.1301	112.621	85.5297
ZNF653	99.2286	73.6486	92.8663	78.5584	89.3753	88.9686	65.4923	83.8762	62.0368	96.6039	84.2825	74.1718
ZNF652	2637.96	4034.63	4857.46	3654.31	9226.5	4709.16	6624.2	3659.26	4188.45	4066.27	2955.5	2676.82
ZNF649	48.4659	37.174	35.9291	26.7401	34.9168	45.8014	44.1065	40.5874	25.589	14.7929	54.4409	45.2833
ZNF648	-17.4626	-4.96908	-3.10141	0.260962	-5.90583	-3.51158	-10.1	-6.70054	-11.5352	-3.7628	-12.4249	-9.32248
ZNF646	15.9036	19.0049	16.3389	23.3293	47.5381	12.9192	28.3155	17.1515	6.37364	27.3715	14.5817	3.35059
ZNF644	159.897	142.005	203.306	175.053	167.843	177.307	183.75	182.096	96.8077	121.355	204.059	169.588
ZNF641	226.629	190.909	284.202	232.843	402.877	351.338	312.154	246.307	193.79	122.215	189.271	168.964
ZNF639	7.62147	14.5804	12.1372	17.5949	7.72153	23.9099	9.1724	15.1937	4.75409	8.91635	7.8618	12.0794
ZNF638	74.3749	44.0319	67.4626	61.3402	62.4913	56.8822	55.5199	67.9607	64.9263	52.2893	58.9143	76.7268
ZNF630	51.9671	16.9321	38.7581	67.313	53.174	56.9944	36.7745	46.9489	28.5698	29.3673	41.8594	42.4355
ZNF629	190.656	136.669	81.6289	165.72	131.347	118.727	61.9946	161.079	242.179	213.39	87.3264	133.619
ZNF628	1.95881	12.6282	1.36865	4.82305	11.7185	12.3319	-4.3264	8.98461	20.4419	13.6211	12.1496	1.50375
ZNF627	319.287	212.633	275.739	309.853	213.181	285.736	227.224	316.844	185.346	162.23	251.677	205.158
ZNF626	40.8818	49.2938	36.246	27.0323	73.3635	100.558	66.1811	71.0455	12.5259	42.3134	87.3137	68.2404
ZNF625	12.1882	11.704	11.3341	10.6188	9.02159	17.3643	4.0759	0.626946	13.6804	1.57518	7.12844	-3.57041
ZNF624	27.9746	12.2434	28.3644	14.1174	15.9709	16.3932	6.69681	19.9474	17.9139	19.1649	10.7003	12.0755
ZNF623	-7.39585	-12.9156	-3.5067	2.29099	-4.11257	-8.50578	-3.71542	-7.13501	7.21046	-6.70969	-4.90329	-6.27216
ZNF622	537.843	499.676	312.876	419.989	302.668	403.512	353.951	447.632	411.581	530.982	392.699	522.121
ZNF621	215.191	224.745	246.307	326.702	218.027	216.552	241.653	327.299	264.487	219.29	288.175	207.313
ZNF620	-6.57907	-2.85308	-3.85596	4.60854	20.0105	14.7957	1.4799	-8.739	-11.3423	0.463258	1.55135	-2.59858
ZNF619	4.80678	2.69602	-11.9863	-5.65145	2.09846	4.51794	6.92122	-1.15911	5.6743	9.49309	9.13615	-0.707596
ZNF618	124.74	49.9291	135.466	135.759	155.926	180.772	109.856	122.629	151.025	110.302	86.3262	123.957
ZNF616	66.6853	32.8155	51.9204	56.8248	42.0157	43.9958	49.8258	55.3778	53.957	38.212	52.3974	50.8773
ZNF615	237.76	112.944	177.843	256.231	207.648	222.513	244.853	181.307	130.659	98.2085	254.807	276.315
ZNF614	145.663	85.4077	119.397	153.224	132.392	135.338	133.181	125.477	87.2136	132.933	154.021	123.132
ZNF613	179.144	123.413	136.979	176.58	140.262	182.806	137.766	149.948	121.323	116.792	169.859	140.298
ZNF611	11.1044	15.2096	14.207	11.2015	12.6978	10.2693	4.73547	9.27858	15.0867	11.8097	20.5871	15.4134
ZNF610	7.87356	2.35552	0.865799	-4.05235	5.20684	3.86003	-5.40238	6.42574	7.39336	-4.12155	5.30993	9.5636
ZNF609	96.994	57.8591	64.8663	106.069	132.031	100.326	123.891	84.5411	88.2913	90.4164	116.557	81.6913
ZNF608	32.2052	24.1001	38.6885	40.9041	25.776	23.5614	23.4832	81.6289	14.1232	23.4832	19.851	30.2381
ZNF607	43.7886	42.5521	15.9638	27.7237	34.0642	26.5813	34.0948	39.7458	48.1786	64.4418	25.0998	12.5002
ZNF606	11.4023	14.9755	30.2943	35.5789	42.4685	42.3611	30.3461	25.4248	33.7317	6.79164	33.7766	24.5633
ZNF605	59.5565	43.3297	52.2955	84.8958	74.0344	61.3275	48.3636	59.701	113.153	50.9284	66.801	48.586
ZNF599	-1.7455	0.360746	6.88457	9.59045	11.4156	14.0159	17.8554	5.9376	0.203178	10.1127	6.36281	2.90959
ZNF598	593.153	557.388	401.684	358.64	340.236	335.022	318.285	418.848	482.311	774.93	351.729	361.959
ZNF597	15.7889	-4.82079	10.8945	10.7055	9.66591	17.2652	14.2289	6.38378	-0.302254	7.46148	12.4201	12.2085
ZNF596	8.84941	21.6018	14.441	-4.22046	6.07269	23.7634	2.28271	17.7933	12.9024	1.48034	11.3948	17.5968
ZNF595	7.55821	7.1452	8.94335	4.42973	-1.78925	3.57508	1.17044	0.855394	-0.689646	2.81055	-1.57272	1.84512
ZNF594	22205	20685.8	19690.9	21260.9	20971.3	19481.3	19637.8	18299.7	23414.8	19637.8	19867.4	20381.2
ZNF593	574.29	582.922	241.566	268.272	239.031	185.266	244.448	376.909	455.605	741.997	250.784	265.851
ZNF592	7.44333	1.202	2.58381	-4.22139	-1.59728	-0.748884	5.9035	2.55728	1.55486	10.6834	-2.64238	-1.3404
ZNF589	76.176	62.8172	63.7816	86.62	139.828	81.3633	87.2734	58.5061	72.0182	42.8491	58.4764	34.6677
ZNF587	12.862	5.83932	5.08162	11.704	10.5992	10.5741	-5.20621	9.47135	-0.261049	2.21203	11.5764	0.40754
ZNF586	97.8124	158.107	228.224	192.339	97.1375	153.115	105.802	144.283	190.096	149.79	153.948	218.432
ZNF585B	15.9397	10.6929	14.6302	26.6716	33.0729	28.1605	21.0743	22.8834	-5.08916	0.621758	8.92607	18.3415
ZNF585A	78.699	45.1787	56.291	79.0595	203.4	86.0584	123.769	57.3338	44.1639	34.0247	77.6651	82.6997
ZNF584	36.5442	26.5146	24.3246	20.8691	30.1751	15.8789	21.224	30.6783	18.1279	28.9141	26.4546	7.06567
ZNF583	114.025	45.8465	84.9141	84.5411	66.5322	99.4165	75.3663	97.425	63.8683	37.4586	109.019	102.038
ZNF582	16.3101	-12.4888	-5.16552	-2.08358	5.73947	-4.45173	7.38165	0.779884	-4.62796	5.07316	8.70973	0.165666
ZNF581	250.006	286.329	372.946	459.38	274.365	298.578	387.519	435.272	484.678	354.954	318.223	210.856
ZNF580	173.547	140.498	174.68	195.736	256.614	190.776	168.544	253.471	255.901	117.037	154.725	98.4933
ZNF579	108.73	97.1234	71.9399	103.479	130.881	89.8212	84.1279	119.7	119.731	102.957	66.1157	34.9129
ZNF578	0.280814	-7.20846	-8.9773	-2.80369	-5.76635	5.66843	-4.89811	-1.45219	0.0177924	3.07242	-1.43265	-6.61307
ZNF577	561.152	661.812	884.4	725.501	1753.94	1169.85	830.553	587.427	776.227	644.542	635.629	377.333
ZNF576	95.7582	85.802	40.3423	83.7015	59.2638	50.5142	65.8592	65.7004	48.9149	87.7015	72.2931	91.4109
ZNF575	5.80909	5.60231	15.9014	-1.51066	9.11397	19.5732	14.4006	9.64641	9.23231	-5.97557	14.6956	12.1051
ZNF574	19.0302	1.9104	7.31354	16.7276	48.0562	20.4199	46.0801	15.6573	18.5027	26.0947	12.4467	24.1496
ZNF573	219.74	79.4615	264.64	261.279	399.947	371.731	191.621	185.11	124.371	81.097	237.76	265.782
ZNF572	11.3797	6.49571	10.578	11.4574	10.6242	7.38808	4.39533	5.37313	11.6143	9.72075	10.0387	0.612013
ZNF571	50.6962	16.4965	27.0323	42.1488	21.1289	41.4427	24.8923	42.9086	13.7585	12.4285	22.5606	29.6289
ZNF570	20.2121	5.01015	14.3865	10.9094	8.02583	16.1149	16.8517	9.9735	3.98804	10.1724	22.3465	25.4019
ZNF57	16.805	9.04635	9.13017	15.1775	10.8598	19.3698	15.2261	10.5625	4.55624	3.41812	9.05828	6.85006
ZNF569	7.62484	-8.30992	-2.99763	-2.20089	-0.419332	0.382348	5.62366	7.16686	-4.33937	1.34411	-4.42055	-0.971402
ZNF568	22.4768	9.10024	17.8136	21.2392	15.2959	17.9435	20.138	18.0792	32.0443	30.8751	18.3068	19.9669
ZNF567	33.2945	12.6397	24.7485	50.3998	41.384	31.72	40.6123	37.2712	19.373	31.2272	49.0244	29.5207
ZNF566	34.0158	31.191	38.4838	39.1014	27.4205	65.5306	33.4882	27.0366	25.784	29.9818	30.9748	58.3661
ZNF565	97.3874	59.3035	57.9354	100.751	75.4014	74.8338	76.5217	63.4458	44.4605	28.2174	79.0987	77.2701
ZNF564	127.5	60.2076	106.601	138.609	173.82	140.794	137.411	117.959	93.0974	64.7424	131.619	99.6866
ZNF563	11.8449	9.18185	10.6753	17.4136	55.2904	21.2272	37.8173	30.4061	18.2939	20.9947	9.11397	5.88704
ZNF562	248.815	345.81	318.909	265.412	319.168	293.376	264.835	280.87	242.757	267.964	236.887	214.508
ZNF561	51.0038	25.4002	36.8282	47.3035	34.9129	45.2358	12.7019	41.7693	34.5664	15.8104	43.4966	47.6731
ZNF560	5.92413	-10.1261	-6.48506	-2.73218	-3.43665	-7.46251	-1.92556	-8.01546	-2.81948	-4.91577	-3.99247	-6.17476
ZNF559	142.697	122.067	233.341	158.14	230.228	216.42	117.847	163.847	118.944	108.818	198.937	168.888
ZNF558	158.877	119.079	133.242	151.699	138.363	122.703	104.52	156.746	135.397	134.035	117.037	96.2864
ZNF557	152.096	206.684	186.681	199.959	428.168	238.592	204.582	172.654	176.238	181.203	137.723	112.944
ZNF556	-6.18574	-9.84047	-1.27129	-1.76038	-2.94171	0.541091	5.85016	-0.0534681	-4.08735	-12.4211	0.826702	-12.8734
ZNF555	15.0658	13.8182	15.6426	30.8852	15.232	27.6234	15.6736	26.611	16.0961	16.9786	20.9725	21.8638
ZNF554	-10.5724	-4.26854	2.65788	-3.351	-4.03747	-1.26495	2.05847	2.37856	-5.2816	-3.61702	-7.61269	-2.59638
ZNF552	5.21895	0.158056	9.76107	-7.5967	15.1189	9.42583	3.52831	1.43036	-1.8233	-2.20415	7.71126	3.64324
ZNF551	6.58963	10.9141	12.4048	13.3229	20.7163	8.51508	3.3125	4.23315	4.94649	4.18585	9.39801	3.0834
ZNF550	12.1169	3.02849	-1.24153	4.88174	1.27856	2.72762	7.06454	5.7456	3.13815	1.85219	-3.94752	-2.28319
ZNF549	5524.86	8213.06	10232.1	8658.96	14457.5	11160.9	9052.67	7203.88	7482.98	7842.97	8353.5	5425.05
ZNF548	111.007	86.6387	119.751	148.418	149.332	113.33	124.277	120.027	102.137	88.9501	171.99	145.394
ZNF547	4.13982	2.54617	3.05709	1.14294	5.92015	0.650411	-8.21282	-11.0095	10.7322	11.8064	5.90736	4.99923
ZNF546	-9.32484	-9.05528	-11.4172	-10.7257	-4.10779	-12.9208	1.32018	2.98389	-12.7955	-10.69	-11.0371	-10.7036
ZNF544	291.361	268.404	334.392	310.488	249.512	276.958	173.943	309.243	319.287	273.533	176.909	214.952
ZNF543	12.725	14.811	20.0687	21.3318	20.5535	11.6599	16.8841	12.3643	-1.88291	-2.90741	13.1917	23.591
ZNF542P	-1.04632	1.27132	4.29392	5.86502	7.79753	6.69998	2.60682	6.5441	-4.97531	-5.20813	-2.2171	-9.21688
ZNF541	-3.58564	3.68406	7.22014	4.25942	2.02422	2.03226	14.2509	4.05116	4.90388	10.3575	14.1835	3.58733
ZNF540	70.9942	31.85	59.7882	97.3305	145.502	113.743	59.1868	55.125	18.8565	6.4393	103.527	74.2304
ZNF536	15.032	20.0749	112.775	22.3048	38.622	7.10059	24.9017	9.57004	6.32432	17.4436	45.2358	43.8893
ZNF534	-2.80805	-2.81335	-11.2459	4.32285	-4.27969	2.02491	-6.19474	-6.7967	-5.97148	-7.21055	-8.03147	-1.13064
ZNF532	583.61	334.958	594.727	883.315	963.231	857.143	631.679	560.862	459.241	362.208	660.945	560.535
ZNF530	3.62632	-3.60755	-4.8034	6.51928	5.84556	0.769663	-0.596508	4.19068	2.73677	5.65522	3.18299	5.65851
ZNF529	191.119	129.898	236.232	264.217	250.368	267.14	256.857	217.173	149.577	112.584	300.197	243.937
ZNF528	-1.29428	-1.34201	-3.33342	13.2206	4.71471	-6.05912	-2.55051	-0.741854	5.46312	0.290523	-8.47878	-7.36946
ZNF527	13.9657	7.19523	8.16826	4.30777	-1.7253	7.33404	4.7996	5.95446	4.48988	18.8565	1.96401	11
ZNF526	143.022	154.823	146.658	183.425	225.938	211.162	147.408	160.71	182.013	132.231	131.956	148.003
ZNF525	57.8591	69.8799	68.5329	54.8126	75.9921	85.4332	45.4697	65.3823	42.7136	77.8326	33.8006	39.9616
ZNF524	139.148	162.111	153.353	248.575	176.527	153.224	160.313	208.067	193.104	161.651	145.351	138.064
ZNF521	-1.20033	28.233	54.2671	5.80843	35.5098	13.8754	48.1527	-7.87248	0.789002	15.4614	45.9615	40.2508
ZNF519	35.416	19.4937	23.4976	11.7517	13.7873	38.8418	35.8988	17.0645	13.8826	16.7958	33.7155	70.0128
ZNF518B	139.035	173.874	233.555	274.732	198.576	158.466	210.274	214.998	255.774	186.992	266.543	204.293
ZNF518A	114.414	111.052	241.445	184.899	227.756	223.095	170.757	135.338	109.299	89.6058	168.801	128.733
ZNF517	-15.4266	-8.94058	-7.2598	-3.94804	-10.5186	-12.1706	-9.87129	-9.57903	-10.765	-8.28533	-0.694042	-10.7349
ZNF516	20.7389	12.1101	22.0263	19.044	15.526	10.6865	6.43058	6.89226	24.629	22.5857	21.6137	10.5599
ZNF514	95.203	113.845	201.653	250.543	276.673	235.38	138.79	95.6305	96.7424	97.3874	180.006	109.019
ZNF513	127.983	150.008	95.1663	93.3662	155.067	104.859	133.53	122.301	118.456	137.917	105.696	92.0096
ZNF512B	41.2257	26.4546	24.617	33.9672	45.9943	21.2048	9.34533	28.1796	12.5977	17.4577	25.0404	26.4113
ZNF512	499.499	267.798	587.878	665.852	541.063	676.698	541.52	381.377	434.17	225.881	694.786	547.726
ZNF511	765.259	424.731	391.711	515.741	422.305	400.356	376.271	436.157	508.713	569.418	439.221	413.258
ZNF510	7.28314	1.70364	11.3205	11.7573	7.31998	16.2343	11.8675	25.8544	-5.47691	9.74268	11.4002	7.04836
ZNF507	37.7989	13.3174	27.171	20.4822	23.4773	30.8166	16.376	17.7316	7.68728	4.86307	18.9348	14.2207
ZNF506	-7.3526	-6.12448	-4.89463	-5.52442	-5.7212	0.0879783	6.67051	-0.665075	-8.88434	8.12049	-2.6608	3.17209
ZNF503-AS2	29.9954	1.9754	14.9899	27.1503	26.5109	19.8683	13.4355	17.0665	30.7224	22.3297	23.8813	28.0404
ZNF503	756.326	572.113	1061.15	1764.47	1965.15	1708.59	735.611	589.154	830.939	763.764	1141.57	1130.9
ZNF502	81.4309	28.5657	60.7972	63.6431	78.432	62.504	52.7278	72.2355	64.4876	59.8072	85.6031	48.3636
ZNF501	1.94868	6.38133	9.07279	-0.784461	8.62932	18.036	7.94963	9.10679	2.5322	-8.13785	4.36861	4.01061
ZNF500	99.668	96.1083	123.891	132.603	204.227	150.649	149.254	123.191	111.902	119.968	136.438	103.788
ZNF497	3.18741	-8.23139	0.622262	-1.7393	7.39016	-6.11618	2.21422	0.642132	-7.38132	-10.919	-4.42466	-8.16353
ZNF496	7.79477	20.044	6.14908	0.959169	9.11213	8.43321	10.976	12.5259	8.7926	16.2243	6.38887	4.24065
ZNF493	114.806	108.428	186.837	172.687	282.932	225.422	194.15	124.226	110.519	78.2099	157.572	118.59
ZNF492	0.331132	3.56868	1.18162	2.36662	1.63797	11.5993	-3.37154	5.29943	-2.44533	2.50432	-5.8069	-1.48754
ZNF491	-3.50737	3.89371	3.71982	-3.25364	9.45483	-0.218665	4.5408	-2.57389	0.981756	2.09645	-4.40547	10.1157
ZNF490	55.7469	37.2855	24.0664	46.5545	32.6981	41.8594	35.1346	51.8965	42.9262	22.8693	18.9376	31.191
ZNF488	-0.233819	-4.47748	11.9595	-4.40777	3.15187	3.73448	1.82228	10.9881	-1.14596	1.54184	-0.959011	3.28697
ZNF487	-1.25591	11.6082	3.794	-0.0883777	-6.88044	-2.29436	-6.54612	-9.90128	8.49502	8.7943	-10.0141	-4.39309
ZNF485	52.7493	47.14	29.0571	23.488	31.8875	37.3141	28.97	27.692	20.4559	42.9797	36.1277	40.2215
ZNF484	26.5325	17.5104	36.8948	30.4505	27.6357	32.9948	43.0045	33.1732	36.4875	20.9362	41.4933	29.6148
ZNF483	819.483	1387.35	1708.59	1543.85	3526.95	2466.13	1537.88	1165.13	1130.19	1022.89	1269.67	809.079
ZNF480	146.229	95.2462	71.1394	82.8913	80.3434	95.7088	85.0412	82.595	84.6397	68.1212	53.3517	45.071
ZNF48	5.58848	2.93695	5.29759	9.20018	14.7587	11.3364	1.44535	12.7858	6.69681	11.6927	-1.14497	15.7542
ZNF474	0.0781447	0.51177	6.13634	12.0355	2.86226	0.808187	0.160456	2.28271	13.0044	-1.34117	6.97883	-5.3062
ZNF473	154.208	115.677	103.349	117.959	123.132	97.7761	139.307	101.488	116.54	131.765	118.012	105.243
ZNF471	128.079	71.5208	142.663	190.476	222.178	180.415	187.127	130.297	55.9813	36.504	192.519	137.829
ZNF470	45.76	38.5337	34.0311	31.3772	31.8297	41.3133	45.7707	32.3243	38.3653	19.745	53.6114	37.2209
ZNF469	45.3399	71.8929	35.0009	43.6579	12.9035	31.9995	16.7127	76.862	122.215	75.3167	20.1595	17.2786
ZNF468	28.6578	33.9548	29.6667	22.6723	57.6429	26.0245	44.2375	34.9168	36.1277	48.6061	34.4109	22.6889
ZNF467	43.3648	226.214	213.097	45.7242	110.46	40.358	213.097	35.3575	69.1771	214.434	143.233	156.902
ZNF462	173.261	205.727	314.736	194.656	252.806	214.108	250.731	287.613	182.244	192.719	168.999	175.679
ZNF461	1.62487	-5.84603	-0.350876	9.59885	1.61441	-6.75249	2.52613	-0.245766	-4.41592	-9.3321	-2.82313	3.5295
ZNF460	26.5051	20.9947	20.4419	19.5988	12.2127	24.5482	9.97212	8.3181	21.037	20.4167	15.2151	22.2544
ZNF454	5.0923	5.94849	26.8597	11.4324	18.5562	27.6098	12.8461	5.35694	22.2792	11.7493	13.1591	7.57235
ZNF451	168.37	219.507	286.745	307.855	449.046	292.194	401.975	253.53	266.927	198.022	323.78	287.613
ZNF45	97.8539	60.806	100.728	119.344	113.538	117.548	102.193	90.2029	100.574	74.3941	123.683	120.441
ZNF449	5.47933	-0.257268	1.96112	-4.62433	3.99034	-1.46744	5.03641	8.2807	5.68669	0.847815	5.84894	-4.27196
ZNF446	85.0995	57.5858	96.3343	95.7307	79.6018	78.3699	76.4576	98.8016	61.5244	57.9801	65.4259	31.5581
ZNF445	-8.838	-4.97861	-11.9782	-4.0681	0.421592	-5.09867	0.416723	-7.17922	-14.6171	-16.0789	-10.919	-6.12195
ZNF444	165.369	108.818	105.445	204.19	190.145	127.319	144.709	151.894	146.258	132.603	117.751	103.609
ZNF443	5.92715	6.15889	4.19451	4.50324	1.15476	4.9597	-2.2473	6.60124	6.00143	0.898945	-0.379022	-3.95275
ZNF442	65.572	25.2732	23.3671	32.2189	31.0736	27.8528	29.1524	32.8238	20.7713	35.1266	41.319	23.8749
ZNF441	36.2989	8.91167	21.8853	29.5254	42.0037	45.3922	36.935	29.1603	6.06939	-1.00247	32.2752	8.16481
ZNF440	-3.74312	-2.64509	7.11737	2.20227	-3.09708	1.78598	0.701925	2.46636	12.9521	3.54667	2.20227	5.65632
ZNF439	97.0607	72.1186	116.036	164.366	104.032	149.577	82.6312	115.284	85.459	63.4095	90.2029	98.2611
ZNF438	96.2064	131.185	133.355	162.789	268.221	185.926	216.065	109.273	111.247	102.038	199.985	186.321
ZNF436-AS1	13.5635	8.54959	6.02296	-9.84393	16.1858	7.73223	7.45927	9.73661	3.01661	-4.27133	2.85437	-3.62942
ZNF436	67.4626	72.2762	96.2864	72.6788	74.7165	72.7068	124.004	77.084	27.0467	62.0965	185.133	110.478
ZNF433	84.7352	36.3059	49.2182	53.9033	59.4103	56.7627	52.5783	68.1901	21.8818	34.9851	39.5778	25.7264
ZNF432	37.1919	53.2231	41.0076	41.9831	45.3783	35.0486	49.745	47.9982	27.334	31.2633	39.1538	43.8436
ZNF431	17.5779	25.6689	32.5344	12.9521	28.5516	25.4388	19.4199	19.3603	19.9791	9.22336	20.5683	9.42834
ZNF430	9314.92	13256	13456	11531.2	16849.2	13625.3	11689.4	11531.2	12886.4	11982	9774.73	9544.69
ZNF43	18.237	-0.434007	10.1908	5.7365	2.59258	10.8311	16.7205	6.02296	30.444	6.23863	0.39001	13.5095
ZNF429	2.01978	10.1804	10.6105	12.5437	14.0159	22.7277	15.4277	11.2609	-9.47428	5.60278	15.0737	14.7772
ZNF428	834.282	804.691	792.83	1344.32	765.565	1215.55	582.407	1247.96	1279.05	1421.31	1214.32	1322.56
ZNF426	76.6678	75.837	101.93	131.156	161.925	170.047	104.36	144.806	110.815	87.5844	114.731	95.2317
ZNF425	34.0074	8.05382	26.0055	62.3534	23.3428	31.1771	19.1191	29.1469	19.0398	15.0651	31.6605	33.388
ZNF423	116.557	190.868	236.022	172.127	170.393	104.334	246.676	109.074	154.447	142.663	274.468	215.633
ZNF420	20.3451	27.2862	22.8188	18.6245	26.8381	15.8104	15.7437	14.8261	18.8114	15.6689	19.9207	23.5559
ZNF419	199.959	142.116	183.57	186.837	156.063	164.123	184.046	176.447	204.19	129.999	156.186	228.463
ZNF418	13.2343	5.58932	19.7982	12.1828	20.4082	22.9759	11.5663	9.64246	16.4583	3.9392	29.0338	26.2512
ZNF417	24.4739	26.5994	26.4452	27.7272	24.9402	30.1512	18.8545	36.6722	37.3937	20.914	28.9383	25.0998
ZNF416	56.2215	37.1971	41.7922	59.8861	51.737	49.3199	37.1141	50.3215	33.9392	17.7955	56.3269	44.2983
ZNF415	152.904	55.2374	159.8	179.398	114.982	147.247	110.046	123.045	84.7978	68.8212	123.016	115.847
ZNF414	38.331	18.1642	19.2993	25.1726	21.2843	23.2031	8.59819	28.7701	37.0139	41.4474	26.3952	18.8
ZNF410	306.503	300.318	252.121	284.706	247.535	262.754	282.079	303.497	303.552	294.419	250.827	225.506
ZNF41	7.32798	2.57041	4.13788	7.06504	2.76695	6.10265	4.58864	3.04252	8.25086	4.96038	6.4286	8.61611
ZNF408	99.4165	79.3649	61.9549	85.582	94.153	67.2575	100.307	107.532	132.69	98.2996	52.7061	60.9744
ZNF407	193.459	142.465	159.703	173.874	123.104	140.473	158.519	161.454	176.688	234.908	173.793	153.448
ZNF404	2.15284	-2.30527	33.4642	32.4985	14.0799	11.2126	25.6993	17.6983	32.4543	0.251972	13.1699	7.62342
ZNF398	93.2168	73.5734	88.2414	105.564	89.3208	111.523	70.2693	97.7982	65.1334	55.125	94.677	49.952
ZNF397	49.1929	25.9364	37.8047	31.9102	79.5409	53.842	53.185	35.7669	21.4038	18.6883	38.0555	38.8707
ZNF396	4.81212	-1.11303	1.13866	13.1182	-6.18886	6.93298	3.06396	0.698708	-4.62576	1.19433	2.54617	0.266469
ZNF395	1103.18	715.281	663.044	830.553	1275.04	899.174	998.422	456.69	283.861	592.989	738.88	648.985
ZNF394	2736.8	4111.11	5635.19	4416.67	8926.76	7077.62	4849.95	3949.74	3570.01	4465.16	3763.73	2449.2
ZNF391	9.55696	3.02146	-2.91243	3.54667	6.47643	9.03414	9.16014	3.46464	11.7523	21.0743	2.91736	4.56482
ZNF385D	1720.48	650.678	338.92	828.636	1592.78	706.167	1140.36	982.157	623.196	719.946	587.878	720.796
ZNF385C	-3.99546	15.7916	15.9709	11.2932	5.52466	10.3854	2.91736	11.0728	7.42202	9.40015	5.79022	5.24832
ZNF385B	6.46722	16.8544	29.6717	1.92848	12.6423	28.7237	38.8707	2.36705	0.117511	10.6156	29.1469	40.5975
ZNF385A	33.9108	38.1801	32.7493	32.8155	21.5083	17.5816	25.9803	48.3077	25.1244	50.3349	36.2182	29.9891
ZNF384	153.371	121.084	154.05	146.932	188.242	151.457	131.765	134.936	147.85	174.498	117.959	96.8595
ZNF383	62.302	32.1112	42.2437	52.816	29.0009	31.6688	38.6885	38.7483	20.3967	31.6456	26.0198	44.3439
ZNF382	-5.75536	-8.89419	2.89852	-1.82115	-5.33795	6.26523	-3.37913	1.15212	3.56001	-9.06056	-3.78511	0.282529
ZNF37BP	12.2074	4.67523	11.6897	3.84865	5.37992	7.45412	11.3302	7.58748	-0.0159969	13.1662	8.81237	10.0159
ZNF37A	13.3213	15.4574	9.70803	38.3733	13.4551	14.7216	10.3019	5.51441	32.1781	21.0092	8.50819	15.329
ZNF367	0.0879783	5.859	-0.0652339	4.60227	6.6523	5.03641	7.10776	-2.24244	11.4253	4.48245	-3.08831	15.9828
ZNF366	-0.732185	52.9846	61.1194	0.34652	50.9284	15.0602	107.066	7.11183	-1.00575	67.2011	65.3605	57.6429
ZNF365	95.585	17.6363	89.9714	217.757	193.746	230.484	115.391	124.709	116.947	25.7717	329.789	203.348
ZNF362	421.67	266.112	504.619	552.729	802.451	835.859	558.457	354.702	332.014	253.923	647.402	656.687
ZNF358	808.238	561.872	751.76	935.409	505.095	643.146	500.349	747.8	604.182	749.64	640.931	760.657
ZNF354C	2.85575	1.14509	3.87994	1.23055	6.94388	-1.66562	-0.752725	1.93758	-4.88321	11.9672	-2.40944	16.2483
ZNF354B	3.54833	8.15704	6.63646	11.2419	7.88845	10.4071	5.6504	14.3895	7.74489	11.2156	3.46389	1.04715
ZNF354A	13.9805	11.9176	13.6397	32.9754	15.948	15.7201	7.03149	27.3397	1.27623	-7.92432	14.4167	5.48187
ZNF350	46.0451	15.2674	41.5404	61.6612	45.8265	47.0468	60.1841	26.1815	12.3065	14.4874	34.4882	49.8079
ZNF35	162.906	112.11	80.8359	103.159	75.6288	96.7033	88.3188	122.215	104.473	144.77	100.039	93.7693
ZNF347	32.7957	25.6212	24.6055	33.664	36.0119	21.0765	43.3297	23.2846	3.29558	25.3242	34.6677	20.9546
ZNF346	41.6476	18.4159	37.5689	48.1443	85.7623	65.5464	54.0535	36.4577	12.9622	20.761	53.6398	28.4573
ZNF345	34.2572	16.4548	40.4009	28.761	30.0943	46.2705	23.988	13.2178	3.88552	16.0234	30.6554	34.5714
ZNF343	139.828	108.494	74.9583	126.156	131.917	141.078	90.4164	112.284	89.2518	130.982	67.5614	82.7671
ZNF341	57.4983	52.2311	42.0241	66.8509	86.1002	46.1098	86.2057	49.042	82.595	71.1562	23.0285	26.3003
ZNF34	96.574	53.957	81.4115	117.191	118.166	118.59	91.1313	97.3305	49.4464	63.4671	113.51	81.774
ZNF33B	123.769	67.475	151.959	269.012	180.695	207.222	192.112	104.078	92.7696	58.6222	114.982	93.5445
ZNF33A	106.102	76.6678	94.465	152.096	77.9338	126.486	116.54	86.6037	43.5754	55.7001	67.3699	55.8581
ZNF337	316.591	271.388	453.048	313.735	645.372	457.658	402.997	342.477	379.22	307.855	409.052	383.505
ZNF335	20.687	20.6839	14.8462	25.8832	44.4293	18.7982	30.4172	24.1739	47.8108	36.8631	17.6914	13.6475
ZNF334	17.8311	21.8669	36.7598	29.2144	16.6291	15.3785	18.7829	13.5045	35.5018	35.9742	17.8984	14.587
ZNF333	63.1459	54.9959	63.5028	78.7428	104.444	103.973	73.3945	51.1037	58.307	35.6649	82.8328	46.964
ZNF331	149.611	155.031	134.694	154.751	117.389	170.847	141.487	132.572	108.294	160.073	160.019	148.268
ZNF330	345.294	280.87	273.13	262.93	301.313	305.091	348.486	235.085	260.648	255.058	312.229	254.044
ZNF329	190.414	137.535	151.065	183.595	190.374	201.465	167.22	180.374	122.103	137.641	191.497	206.432
ZNF326	57.3338	54.8054	39.8107	42.4685	26.751	28.797	33.9108	42.1919	5.36534	60.2805	57.9613	62.7397
ZNF324B	33.1732	22.7003	23.6238	19.2896	26.46	21.7502	19.8349	15.1606	42.4143	8.23156	17.6119	24.036
ZNF324	116.303	116.891	132.156	150.565	289.257	180.214	204.839	147.722	154.561	145.478	144.001	130.938
ZNF322	291.21	257.964	316.844	369.943	432.755	431.343	417.909	306.692	256.768	234.085	459.38	423.938
ZNF320	139.234	138.673	173.261	156.553	220.28	159.576	165.369	159.464	170.546	144.95	152.19	153.179
ZNF32	367.281	253.53	323.373	387.824	358.019	341.356	371.97	389.45	321.564	262.796	388.787	343.631
ZNF319	194.389	146.932	150.44	215.819	135.947	188.76	147.639	155.539	108.148	127.144	202.64	208.136
ZNF318	235.288	208.422	250.183	274.962	233.884	252.001	214.174	232.358	267.079	278.78	207.266	215.699
ZNF317	175.127	168.888	144.639	117.364	92.0309	108.531	111.155	138.084	162.827	245.441	120.391	136.642
ZNF311	10.0408	-2.67957	13.8497	-3.61702	14.2697	12.1442	8.32859	7.30787	4.24934	-4.48015	-10.2162	6.19915
ZNF304	31.8673	31.101	37.06	58.307	48.1786	39.9346	29.2852	55.246	33.0855	50.3154	42.7228	46.4968
ZNF302	802.607	670.784	1018	1131.36	977.203	1057.87	856.07	721.476	553.422	526.697	968.503	975.752
ZNF300P1	30.8244	15.5869	15.917	37.1088	23.0524	8.58806	23.08	20.8379	11.7447	27.0978	29.7782	13.9379
ZNF300	16.7384	10.1354	15.4223	6.56051	19.3219	-4.14028	14.207	6.19915	15.4532	11.9345	9.57491	-3.46753
ZNF30	90.7592	39.4439	74.9808	62.6777	88.9686	95.7897	88.1213	57.8591	60.1051	55.6069	74.6394	73.8104
ZNF3	76.6778	28.1511	67.2468	51.3361	164.004	68.7581	109.299	70.5708	41.5465	43.5833	52.2955	40.5248
ZNF296	27.7184	27.7463	19.9593	27.1961	14.2589	15.3182	16.4662	26.3141	21.0404	69.2742	17.6363	46.428
ZNF295-AS1	-1.32056	-3.3194	-5.40069	-6.67208	0.375379	14.4167	-1.71065	0.821821	2.42482	-0.342197	-2.43586	5.83217
ZNF292	39.7096	28.7463	29.0422	40.0032	59.3166	44.6359	37.1919	35.7821	21.2048	27.7587	29.2194	37.9203
ZNF287	16.8437	13.0616	22.8227	24.5251	46.402	44.0074	25.6382	21.0972	4.52406	1.67189	36.0323	9.20018
ZNF286B	171.066	61.7964	52.816	159.068	74.59	100.197	55.9813	126.436	90.6738	80.2076	70.1751	88.477
ZNF286A	3.35128	16.805	21.5083	22.3007	10.0753	13.9454	-0.262008	17.0453	20.7389	25.3143	20.5115	20.5892
ZNF285	97.6156	55.65	85.3343	98.0741	85.2083	88.6451	54.6074	83.4713	82.1346	60.0357	92.6049	58.6553
ZNF284	0.320251	-1.12223	6.5749	2.13721	3.53343	-5.31743	0.320662	4.48627	7.04382	-5.34016	-0.853305	-0.018385
ZNF283	40.358	18.0587	24.3207	24.9311	28.5866	32.7658	29.4235	34.8969	40.4009	36.123	34.6189	32.8946
ZNF282	97.272	87.9396	71.8929	87.5434	97.6322	66.1911	87.4057	135.645	137.535	145.846	68.6833	54.8481
ZNF281	241.445	270.668	182.903	229.544	230.484	252.662	177.665	228.775	191.583	236.175	178.062	182.311
ZNF280D	67.7011	113.203	87.3137	132.445	60.3175	65.7004	73.4444	142.285	111.475	110.815	120.441	98.3902
ZNF280C	83.1869	70.1934	60.334	84.5818	80.7689	85.7623	62.2295	78.4796	77.6207	83.3112	62.0837	90.9277
ZNF280B	2.08313	11.4075	-2.02704	8.00275	7.70267	5.26631	6.45605	8.52844	3.57636	6.21387	-0.662472	2.43009
ZNF280A	-13.051	-12.5146	-16.1923	0.421592	-6.01415	-4.25481	-10.0838	-13.8436	-8.57542	-12.5373	-2.51366	-11.2352
ZNF28	17.2338	15.123	28.468	30.7479	23.3569	26.937	27.4872	20.273	25.9364	27.3031	16.0834	36.1824
ZNF277	296.167	219.345	369.562	425.237	261.228	368.391	410.096	412.268	247.206	178.062	478.803	396.753
ZNF276	6.40615	5.36283	9.90285	7.05817	17.425	13.2156	7.14757	14.964	0.803985	34.6256	16.145	23.8474
ZNF275	232.631	187.731	308.891	302.439	343.524	350.094	253.923	273.392	299.664	244.612	330.437	315.901
ZNF274	318.331	216.088	280.937	363.346	292.517	291.595	240.789	261.536	232.631	288.075	393.896	284.491
ZNF273	2.21467	2.344	11.2081	-2.53281	6.03492	13.8233	6.61905	-14.5159	-7.78558	-9.10822	5.06371	-1.01596
ZNF271P	285.555	211.162	228.775	254.532	341.563	291.694	269.857	220.684	196.178	195.992	236.715	235.534
ZNF268	14.7056	9.74129	1.07748	4.64049	12.3701	-0.392325	3.35631	6.24867	11.0463	23.8246	4.85547	5.60487
ZNF267	2.40538	-6.40543	0.57337	4.33483	5.58488	-3.85596	0.573873	-1.54931	-5.2937	2.95883	3.53982	-5.51329
ZNF266	150.565	134.232	179.856	321.047	252.528	151.842	308.234	149.714	153.062	126.547	210.673	205.867
ZNF264	97.9448	96.4535	92.7926	139.349	225.737	170.246	86.511	72.7381	144.073	72.7381	77.5088	54.3148
ZNF263	338.724	252.528	392.208	356.868	364.938	340.523	311.218	287.981	393.896	446.238	313.037	389.902
ZNF260	151.282	106.839	177.506	161.381	156.261	156.41	156.943	155.64	148.873	120.65	108.988	118.777
ZNF26	99.7398	91.6231	131.709	88.8183	118.112	101.882	93.7925	94.3792	84.44	71.7958	136.517	130.437
ZNF257	5.64692	-8.0065	-4.76886	1.57584	-3.33687	-6.4508	-1.73457	-1.34985	2.63955	4.19649	1.80293	4.5145
ZNF256	87.986	86.1798	57.2024	79.0741	77.9722	95.1009	54.9316	83.3371	53.842	70.8381	86.1798	83.0684
ZNF254	34.1311	37.2365	36.2507	30.6554	32.7658	41.2257	25.2567	30.371	19.762	23.7381	33.7834	42.4474
ZNF253	-10.4222	1.25236	-7.93489	-2.37966	0.34652	5.61872	0.500644	-3.8275	-0.910281	3.11674	0.116272	-1.78716
ZNF252P-AS1	16.0021	19.2348	20.0526	26.6263	37.5893	20.592	16.2459	14.8531	21.7878	18.6641	31.9867	30.0445
ZNF252P	288.772	207.882	288.36	328.553	171.807	320.493	225.737	262.754	253.122	270.112	309.351	283.548
ZNF251	26.1761	16.6971	26.3821	43.9288	57.4501	41.5242	43.24	27.5757	25.7805	13.5918	26.8512	42.1814
ZNF250	95.3597	42.1488	42.3326	78.8853	64.7678	75.6869	77.7915	71.2082	52.9148	47.3035	74.2619	80.515
ZNF25	495.802	357.115	686.509	656.687	712.442	863.89	754.152	442.228	305.186	309.189	841.598	801.51
ZNF248	146.338	121.234	200.813	229.609	272.371	213.353	158.395	140.583	159.499	119.231	190.335	231.92
ZNF24	38.9771	14.6904	20.369	43.7112	22.2445	16.9115	37.0554	19.1539	28.2984	25.9902	13.6933	40.4907
ZNF239	253.6	119.676	97.1375	123.817	111.475	134.102	90.9656	103.349	94.6921	187.374	136.553	134.638
ZNF236-DT	24.4518	20.5306	26.6465	16.0861	17.0377	12.8117	12.7235	12.3319	12.8351	19.4823	10.9359	11.1924
ZNF236	11.9685	12.9901	23.9487	21.5987	26.535	19.4885	19.8656	14.2342	22.2376	9.93719	10.8311	28.2984
ZNF235	44.4416	33.212	69.2542	66.6185	57.2134	73.0302	77.2701	44.2481	22.2402	12.4423	88.2595	81.0505
ZNF234	159.42	121.294	163.307	142.697	177.434	214.689	138.245	116.036	116.717	68.1111	174.559	207.972
ZNF233	-10.4972	0.763782	-1.99923	9.40797	-10.0176	-8.4352	-6.58016	-8.76264	1.76713	-5.66996	-2.66234	-9.31668
ZNF232	123.844	83.3112	71.4458	81.4502	93.5032	113.124	61.5946	86.3779	69.8799	95.3778	73.6586	63.3654
ZNF230	26.142	12.3414	25.7609	33.7499	40.4718	38.9537	38.6391	25.6351	23.3199	7.74687	40.1297	33.3291
ZNF23	102.797	132.69	97.7761	71.3662	134.638	129.356	132.544	92.3385	105.037	107.148	122.81	116.746
ZNF229	-1.1042	4.25942	1.17884	-0.519805	0.403332	2.57724	-3.07056	-4.32702	1.03817	-2.3829	-7.53585	2.4712
ZNF227	92.6773	41.27	69.9547	83.4245	62.0098	73.4088	89.0528	97.9448	63.2737	47.5381	60.6997	96.8205
ZNF226	39.2505	23.8984	28.5446	46.2457	16.6593	35.0949	31.6773	51.5946	51.1746	14.7433	51.2184	36.0894
ZNF225	39.9438	24.7485	32.6263	26.3303	21.4698	30.6672	39.0292	27.9038	12.9772	25.1395	26.2837	42.5819
ZNF224	38.1801	38.4301	62.7837	76.5498	44.1904	52.5644	47.2888	33.9744	29.4593	35.5373	51.0611	46.6345
ZNF223	456.145	888.249	794.034	510.226	1433.62	800.558	903.777	813.46	915.434	635.424	501.144	449.853
ZNF222	4.64105	25.0682	19.9039	22.4217	18.609	26.6553	12.4649	37.1484	30.088	13.6338	19.9929	8.41898
ZNF221	-5.86086	-0.330056	-10.0591	-1.17479	-7.34142	1.97097	-5.3108	-1.03046	-4.07077	-3.78247	-8.30106	-3.97904
ZNF22	513.913	571.913	766.832	592.797	439.886	504.496	673.536	475.375	556.913	667.431	680.177	670.407
ZNF219	153.062	102.654	143.897	128.634	217.983	191.546	205.653	114.336	89.3463	124.092	180.326	153.527
ZNF217	20.5178	113.271	81.114	63.3951	51.165	51.9027	70.6549	80.0073	52.4506	63.9211	68.7581	70.3915
ZNF215	16.0597	21.7029	-2.89927	9.00924	-10.7409	-10.9665	6.22873	2.36855	16.9024	22.5772	-5.29758	-1.33949
ZNF214	18.7354	10.4774	12.7123	28.3052	7.66813	13.3323	13.4134	17.4906	10.2693	12.8635	18.087	22.7497
ZNF213	92.9931	44.095	52.3746	62.3302	81.7365	35.2956	79.5409	90.1266	101.796	46.964	39.6212	47.874
ZNF212	137.189	147.444	125.775	174.434	159.007	118.456	119.255	106.501	137.888	124.263	80.4259	88.0563
ZNF211	95.016	80.3434	135.947	137.556	138.79	120.576	130.062	123.657	169.717	67.0239	121.734	120.633
ZNF208	-7.65325	-6.14027	-12.1409	-8.27938	-6.00515	-9.70431	3.81396	-3.74523	-13.5582	-16.6099	-17.3538	-12.2713
ZNF207	921.12	1045.02	894.225	733.982	813.723	813.856	956.625	710.724	911.007	989.672	864.119	821.526
ZNF205-AS1	-0.471816	1.40519	8.26314	-1.57459	5.97709	6.29754	2.52535	8.8986	4.3066	3.59755	5.36199	-0.106024
ZNF205	37.8047	36.0405	22.5937	34.1358	50.6065	37.0247	47.9357	28.1511	32.192	30.7917	18.3522	19.1752
ZNF204P	23.7707	2.16778	19.3968	23.2585	24.3967	24.7513	19.6389	7.13694	-1.80137	-16.5657	21.3369	1.00673
ZNF202	29.3835	9.90527	10.481	6.23482	2.44378	15.6478	6.5987	-1.59654	16.2666	22.1719	11.4588	11.0714
ZNF200	54.8376	33.1455	47.3229	44.4539	38.0976	46.8519	53.3722	45.4073	23.0435	67.7873	48.9259	58.4764
ZNF2	76.994	51.5121	40.0915	83.7412	55.0949	62.2923	35.2015	39.2573	44.2481	47.3914	53.0528	62.5178
ZNF197	100.812	99.536	82.784	95.2317	97.3305	109.208	58.9263	99.1723	75.3663	78.2991	75.8839	63.9858
ZNF195	106.924	98.951	80.1929	88.879	84.844	77.3393	85.3817	101.23	74.9583	78.9863	92.6322	88.7907
ZNF19	12.7469	0.527421	-2.88287	8.96278	4.49741	6.65714	16.2902	4.72682	8.08925	-1.74275	6.44072	-7.26901
ZNF189	176.89	176.974	333.661	234.846	200.869	234.26	221.93	225.047	176.785	201.694	239.031	212.377
ZNF185	96.6627	166.57	220.494	288.075	141.198	166.973	334.246	153.148	160.844	57.764	240.199	160.844
ZNF184	10.8812	8.00338	26.4924	30.1086	42.3245	24.0419	35.6734	27.0279	17.3333	20.584	22.8693	28.6854
ZNF182	22.5243	30.9622	26.0461	29.5371	43.9591	47.7741	23.8559	37.4184	6.57106	18.3366	30.7371	34.4109
ZNF181	31.707	7.71803	44.2259	37.6726	51.36	48.0331	28.9579	37.3937	-4.61045	10.0308	62.7397	40.3177
ZNF180	0.171715	-3.42572	-4.46995	-6.26076	-15.5202	-12.0467	9.2726	-1.82801	0.0416654	9.52554	-1.72667	-11.2744
ZNF18	111.247	110.923	125.665	145.635	157.572	137.411	112.584	142.697	161.006	90.1833	106.968	92.0823
ZNF175	70.8852	61.7019	82.7426	85.6444	76.8241	84.44	73.2806	74.457	73.8531	66.4458	61.9173	66.8509
ZNF174	30.5216	19.6821	25.2109	35.884	44.877	34.5956	26.5146	40.8715	44.1694	23.3459	29.1524	37.2365
ZNF17	111.952	64.7565	125.177	132.231	122.431	100.977	117.22	116.28	77.8326	64.4655	121.837	136.174
ZNF169	2.11498	10.3976	10.5359	14.3538	11.1394	6.30746	8.36787	9.35659	8.12256	-0.734746	1.94421	-4.84795
ZNF165	33.224	5.52647	11.028	28.952	21.9584	15.2016	3.9392	19.1649	30.4839	24.1001	22.0004	29.7037
ZNF160	-7.51218	-7.69735	-3.24051	0.281322	9.69382	3.96226	4.77929	10.0795	-7.09387	4.02597	-5.40238	2.78913
ZNF16	102.261	58.4053	84.4651	128.313	63.7408	95.3412	64.02	108.333	51.6596	61.628	80.7238	78.1251
ZNF157	6.07689	-6.88377	16.1344	10.0829	8.28707	-0.777217	7.10279	5.75353	6.01774	13.9576	-8.62551	1.75331
ZNF155	13.8612	9.86116	5.42643	24.617	19.4885	12.2267	16.4548	11.003	15.0651	35.2295	20.5726	19.1941
ZNF154	36.3355	16.5985	13.5714	24.5902	11.8423	18.9307	5.18013	24.008	26.566	39.1836	21.3445	8.54056
ZNF148	1090.12	1208.23	1339.21	1323.5	2056.83	1711.32	1291.82	982.914	965.734	869.277	1070.07	885.879
ZNF146	470.584	452.346	375.988	450.201	282.874	372.452	258.905	421.416	364.67	361.425	398.909	353.765
ZNF143	233.476	163.924	134.73	143.291	160.71	174.559	187.651	151.868	118.628	155.607	228.036	181.912
ZNF142	232.716	225.197	242.28	256.175	247.358	192.519	176.078	203.862	231.721	268.221	204.582	198.299
ZNF140	50.302	42.5587	54.6927	67.6455	45.3922	51.6596	36.1608	61.4793	51.944	40.7469	41.3383	29.4925
ZNF14	4465.16	6118.17	8329.69	6605.46	11560.9	10356.9	5524.86	5842.91	5823.23	6781.05	5308.26	3800.31
ZNF138	24.107	19.2555	28.1947	22.8086	19.8479	27.131	18.1642	11.5302	21.5566	18.2668	21.9401	27.9746
ZNF137P	58.0579	46.3661	50.675	42.9864	90.1679	64.7854	44.3129	58.5249	56.1724	60.9042	53.9185	58.5249
ZNF136	74.1177	75.7784	104.444	82.504	185.266	138.298	84.9141	114.212	71.6174	88.9358	120.795	75.3833
ZNF135	88.9358	57.1429	118.398	116.199	114.806	111.395	58.3382	109.68	100.875	59.7776	83.5121	65.0043
ZNF134	14.0665	2.82446	7.39231	13.0645	6.24156	10.4549	6.88797	4.28092	3.28372	7.78675	4.29439	17.3754
ZNF133	162.712	109.714	143.8	189.11	212.237	151.699	167.768	133.53	172.067	89.6239	155.248	112.205
ZNF132	21.6398	12.9156	19.2312	22.0484	23.0757	16.1903	23.3999	13.7705	24.7455	0.187483	16.7826	10.2147
ZNF131	33.2822	38.3653	33.5693	49.6531	31.3418	39.3967	25.5806	25.7677	6.47275	29.5371	29.9954	40.1648
ZNF124	18.5814	3.74425	16.511	17.4773	14.7895	17.1862	15.9303	6.64389	8.17938	32.0043	18.7354	26.5237
ZNF121	31.8154	20.1469	10.7028	12.2408	4.22396	14.7608	8.51508	2.93477	-6.49706	5.07786	9.48995	16.4662
ZNF12	89.9714	77.4811	113.755	116.162	145.133	135.712	113.772	134.431	49.9605	43.3201	117.248	125.156
ZNF117	-7.92728	-8.97995	-7.28593	-7.23173	-0.658234	-7.44784	-7.62015	-9.42792	-9.00994	3.12091	-9.4227	-4.34112
ZNF114	16.8346	4.0759	6.76177	8.17198	15.5122	3.81863	5.39175	0.082735	-3.97904	4.79664	13.6227	16.0556
ZNF112	113.153	51.2184	80.8142	118.536	93.0027	101.278	93.8125	92.0096	86.9466	65.8004	130.082	111.93
ZNF107	7.35208	3.98115	8.08011	7.80418	-4.61045	2.75067	7.09057	6.28911	12.1051	14.8764	2.51723	-1.73734
ZNF106	745.828	524.211	827.404	704.157	943.406	1016.18	1397.57	656.277	551.76	410.585	1311.24	1072.16
ZNF101	-1.82631	8.24953	8.60359	7.10445	7.2468	7.78185	17.8937	0.572037	7.79395	2.5857	-2.72739	-10.2077
ZNF10	88.2595	46.9318	131.223	175.981	246.995	207.799	141.815	110.5	79.5035	41.6599	140.746	120.51
ZMYND8	195.412	158.015	160.343	176.974	131.326	157.724	120.606	208.317	143.198	185.11	81.1829	88.7441
ZMYND19	139.639	166.4	74.2999	84.7503	95.8081	71.8283	84.152	137.556	193.055	274.107	57.0016	79.1883
ZMYND15	14.7369	54.8126	148.003	103.328	42.271	73.4291	71.8591	64.5342	105.189	56.0381	67.1857	44.2672
ZMYND12	11.1891	7.34134	28.9789	31.8105	15.1391	13.0874	17.5858	27.9931	22.956	8.26733	20.6311	21.7304
ZMYND11	2562.43	1902.34	2784.06	2683.83	3108.15	3301.29	2683.83	2075.12	1347.54	1570.88	2939.74	2811.74
ZMYND10	-2.17832	-11.3104	-5.50024	-2.84657	-5.77925	-11.2291	7.60987	-1.29977	-2.18393	-13.1092	-12.8316	-6.24861
ZMYM6	0.887843	-10.1754	-10.0626	8.16912	3.57891	8.66724	-1.57328	3.1796	4.50387	6.70949	-3.03627	-6.24931
ZMYM5	52.33	43.348	64.0368	86.6993	47.1948	54.3637	40.1465	68.6833	26.6951	19.9557	58.852	50.06
ZMYM4	202.591	185.133	257.4	230.967	218.762	272.932	228.549	211.667	191.061	147.85	268.622	198.053
ZMYM3	125.529	92.0512	198.143	227.362	340.002	227.159	158.781	154.479	238.869	160.58	115.699	116.834
ZMYM2	247.783	189.199	262.444	255.277	367.683	280.769	203.194	202.872	256.942	199.484	245.606	229.609
ZMYM1	122.037	138.019	166.531	179.144	138.546	160.171	93.2168	149.886	211.13	130.868	115.814	96.5389
ZMPSTE24	1235.42	1229.29	1576.2	1712.25	2065.17	1888.27	1276.72	1355.17	1380.31	917.504	1933.95	1789.14
ZMIZ2	124.988	90.805	133.079	118.286	145.822	125.886	94.6921	89.1049	88.6814	116.746	125.302	127.809
ZMIZ1-AS1	24.87	16.427	11.5884	17.4436	9.92039	23.2139	6.99618	16.1558	19.251	11.8725	8.60503	11.7729
ZMIZ1	2230.46	1467.03	1587.5	1448.86	1196.01	921.625	1454.5	1600.57	977.912	1397.57	1278.47	1549.26
ZMAT5	252.229	135.305	186.802	160.58	137.411	146.932	170.393	182.035	228.463	211.936	166.455	216.212
ZMAT4	4.7229	-3.81106	-5.71817	-8.61084	2.66964	-1.67355	0.810499	0.725961	-6.56493	-5.63983	-5.52845	-2.99189
ZMAT3	6686.64	9863.32	12131.3	9774.73	16350.5	13128.9	11039.5	8213.06	9289.86	10253.8	8740.63	5116.02
ZMAT2	732.305	612.614	508.306	613.167	545.296	594.957	697.629	612.614	553.592	505.8	695.978	601.717
ZMAT1	5.87545	18.0529	16.9666	9.51292	19.7111	20.5892	10.7939	3.78358	2.43634	6.78281	9.4811	-1.67729
ZKSCAN8	6.51863	5.46198	12.1859	9.15652	6.29075	9.78889	5.51747	15.244	3.62288	3.82068	26.8686	24.5251
ZKSCAN7	42.767	43.24	46.0136	89.0349	32.3404	55.2764	23.8887	62.4057	40.0571	21.8125	41.4227	38.6614
ZKSCAN5	27.131	20.4302	26.6553	36.6605	46.4096	25.4131	25.0094	32.0949	30.7851	28.8269	17.8484	19.8048
ZKSCAN4	72.8796	39.6053	84.7352	95.0449	81.1576	80.639	84.5965	87.1102	94.465	86.4131	79.1557	98.9136
ZKSCAN3	53.7535	39.4082	53.3089	46.0378	36.5364	50.3349	36.6111	47.7014	43.0157	33.8006	41.2176	53.1182
ZKSCAN2	60.5683	47.9982	48.7028	61.3275	79.6186	69.5828	57.5313	39.2806	70.9006	61.8472	54.0535	49.0774
ZKSCAN1	109.48	138.471	209.764	166.748	216.022	298.81	132.787	171.066	120.896	126.741	120.027	57.7447
ZIM3	7.77949	8.45166	13.7585	7.42365	11.6456	11.0908	7.10727	2.31484	18.6833	9.24422	3.67465	18.1642
ZIM2	3.37141	16.4423	9.70993	0.337989	11.8739	7.50653	-1.67656	12.3927	1.45587	13.4214	4.50489	5.23593
ZIK1	42.3466	40.0411	21.4974	30.8468	30.6554	23.7381	22.4166	22.0056	30.4602	16.6646	30.8244	29.8556
ZIC5	-7.35894	5.78169	6.5298	6.92591	6.15009	11.897	6.26391	13.46	5.80437	1.50808	7.38911	4.75903
ZIC4	-11.9489	-2.93073	-2.14074	-1.09204	-5.66017	-7.33387	-2.74712	-6.86765	1.71876	-7.87785	-5.71428	-9.96669
ZIC3	-3.49697	-1.76082	-2.14646	0.483496	0.501679	-14.9175	4.03155	-13.6917	-5.3243	-9.66567	1.40852	-2.23587
ZIC2	25.6644	9.28765	2.92733	8.41531	-0.432492	3.94112	7.51339	5.0156	17.5993	11.8604	11.9159	12.764
ZIC1	4.71317	-0.521032	1.39291	7.25775	-8.31105	-4.36308	6.25269	0.75193	2.41638	-0.918733	2.17591	1.75024
ZHX3	238.217	87.3137	153.482	220.455	269.546	246.437	273.66	194.559	168.311	194.469	255.515	282.874
ZHX2	247.878	166.009	224.577	252.457	213.288	242.958	140.991	148.205	161.984	145.163	399.599	379.013
ZHX1	71.2236	65.2753	73.4736	73.2057	44.4725	79.9783	71.8929	84.2642	63.4951	38.7885	107.006	82.6133
ZGRF1	24.6922	54.6927	25.66	25.5442	20.7887	20.3632	16.4245	33.723	59.1713	64.8197	8.49048	9.75598
ZGPAT	317.264	353.541	304.134	241.326	247.101	238.972	215.191	283.861	313.45	448.619	203.556	222.396
ZGLP1	11.2908	8.47236	-6.233	3.59985	-1.17964	6.25066	1.64973	6.41687	4.21947	-1.35148	0.655795	5.86802
ZG16B	8.14563	-2.45207	6.73668	-5.86742	2.67802	1.8814	0.427832	8.22517	6.01519	-2.29036	-5.19585	8.73129
ZG16	1.07677	7.7122	-5.71681	-6.99718	0.506105	2.04622	2.64639	6.63646	6.88739	-8.88662	3.86904	3.51596
ZFYVE9	6.4665	12.445	7.40621	27.6668	22.2266	14.3909	14.2858	7.85149	9.74991	3.3964	7.73043	6.08659
ZFYVE28	-4.92985	-2.04762	8.71633	10.9574	9.38791	-3.13568	13.6804	5.68729	1.86368	-0.000624358	3.99925	-8.76104
ZFYVE27	58.5249	39.5483	51.375	65.1668	110.539	79.3875	73.4956	59.7776	57.785	45.4189	47.7173	39.64
ZFYVE26	280.695	267.14	340.286	319.756	249.428	363.548	232.135	259.086	279.96	217.497	241.399	281.681
ZFYVE21	609.998	342.477	452.97	959.386	622.71	692.071	514.78	403.843	294.983	313.824	707.643	923.58
ZFYVE19	120.183	189.371	196.103	211.989	189.87	127.774	150.128	189.782	293.376	205	152.763	129.459
ZFYVE16	73.1136	63.1154	127.319	78.2572	86.8497	87.464	81.2373	56.6224	62.7264	72.3153	89.4637	59.7254
ZFYVE1	70.6667	39.8032	62.7681	86.3504	77.8996	65.4104	70.3915	73.3416	86.4828	52.3059	58.2397	67.888
ZFY	54.2452	30.9687	55.1785	62.7264	43.0724	62.1963	66.0534	-4.33538	15.3359	35.9971	76.7998	72.5739
ZFX	65.7004	49.5912	47.8916	98.2388	79.872	66.9898	69.6248	117.701	69.943	81.4809	96.1889	55.9166
ZFR2	14.1275	12.6681	12.8635	4.04927	15.5331	10.786	1.43334	16.2992	-0.934824	9.67505	19.4988	17.9678
ZFR	920.638	736.979	865.672	894.225	703.797	763.44	879.696	907.154	570.302	580.415	1000.63	708.138
ZFPM2	84.9925	50.7378	105.381	205.727	108.465	192.599	106.735	78.6692	95.6864	45.6371	151.323	157.946
ZFPM1	72.7212	95.538	160.129	86.7643	67.6848	37.0204	83.4492	59.5449	86.007	166.943	57.5692	58.82
ZFPL1	90.0397	64.3736	67.1304	86.1798	135.249	98.2085	135.912	97.2243	88.388	49.7864	62.477	43.7174
ZFP92	-3.02135	7.40548	9.76474	14.8531	16.945	5.6331	3.50185	12.8928	9.11841	2.81609	12.6332	5.27087
ZFP91	1704.5	1253.97	1314.08	1428.13	1197.81	1448.05	1603.72	1426.23	1114.38	1022.51	1490.63	1429.65
ZFP90	388.611	281.331	518.345	538.019	403.512	426.049	382.475	445.834	459.634	257.819	400.665	470.116
ZFP82	115.847	44.5684	102.843	107.465	130.062	126.194	117.419	62.2551	53.7859	86.9611	91.9868	113.153
ZFP69B	64.7974	21.1504	20.2144	24.5109	13.2706	20.7509	13.5818	30.5838	44.6814	8.98271	7.55383	5.34934
ZFP69	23.526	17.5313	17.0404	19.6252	16.0711	26.4757	15.5636	18.3366	10.5528	3.99729	14.5994	-4.70382
ZFP64	9.36546	4.30114	17.5838	13.2632	8.73972	10.9185	5.65376	0.925676	13.7912	3.48006	11.7393	-0.0551071
ZFP62	3.61211	9.92671	8.03529	16.4343	1.42758	12.5787	4.18022	3.32059	7.46696	8.14908	2.56424	15.7263
ZFP42	3.622	6.77196	4.63148	4.98221	14.5243	-0.203861	7.3569	7.90518	6.66068	-12.4073	4.69927	-3.25075
ZFP41	5.18926	-2.59807	6.7858	12.8561	10.5228	4.75474	2.07395	0.420655	-4.51695	1.48311	-1.48829	0.940221
ZFP37	88.1968	63.0716	80.7501	115.391	73.5122	81.9805	70.1934	113.271	61.9796	39.1995	72.7381	53.942
ZFP36L2	503.159	479.453	489.869	449.602	307.769	369.164	274.193	377.107	224.745	335.147	362.835	594.339
ZFP36L1	668.622	1105.44	645.372	660.286	489.435	519.292	673.748	509.476	532.053	616.077	585.667	673.329
ZFP36	4409.03	2232.38	1414.33	1484.54	1055.77	878.173	1012.82	1840.67	960.236	2828.07	1096.08	1896.66
ZFP30	39.9616	21.4543	23.2802	51.6429	51.5498	41.2602	26.7604	46.964	-2.84729	24.4244	42.2437	30.7756
ZFP3	96.6254	66.98	94.32	77.4411	63.3654	86.7825	70.5843	109.656	105.273	78.6862	89.7434	83.288
ZFP28	4.1315	-3.52558	14.611	8.43134	20.1514	19.2112	12.5954	-2.80314	1.5618	-4.62105	15.2242	1.68441
ZFP2	40.6647	15.3129	46.9746	61.9436	81.0809	62.2441	37.2712	44.9609	6.69514	8.22608	63.0716	30.6604
ZFP14	38.834	56.6648	66.9034	70.6051	145.211	156.037	79.4819	62.0965	29.6836	17.8725	69.0055	45.2718
ZFP1	72.3723	46.4746	70.0384	72.7592	49.2329	82.0459	58.5249	76.5654	68.5914	48.6503	76.2721	93.7062
ZFHX4-AS1	20.241	4.77794	12.1518	13.0534	1.03653	9.43859	7.1704	-0.792439	10.7991	22.6662	8.49146	-0.0410048
ZFHX4	57.8804	13.3658	36.9706	32.9517	17.9178	71.0781	22.3007	29.5792	29.5022	13.1497	37.0836	39.8852
ZFHX3	1089.6	494.421	1081.29	1138.88	1738.48	1493.83	1261.95	785.573	661.494	634.588	1235.42	1103.18
ZFHX2	31.8372	14.986	21.9401	17.8417	38.3393	27.0827	13.8392	11.5292	0.58763	21.1889	16.008	18.5519
ZFC3H1	193.89	260.383	380.866	392.103	464.238	377.829	383.823	279.64	430.984	225.12	327.658	289.754
ZFAT-AS1	10.1438	2.37971	-8.98255	-2.94291	-9.37832	-8.72728	-5.75923	-3.44666	-4.99504	1.50509	-0.366876	-2.83895
ZFAT	9.0003	9.23699	-0.0331205	1.31619	-6.0339	6.80272	3.65723	1.96693	9.05193	5.40063	0.846441	14.1389
ZFAS1	1162.33	1664.43	1115.29	1637.57	754.152	1055.77	1130.19	1741.26	1076.28	1718.86	1530.46	1179.43
ZFAND6	272.316	229.457	239.775	272.251	173.489	262.404	273.466	164.332	125.886	184.54	379.851	434.304
ZFAND5	2446.17	2372.97	3640	2719.09	2466.13	2529.88	3089.16	2551.08	1830.31	2874.11	3201.72	2673.07
ZFAND4	-5.60558	-10.1986	-6.73838	-3.93514	-1.73566	-4.79969	-7.40156	7.87356	-6.62823	-1.89393	-2.13336	-1.7393
ZFAND3	231.201	160.274	184.848	171.195	300.972	203.777	331.207	189.528	174.246	209.996	192.855	186.059
ZFAND2B	281.962	255.84	305.186	318.909	639.242	358.329	394.744	249.946	262.231	233.427	337.4	335.989
ZFAND2A	522.216	468.49	376.07	314.274	344.2	324.904	367.509	491.292	408.127	640.551	468.61	448.264
ZFAND1	514.957	185.626	381.921	553.243	572.113	531.082	652.293	381.084	246.219	203.862	761.95	513.275
ZER1	74.7449	64.2555	69.6088	100.096	167.325	107.022	119.079	91.4224	83.2615	47.6931	57.8371	45.8385
ZEB2	196.414	292.005	617.659	252.861	206.4	268.938	293.526	210.554	197.461	207.882	328.291	231.721
ZEB1-AS1	66.2864	50.2762	63.7611	97.1234	104.192	93.3662	126.268	79.9103	90.8251	15.9758	123.891	81.7365
ZEB1	54.1947	41.5662	77.5254	70.3317	65.0268	83.6096	130.148	39.4082	63.8388	28.804	153.224	197.818
ZDHHC9	683.987	812.757	487.589	410.707	215.293	245.339	298.578	586.537	639.078	874.732	332.149	359.639
ZDHHC8P1	8.31681	2.59203	3.07242	7.97214	5.87943	8.9388	6.42574	-0.775867	21.8741	0.544167	8.43651	2.35728
ZDHHC8	1314.08	1542.44	1702.82	1452.18	1553.99	1339.21	1189.79	1359.71	1456.45	2054.97	1295.04	1490.63
ZDHHC7	513.742	625.186	669.747	678.24	636.943	708.138	559.993	599.697	611.314	645.372	625.186	659.404
ZDHHC6	376.824	593.502	550.238	557.582	504.926	483.941	472.043	501.844	598.733	478.976	596.711	461.418
ZDHHC5	211.541	201.982	144.59	157.604	198.786	165.761	189.488	199.039	177.434	209.306	163.307	189.142
ZDHHC4	453.836	381.206	351.045	413.79	342.477	375.796	368.01	451.065	365.478	317.494	380.739	370.541
ZDHHC3	122.4	90.7845	91.7755	93.6255	94.084	91.1097	75.8839	110.946	118.336	97.9832	59.2933	107.489
ZDHHC24	45.0401	68.0064	33.4449	29.5636	43.1695	28.0719	32.6263	69.8217	72.6404	112.944	14.1918	22.5471
ZDHHC23	41.2302	8.13462	31.6837	35.5166	52.8285	46.3067	62.1963	4.92127	15.0824	32.6192	26.6368	37.2855
ZDHHC22	-5.39046	-15.8262	-0.769575	-3.40841	6.87233	1.22835	8.15013	-4.33937	0.0858281	-3.29291	-5.63983	4.09828
ZDHHC21	7.11467	-0.777793	16.3082	0.693572	5.70497	5.85417	14.4668	7.59384	5.86559	-0.745218	11.2368	5.74303
ZDHHC20	21.7029	22.5687	12.3345	10.1829	7.95552	13.7225	1.29483	12.9662	19.6034	35.9387	15.2937	14.1584
ZDHHC2	32.7061	12.1907	51.8091	45.5318	26.4509	60.5683	33.1623	35.2426	28.3052	11.8376	74.7449	55.2605
ZDHHC19	4.9509	22.902	10.002	3.32796	1.47874	9.3622	7.51839	14.9097	18.1556	24.1434	20.5754	15.489
ZDHHC18	88.039	107.9	61.3155	58.6553	67.2932	49.2601	56.5252	46.5886	125.302	88.9009	48.1948	42.9663
ZDHHC17	185.626	175.163	270.568	252.662	401.511	320.902	348.98	147.676	164.642	141.451	352.632	314.853
ZDHHC16	1066.02	983.692	725.836	846.463	501.527	510.022	599.33	1130.19	1634.17	1027.64	570.047	515.566
ZDHHC15	33.5125	-2.12125	16.37	20.6036	13.901	23.1624	13.9994	24.5715	-0.889183	32.5664	14.2994	21.9439
ZDHHC14	180.66	131.737	225.737	87.5104	228.971	284.965	238.338	170.307	145.991	119.525	181.435	139.11
ZDHHC13	36.8554	64.2979	34.9773	50.6962	33.8759	16.2218	55.0219	65.6881	40.912	61.6731	31.197	14.9523
ZDHHC12	54.8769	88.1754	64.247	67.0328	54.5841	54.796	72.9266	147.3	148.461	86.8286	39.1232	58.0662
ZDHHC11	142.353	58.7533	89.9439	171.299	119.442	137.459	126.96	40.831	56.6545	56.0268	121.709	146.037
ZDHHC1	125.816	77.6651	142.465	109.766	99.3144	103.947	107.78	147.049	70.0602	93.6686	108.818	102.095
ZDBF2	16.1645	29.0231	21.3287	26.0382	8.65938	25.0447	22.746	24.9217	3.31107	-0.589401	7.63406	33.624
ZCWPW2	25.0447	8.62513	41.6599	28.5118	23.9341	28.1899	25.0578	29.3373	26.7556	-2.97409	33.5485	20.7348
ZCWPW1	192.89	99.9176	108.354	161.454	105.445	129.646	93.0701	135.895	75.8839	104.903	133.815	144.048
ZCRB1	79.2363	50.2466	82.4868	55.7252	68.8042	146.057	121.055	79.96	57.0408	51.9204	39.7316	144.505
ZCCHC9	586.318	485.623	389.813	537.426	329.549	463.845	499.015	490.991	530.831	403.938	556.191	514.957
ZCCHC8	166.608	135.57	201.819	205.215	237.695	190.145	194.114	128.828	119.867	184.848	191.709	248.303
ZCCHC7	362.429	255.774	361.244	482.311	309.243	390.288	274.572	413.352	356.443	208.238	388.438	375.796
ZCCHC6	145.394	446.955	247.609	220.841	269.988	217.365	263.681	330.529	253.958	414.672	119.919	80.8
ZCCHC4	2.03726	2.6034	9.91058	11.0338	6.7625	3.67019	-1.69902	-0.374668	-0.0124785	4.23688	7.43783	-2.80227
ZCCHC3	81.9612	51.8965	56.1288	77.6651	134.349	81.0098	103.203	60.6232	47.4217	62.2721	77.5752	59.8704
ZCCHC24	1004.47	753.346	1019.78	594.339	682.078	535.687	661.812	879.004	754.152	650.232	737.25	800.279
ZCCHC2	-5.68112	-8.06452	-3.16458	-1.06101	5.02741	-5.94625	-3.38919	-10.5205	-3.28647	-5.50153	-1.84433	-5.52732
ZCCHC18	29.5792	15.5923	36.9496	59.1988	72.0883	76.6268	62.1743	32.9423	56.9392	17.6788	50.7669	62.1615
ZCCHC17	431.787	316.423	324.014	315.125	250.981	274.193	413.108	389.902	404.974	299.492	346.28	322.833
ZCCHC14	436.903	260.219	368.2	471.116	741.273	480.134	576.648	363.752	348.561	381.377	441.617	477.464
ZCCHC13	-6.19563	-9.04645	-7.66286	-9.0665	-12.9667	-5.36022	0.242834	-11.5001	-10.723	-10.2099	-8.07459	-9.95443
ZCCHC12	-5.89828	-4.96189	0.727667	-5.90312	2.88883	1.65553	-1.8039	-3.25261	3.7828	-5.3011	1.66824	-1.24069
ZCCHC11	189.343	183.711	272.994	252.806	331.522	271.064	287.416	226.214	178.549	181.178	255.73	185.48
ZCCHC10	8.72578	1.60347	7.32798	9.67505	13.5269	4.3928	12.3952	11.1099	12.0355	9.25912	8.20758	12.5767
ZC4H2	53.5696	31.1188	17.0959	64.8094	40.7469	40.7469	31.604	52.9376	42.5587	74.6851	49.0598	57.0141
ZC3HC1	417.818	449.234	350.399	387.519	285.997	307.855	264.69	378.681	492.301	457.284	310.878	318.848
ZC3HAV1L	6.03763	17.7495	9.43229	6.60959	9.01135	19.7163	12.6115	9.95324	18.2847	11.0674	12.968	13.219
ZC3HAV1	883.315	639.932	583.918	610.748	476.091	472.167	559.337	653.354	728.849	972.006	483.941	663.044
ZC3H8	70.1436	77.7773	52.997	56.3269	48.1443	54.8376	60.9826	96.7424	45.2249	65.1801	42.6073	65.6152
ZC3H7B	3.62366	6.86112	8.7218	2.05508	7.16282	1.69432	12.6423	-3.36373	-9.5244	3.46811	-4.14706	3.37141
ZC3H7A	629.497	382.976	714.513	663.55	738.623	699.037	825.45	571.248	497.061	518.345	753.093	613.957
ZC3H6	12.5454	10.2404	10.7079	8.79816	13.4309	20.8175	9.51292	2.7597	6.34267	9.8971	23.8559	8.96823
ZC3H4	463.284	368.2	448.159	492.13	443.158	440.25	410.31	399.599	323.373	418.737	376.157	406.872
ZC3H3	217.612	218.261	204.447	253.6	203.82	184.046	198.299	217.309	279.159	267.552	161.607	170.817
ZC3H18	75.7503	56.6093	53.2689	40.9735	65.8592	46.0619	59.6273	53.5998	48.96	51.0817	60.7195	43.2167
ZC3H15	498.502	376.824	324.835	366.161	257.52	373.41	330.437	463.845	344.522	263.082	439.886	335.585
ZC3H14	192.087	138.084	190.955	196.746	148.767	193.644	177.279	151.812	109.183	113.645	216.614	191.709
ZC3H13	8.831	2.11935	10.7003	-0.480265	11.717	8.15516	4.48245	11.149	18.528	7.68792	9.87927	7.29444
ZC3H12D	-2.62021	-6.13049	-2.81792	-3.8238	-0.371619	-3.80169	-7.37054	-5.67955	12.136	-4.80577	-4.3169	-2.91243
ZC3H12C	166.036	133.619	192.927	173.753	215.699	211.221	197.922	113.124	88.2595	168.6	224.873	159.14
ZC3H12B	79.4819	39.2345	81.7213	100.458	104.999	119.894	82.3227	66.6331	45.3065	13.212	114.061	78.8052
ZC3H12A	81.3142	109.299	23.9614	46.3343	40.8715	49.5826	37.6493	84.9681	42.6268	315.608	15.8482	36.3175
ZC3H11A	701.068	678.996	887.042	918.241	810.269	832.954	675.912	729.841	769.807	572.34	805.488	829.251
ZC3H10	217.834	107.941	125.451	150.478	163.633	177.279	119.21	137.189	105.802	105.827	137.79	133.607
ZC2HC1C	13.1721	7.10157	8.91441	6.7933	-4.0218	11.7658	1.44122	4.00568	17.9092	13.2788	2.01012	2.63652
ZC2HC1B	-0.108652	2.03331	0.883407	4.62189	-3.17172	-0.267758	4.26013	-8.2878	-1.33318	4.38475	1.28117	-5.56729
ZC2HC1A	256.342	195.485	316.5	390.72	454.911	340.236	349.504	312.617	247.783	222.178	273.66	236.659
ZBTB9	129.113	160.744	120.576	113.681	89.9439	85.2284	84.6568	110.781	158.931	182.765	83.5846	71.1394
ZBTB8OS	169.791	124.393	56.0061	98.4104	66.6663	104.732	76.2162	182.927	127.983	135.895	88.0008	86.2594
ZBTB8B	-9.64387	-7.06794	-5.04202	-6.49162	-8.64389	-15.2736	-12.337	-8.15411	-9.80703	-8.88434	-10.421	-12.337
ZBTB8A	84.81	66.801	91.8181	109.873	156.582	139.06	75.837	89.7205	56.3053	64.0907	90.3215	89.683
ZBTB7C	106.287	59.4653	52.8372	68.5429	259.936	82.9115	114.212	27.363	3.80504	14.1232	37.4779	75.5468
ZBTB7A	51.1947	34.7264	44.258	55.3612	63.5028	45.7867	55.3612	59.0521	46.3343	59.1868	53.3946	63.9462
ZBTB6	40.2508	17.5199	29.122	41.122	21.0926	26.1932	25.6325	38.1601	41.1566	18.1246	34.6318	25.2929
ZBTB5	86.9876	62.6777	81.2791	125.477	141.107	100.812	91.6658	91.4008	109.399	83.4492	107.409	88.1754
ZBTB49	35.1409	25.5177	29.4523	33.413	52.9532	29.7836	23.8984	41.934	48.6917	45.332	30.5977	23.7519
ZBTB48	155.812	189.528	223.898	227.107	211.289	165.841	141.946	217.551	259.272	185.578	160.934	146.819
ZBTB47	152.763	69.7688	110.637	194.469	303.423	226.629	227.362	129.381	102.981	83.9719	209.306	179.234
ZBTB46	37.1377	63.245	144.317	62.0266	76.0888	82.2783	124.352	80.8	82.3745	130.274	75.6145	94.5651
ZBTB45	99.3144	64.1634	67.8139	84.3968	106.223	69.6248	76.176	99.6457	87.3866	99.8047	74.3492	90.0541
ZBTB44	108.688	46.6173	85.5665	89.3208	106.871	140.498	84.7978	70.9438	44.3129	42.9969	94.3394	78.3538
ZBTB43	190.476	174.191	151.894	156.807	253.958	187.461	166.4	175.735	111.593	212.314	166.302	186.913
ZBTB42	138.273	123.163	74.922	85.1767	89.4044	81.114	47.767	101.91	126.065	109.68	59.3519	85.8175
ZBTB41	15.1954	2.16841	22.1034	26.6879	15.2415	18.1761	17.7495	9.70683	14.6044	4.71249	28.1947	22.8898
ZBTB40	283.637	221.832	336.907	463.55	855.233	649.159	354.632	278.78	171.195	226.547	369.164	403.738
ZBTB4	1467.03	1042.99	1767.43	1856.18	2197.61	2061.95	1608.77	1286.22	977.203	853.446	1970.63	1619.31
ZBTB39	36.7655	26.3464	31.6605	43.1608	36.3856	29.6717	57.9174	28.761	28.1333	32.7493	29.516	25.8012
ZBTB38	75.6288	21.7544	64.7854	71.0366	40.1134	94.6486	52.6651	68.9797	40.9262	47.9455	91.4008	94.1193
ZBTB37	-3.99812	4.4077	-3.60483	-1.6524	1.84922	3.8895	-5.7972	-2.61302	-7.171	4.47037	-3.23668	4.1559
ZBTB34	158.848	128.897	120.65	170.208	163.689	127.664	189.81	106.591	128.77	135.978	167.089	140.262
ZBTB33	329.25	424.488	513.123	429.814	344.085	372.852	344.584	320.902	417.909	397.554	428.409	376.909
ZBTB32	22.9966	5.63382	11.7761	10.5214	4.94192	5.52401	7.84168	20.8576	21.3921	20.8132	8.36657	6.18739
ZBTB3	90.3104	52.7197	57.0289	84.1005	96.8867	70.0238	63.0873	63.9038	39.2806	35.3501	53.2114	75.5349
ZBTB26	-1.85278	-4.64421	10.4198	2.17541	2.75445	-0.804845	-2.10363	6.64313	-3.7214	-6.29329	-2.62914	-1.11478
ZBTB25	59.6773	67.1229	71.2478	87.1461	51.5121	74.4311	60.8479	61.5602	49.6531	68.1787	74.922	75.1362
ZBTB24	119.525	120.941	112.723	113.721	104.377	110.757	77.6651	131.975	125.379	139.035	101.085	74.0975
ZBTB22	376.554	214.383	276.207	458.296	274.043	380.866	256.942	346.787	315.753	268.032	368.527	411.893
ZBTB21	95.4499	106.551	126.567	141.508	139.496	158.725	188.533	127.342	84.4651	86.9174	362.541	227.536
ZBTB20	589.775	406.872	852.555	743.864	1212	931.582	1169.85	532.578	308.061	579.662	913.313	929.881
ZBTB2	53.2361	29.3153	24.5391	18.8114	24.2881	26.5568	4.93393	30.0127	23.2635	24.3461	30.4602	25.5735
ZBTB18	12.4819	12.6346	12.9072	16.2597	22.1719	8.02798	17.977	12.8461	36.073	12.939	3.33577	21.2802
ZBTB17	190.955	120.068	156.746	151.323	224.745	166.114	194.422	211.709	225.306	211.624	150.128	137.242
ZBTB16	613.313	451.626	552.729	881.404	2160.15	709.924	1789.14	1570.88	270.242	641.369	1083	519.824
ZBTB14	141.307	149.765	165.118	204.839	178.42	173.793	155.588	154.857	133.53	135.912	184.089	259.562
ZBTB12	-3.45335	-4.78727	-6.77321	-10.7371	-6.27767	-6.18139	-8.1802	-5.26856	-10.7371	-6.58522	-10.6203	-5.38825
ZBTB11-AS1	55.2127	42.5107	13.0185	28.6203	34.9381	40.8009	21.3712	24.9575	28.4573	28.4526	44.3759	19.7267
ZBTB11	22.9759	24.6055	50.0175	29.3795	35.8988	30.3596	38.7525	34.6379	28.3644	13.9734	18.4	26.9728
ZBTB10	15.2626	7.63756	18.1094	24.9575	42.2121	28.6742	21.2443	11.5642	-1.94078	1.95378	25.9803	25.2386
ZBTB1	-1.41645	8.37471	12.2647	-1.78716	4.04215	6.49694	3.71838	-4.22225	5.07316	19.5732	14.7279	2.04067
ZBP1	16.9427	30.7984	23.2444	22.6337	28.2145	25.3175	13.6673	-1.76377	9.34533	27.1961	19.079	28.7463
ZBED9	10.6351	11.0625	6.20261	9.99976	-4.63562	3.16252	7.55906	7.26491	0.614334	2.41118	1.75296	7.75781
ZBED8	67.5614	35.7156	78.3906	108.378	111.221	140.915	75.731	59.45	81.197	42.4075	79.4196	76.4824
ZBED6CL	11.4599	14.9235	22.9098	25.5137	27.4049	16.8583	19.0573	28.0324	2.85046	28.6854	20.2382	18.5481
ZBED5	812.757	582.762	838.671	995.419	1302.25	1149.97	833.748	740.724	663.806	509.476	875.095	965.483
ZBED4	80.7049	97.0607	76.2395	57.1811	55.1863	54.9201	61.8067	88.1505	99.668	110.195	54.9316	57.0988
ZBED3-AS1	2.9907	7.53614	4.65812	9.35469	14.3186	16.048	3.97059	1.45644	8.87064	8.45065	3.22085	4.48132
ZBED3	33.4943	14.6733	38.0148	62.2177	141.946	113.18	68.7005	67.6076	44.258	30.3171	49.4961	51.0937
ZBED2	-7.72659	-6.61587	-6.75742	-12.4782	-2.01896	-4.06922	-3.52909	-11.7471	-8.80786	-6.19073	-13.6255	-5.50578
ZBED1	622.71	620.285	774.579	704.913	511.491	675.576	602.031	610.598	651.841	876.386	727.034	797.594
ZBBX	14.3816	8.60699	17.1966	15.2059	17.8019	15.0257	16.0234	4.0169	26.5051	14.6674	12.9704	8.85775
ZAR1L	-9.51925	2.44261	-3.1423	1.3568	-8.69992	3.96328	-2.75129	-4.47222	10.6952	-0.535377	-3.99394	-5.20951
ZAR1	2.99356	7.62608	-1.66456	-3.85033	-0.272725	-5.34393	-6.96461	0.0118128	0.0272058	1.76007	6.1139	-2.26047
ZAP70	12.3216	35.4889	17.9015	20.5779	15.0104	13.5747	6.27981	28.6421	24.8572	30.3098	16.6943	17.3917
ZAN	15.5274	-3.43197	5.57041	0.835335	6.459	7.25211	6.15558	9.42834	7.14206	5.7417	0.935347	-0.393922
ZADH2	170.431	85.117	228.683	192.63	264.9	266.763	233.264	173.347	149.277	54.9615	138.888	179.054
ZACN	-9.50463	-8.91899	-4.64511	-4.52756	-10.8543	-6.76137	-8.40342	-4.03801	-7.87354	-1.16502	-11.2779	-7.83236
YY2	7.50393	2.32742	-4.14706	21.2781	13.1427	12.8578	6.1913	5.79758	-1.89148	3.77345	3.76787	5.65207
YY1P2	10.8011	18.9115	12.4635	-5.16425	1.51325	10.6876	10.2672	9.06414	4.58424	19.6715	1.10794	0.420187
YY1AP1	830.553	777.097	820.857	881.903	916.414	772.111	642.697	746.424	786.816	887.042	681.775	764.267
YY1	1448.05	1476.23	1541.35	1514.52	1934.93	1646.7	1736.9	1316.88	1290.9	1418.82	1388.44	1245.7
YWHAZ	2784.06	2811.74	2888.77	2855.37	3063.57	2996.84	3291.54	3244.15	3882.55	3628.37	3497.72	3776.89
YWHAQ	4066.27	3915.66	4461.19	4914.72	3841.47	4085.35	4387.6	4761.48	5272.27	4270.93	4409.03	5210.26
YWHAH	4099.33	4878.9	4377.14	4085.35	4478.6	4950.98	4255.01	3718.91	5046.07	4978.8	4579.7	5014.66
YWHAG	1055.77	1308.88	521.985	562.48	522.121	644.542	560.173	762.818	726.853	1138.88	726.558	564.36
YWHAEP7	7.19913	1.91161	1.93111	14.7691	11.7393	4.94897	1.35989	3.41161	-3.24389	0.391993	-0.403823	1.57318
YWHAEP1	1.36219	-4.45522	3.921	4.35114	-1.069	-2.8931	4.00954	1.14389	-0.525734	3.85311	-3.35318	9.40626
YWHAE	618.735	929.499	666.506	496.082	429.254	471.116	450.201	756.594	1004.19	892.699	523.176	429.356
YWHAB	3871.99	3296.45	3312.23	3213.84	2691.99	3228.39	3010.43	2923.56	2785.6	3422.33	2733.28	3684.24
YTHDF3	240.033	217.215	258.551	286.745	213.353	264.69	191.858	242.28	226.482	187.053	225.089	193.923
YTHDF2	406.73	511.623	419.087	415.805	330.268	387.02	386.598	471.573	449.602	541.946	414.923	295.333
YTHDF1	551.76	674.297	561.73	645.372	603.286	518.189	512.635	552.729	557.217	626.164	506.94	489.699
YTHDC2	34.8362	62.9631	72.5291	59.6162	87.3658	103.422	79.926	49.6354	49.5616	52.9029	83.2419	59.1868
YTHDC1	1181.1	952.793	1465.18	1658.67	1836.07	1501.84	1552.61	1068.11	961.713	1060.72	1436.24	1197.81
YRDC	1567.69	2492.2	3029.03	2299.78	4505.47	3570.01	2290.82	2028.66	1909.57	2412.89	2002.59	1412.58
YPEL5	1422.01	761.542	1477.34	1518.78	1595.5	1930.8	1871.59	1218.89	794.246	669.747	2101.7	1651.14
YPEL4	-4.55346	2.79076	14.0159	12.2032	0.466466	-7.31647	3.12029	9.73068	10.9647	8.73129	1.97702	6.9433
YPEL3	267.798	571.248	528.223	452.97	482.414	432.755	581.011	448.619	352.806	383.661	386.844	326.908
YPEL2	283.861	121.472	256.857	341.705	352.496	379.98	377.944	253.299	148.685	202.824	420.69	389.706
YPEL1	29.2144	10.0808	73.1831	72.0687	107.759	79.7178	122.856	42.1334	4.81502	4.33619	84.3416	77.6007
YOD1	104.632	162.656	87.5844	97.4714	105.037	127.809	92.3159	64.2555	93.0027	85.8859	116.391	96.9696
YME1L1	434.789	419.269	358.019	396.753	238.166	324.092	294.925	395.755	467.312	404.034	369.057	480.521
YLPM1	8.03031	-1.05532	17.0356	9.98344	16.7127	26.6663	16.7238	7.3848	3.14207	4.26165	26.2684	10.0744
YKT6	18.9812	15.6844	-0.150855	-1.44752	12.7123	10.2072	16.7553	17.5531	22.035	1.59661	-5.00285	-5.25948
YJU2	243.596	123.683	124.004	157.869	169.791	163.847	151.588	153.898	159.216	178.956	122.652	167.29
YJEFN3	1.16391	0.445051	10.3613	6.96323	20.4863	13.4115	7.33192	-1.55249	-2.66552	2.72762	6.88797	-1.00575
YIPF7	9.04887	8.17938	13.1902	-3.35381	2.38472	4.84068	6.98236	5.61174	6.1477	-4.23973	-0.564051	2.3031
YIPF6	705.208	492.706	538.507	533.904	841.204	753.093	769.299	509.025	350.399	454.328	734.987	811.683
YIPF5	119.7	104.192	156.635	158.725	123.367	196.522	145.915	147.815	119.397	71.2872	141.414	110.923
YIPF4	349.071	376.271	392.582	392.208	208.026	354.212	259.026	361.516	414.171	373.632	431.787	394.744
YIPF3	601.717	502.004	660.057	734.987	497.938	600.306	495.25	868.117	895.309	553.243	458.405	492.606
YIPF2	34.4109	20.7853	20.8457	32.38	28.1706	26.0532	41.5465	57.9719	52.7493	37.3851	23.6089	17.908
YIPF1	747.8	705.916	513.275	470.467	442.656	458.795	417.45	722.484	665.584	676.427	422.179	365.916
YIF1B	186.857	475.041	378.022	356.443	197.265	283.548	197.757	612.128	1040.02	477.73	204.634	237.868
YIF1A	575.161	637.186	494.033	542.544	573.438	451.626	534.16	885.259	1116.72	680.453	375.1	475.375
YES1	287.981	358.495	272.371	260.078	194.016	174.82	239.53	304.255	365.916	418.969	231.964	201.907
YEATS4	100.668	159.946	136.755	149.213	98.1585	146.037	112.171	139.148	108.818	120.558	225.374	104.681
YEATS2	352.403	339.433	381.429	347.708	354.551	357.916	314.438	332.337	357.051	421.67	280.027	302.615
YDJC	60.5258	42.2883	28.5946	27.9038	42.7136	22.3465	54.6646	51.0817	40.1942	40.8421	34.9284	16.1572
YBX3P1	2840.56	1789.14	657.431	755.571	874.732	620.774	1455.38	1182.19	799.471	2214.92	893.67	835.859
YBX3	10940.6	6530.55	3547.74	3559.36	3940.36	3818.03	5225.44	5129.2	2904.36	8035.99	3980.98	4409.03
YBX2	35.4744	30.7324	27.6165	26.8721	26.4809	23.2372	22.5243	33.1092	15.3991	11.3315	27.0467	40.7549
YBX1	4270.93	3973.57	3504.54	3140.96	3750.95	3006.69	4308.32	4293.5	4888.53	6701.58	3786.3	4801.45
YBEY	145.533	138.546	157.185	219.572	94.0234	181.307	168.268	207.179	102.063	156.063	115.993	114.151
YARS2	237.605	298.81	143.133	182.977	111.877	132.466	157.439	255.686	237.195	277.171	158.972	149.735
YARS	1211.06	1012.82	513.742	530.982	582.224	530.508	389.539	981.858	1266.37	1175.73	430.135	452.819
YAP1	1191.25	603.646	1234.36	1386.69	1791.83	1913.86	1585.41	963.981	595.791	513.593	2332.1	1826.62
YAF2	126.109	93.561	95.2317	91.5614	162.737	144.352	140.44	90.9938	80.4977	98.1896	125.978	144.77
YAE1D1	245.114	154.38	167.059	250.68	149.886	198.455	167.956	232.02	201.361	141.763	197.265	176.447
XYLT2	580.188	409.986	394.911	577.258	412.455	493.444	304.134	532.31	574.064	468.119	358.982	387.33
XYLT1	228.512	83.1869	2.24812	165.118	35.4744	88.388	-6.11746	201.907	60.9042	67.1229	40.184	47.9455
XYLB	46.9746	33.9142	20.0749	7.90864	7.55906	16.1628	4.33619	25.4343	46.5733	32.1418	20.4503	12.7123
XXYLT1	192.24	256.666	208.238	265.614	136.979	163.249	112.965	259.622	362.93	397.682	113.658	174.975
XRRA1	42.1919	29.1469	16.1149	23.9998	12.3104	19.5072	14.3865	44.6105	30.5081	35.8988	19.9071	24.3374
XRN2	408.888	331.593	258.17	226.785	251.84	204.495	403.106	319.287	259.997	403.738	284.375	295.634
XRN1	220.59	233.93	319.101	319.062	319.591	346.28	305.044	283.472	274.193	171.437	290.385	230.331
XRCC6P5	12.539	-1.32143	1.11312	6.28144	0.847115	-2.17767	15.8582	-1.18075	-2.60893	8.84823	4.16448	0.892571
XRCC6	1665.93	1671.77	1241.65	1296.01	1532.16	1066.96	1822.02	1652.92	2034.62	2108.95	1314.08	1291.82
XRCC5	459.802	320.972	327.777	367.397	310.878	395.186	306.014	274.572	331.058	325.832	423.653	484.07
XRCC4	-1.1967	-7.24038	-3.71542	-5.58675	-1.38924	-2.40113	2.0017	0.650411	2.54087	-0.403823	-9.50463	-0.736482
XRCC3	30.455	59.45	23.8474	32.9625	26.6058	26.0775	19.1752	47.7984	89.6239	90.9938	34.0449	27.6568
XRCC2	1311.24	1965.15	2391.18	2045.54	4157.16	3048.03	2082.85	1748.15	1598.88	1394.08	1588.15	995.419
XRCC1	132.312	121.778	114.505	146.008	154.95	101.037	143.978	122.386	159.032	109.984	127.266	126.567
XPR1	645.659	465.52	411.283	411.893	270.568	381.828	375.305	466.618	500.349	460.709	447.075	372.341
XPOT	369.801	370.279	284.841	291.849	227.825	246.995	246.915	359.825	546.41	391.417	310.971	325.084
XPO7	225.559	174.498	136.127	149.765	100.28	118.336	122.189	120.097	172.976	180.529	202.332	223.492
XPO6	347.547	444.537	341.705	273.66	308.234	253.923	298.224	368.2	477.235	508.713	202.872	188.63
XPO5	154.094	155.067	63.5563	83.6807	84.3968	67.1857	74.282	137.242	156.063	168.268	67.4317	90.496
XPO4	309.189	324.161	305.241	289.125	308.373	265.614	289.385	262.362	283.746	296.659	297.332	206.945
XPO1	1085.56	929.032	1012.82	928.512	886.392	786.816	878.521	851.196	909.067	1046.87	857.86	698.69
XPNPEP3	14775.6	18456.7	18765.3	18254.7	20149.7	20481.7	17390.5	17924.2	17047.4	18012.8	18890	14727.7
XPNPEP2	5.75522	27.8216	66.8416	26.8911	22.9966	20.1924	31.4445	16.1398	8.48736	36.6722	42.0241	37.322
XPNPEP1	1191.9	1369.07	1066.96	1196.72	844.172	864.119	795.449	1262.81	1328.53	1465.18	810.958	850.215
XPC	695.071	587.427	906.291	907.154	1066.02	974.375	946.266	850.215	646.063	536.445	868.117	649.159
XPA	87.5844	50.6962	58.1043	75.4014	70.2192	80.4471	68.6088	67.7472	53.942	61.6017	82.0788	59.1988
XKRX	9.30557	5.95331	6.95411	1.97916	10.3099	7.50067	-1.88972	-1.58521	17.3289	-4.86798	10.7398	4.77438
XKR9	2.5496	-6.74291	-2.88422	-7.77183	-1.85278	-5.05648	-5.93062	-11.16	-10.1319	-11.4598	-2.1657	-13.2154
XKR8	114.437	105.485	81.4309	108.558	147.754	110.213	114.677	104.732	127.342	117.701	57.7578	57.1672
XKR7	-12.4327	-15.7325	-3.38821	-3.54515	-6.05819	-8.16969	-4.01397	-3.62566	-2.597	-10.0201	-5.42654	-4.74697
XKR6	34.2779	21.9357	15.1352	32.3334	22.2343	24.9506	20.3261	23.6114	19.3968	27.7965	11.0473	30.4798
XKR5	-4.32364	6.01288	6.03933	0.777398	0.743949	2.13228	-3.49226	-4.41337	-4.25913	-5.74593	-6.55834	0.199736
XKR4	-3.31649	20.1094	278.539	-4.98343	28.369	-2.27685	42.8491	-0.738397	-1.33102	12.1402	92.2648	32.107
XKR3	-0.181961	7.74489	-0.166548	7.05354	-6.29204	-0.513096	-12.112	-4.98933	-2.6608	5.66376	1.61658	4.04737
XK	9.21756	40.1566	2.52846	19.8019	24.7958	29.3417	21.1814	5.24191	-5.15489	-12.3636	6.30668	8.96044
XIST	31.7429	30.5977	43.5754	28.3745	40.8421	53.1364	32.2052	1077.77	33.3476	34.6318	50.2908	57.2304
XIRP2	6.3614	-5.47069	-4.02348	1.18276	-9.1526	-10.5441	2.7983	-2.75308	-4.25481	-9.73156	-2.59858	-6.59854
XIRP1	-5.66684	-13.8719	-17.0609	-14.0416	-13.0983	-7.50816	-13.6629	-9.68734	-11.8406	-9.02834	-9.14712	-19.6286
XIAP	72.9164	70.1436	70.3474	46.4425	116.947	73.0904	59.1201	56.3613	34.6426	55.4711	49.3809	32.3876
XGY2	2.11071	5.26251	4.7996	-2.90353	-0.838301	5.88487	-1.41645	4.44032	3.97764	5.45224	2.99545	14.6302
XG	10.3051	-3.89324	21.7878	6.6623	30.379	50.648	33.5309	55.1387	2.55967	-13.0381	51.1827	14.3754
XDH	-8.0659	-12.1945	1.66199	-10.5441	-3.80765	-8.36299	-4.26048	-0.659591	-1.50321	1.1028	0.359015	7.04198
XCR1	12.121	18.3622	18.1642	13.6757	6.31363	14.24	6.11538	20.4894	15.822	11.3809	16.6593	11.1759
XCL1	1.34758	-0.956827	-0.017924	8.45591	-2.74924	-10.7101	-6.93932	-2.65113	6.51641	0.122433	1.26709	2.88994
XBP1	1933.95	1575.12	1644.14	1619.31	1393.47	1959.22	1657.84	1678.81	1775.04	1837.32	1837.32	2759.14
XAGE5	-6.53001	-4.69555	-11.5806	3.05913	-3.24227	-4.22584	4.38896	9.90383	0.323123	10.9264	10.5898	-3.45131
XAGE3	1.81176	0.924796	-7.35894	-7.06243	2.55268	-1.26929	8.4601	-2.63657	-8.71941	3.56091	0.512676	-3.49697
XAGE2	-3.15855	4.64269	5.27426	2.37132	-2.56459	0.0894762	-7.35144	8.34075	-9.41e-05	7.03149	-3.52909	-4.56079
XAGE1B	-0.614594	3.49741	2.56655	-5.2603	-1.70988	-2.84561	-2.64307	3.12231	9.75412	1.0073	-1.92112	3.84055
XAF1	165.662	405.286	477.235	447.075	302.82	334.523	369.63	343.383	521.605	318.331	393.274	566.635
XAB2	484.535	379.013	543.587	610.598	469.814	586.986	441.994	586.318	517.716	425.757	484.678	377.829
WWTR1	139.269	45.6698	61.6017	69.5484	25.5442	63.3231	14.3883	99.2135	107.78	85.459	65.7115	83.7943
WWP2	6.68346	4.231	7.55821	-2.70637	25.0447	1.68657	15.2886	-0.914003	2.58381	7.01994	0.299838	15.1335
WWP1	432.82	468.865	710.211	442.816	362.208	483.768	626.423	390.548	379.98	375.711	814.717	770.9
WWOX	105.323	110.478	154.175	108.354	282.239	190.335	212.605	179.594	102.613	92.9619	97.9448	71.2365
WWC3	249.291	138.128	338.589	332.977	451.356	452.14	523.377	213.55	267.748	215.885	346.459	312.938
WWC2-AS2	26.9419	3.21454	29.7836	29.3417	32.9019	47.874	29.5307	18.8502	30.0567	4.34234	36.0405	28.3291
WWC2	7.22182	0.694647	12.2546	10.6685	17.5858	13.37	15.0539	4.28514	6.31971	-0.132047	13.2297	2.1771
WWC1	-12.1368	-3.91987	-8.36204	-11.6641	-0.710295	-13.159	-16.7456	-0.34267	-7.81946	9.45671	-4.05172	-8.31252
WTIP	67.873	36.7	121.294	107.709	165.761	188.326	190.009	72.2079	45.6854	43.4096	145.991	164.366
WTAP	415.805	634.173	354.395	537.035	318.602	433.166	301.759	449.472	471.257	509.816	421.167	449.602
WT1-AS	9.24133	9.41786	3.55215	1.44122	-0.323135	6.68346	5.21342	-2.66234	8.04196	9.07868	16.2859	15.57
WT1	11.2779	20.6571	5.97661	-0.0915515	9.06365	6.96139	15.597	1.57682	0.63335	8.71275	20.4385	25.7327
WSCD2	-2.85826	0.184237	-0.954657	1.57097	2.53299	6.40135	-1.08235	1.80669	3.61767	2.42945	3.15507	-6.83362
WSCD1	41.7922	70.766	26.7556	24.9356	49.2938	41.2302	95.1663	5.36118	8.38504	119.172	44.8415	44.7004
WSB2	307.68	310.341	221.553	226.584	155.961	239.851	120.97	335.678	431.903	278.24	183.902	209.836
WSB1	1360.98	2085.09	3382.3	2601.07	4381.98	3444.63	2944.2	1613.96	1807.79	1817.37	2511.77	1883.37
WRNIP1	642.942	548.054	612.614	641.126	861.658	686.243	722.715	630.289	541.946	602.5	590.73	541.063
WRN	168.888	157.404	172.106	118.456	125.816	147.815	136.701	122.992	180.66	201.465	121.907	110.597
WRB	258.957	214.689	313.886	304.668	193.79	293.231	252.457	255.515	222.552	150.3	402.096	279.826
WRAP73	253.53	240.591	253.671	240.359	265.356	243.105	291.141	208.764	251.033	357.115	221.832	229.365
WRAP53	31.4495	34.6099	21.5153	23.3823	11.4119	22.9934	6.96552	21.7502	53.6515	69.7304	6.04281	20.6114
WNT9B	-1.41071	-5.78397	4.58499	6.70631	-2.64019	4.70162	6.04653	-6.36345	-15.6372	-0.217213	-2.28565	1.74166
WNT9A	-4.00517	1.80181	-2.27685	0.431487	-1.63194	2.46131	-3.67766	4.44946	-1.01847	5.56884	6.98066	10.3963
WNT8B	-1.12505	-3.95101	-8.92878	-5.58983	-5.77755	-14.7939	-5.07155	-4.86416	-3.47929	-10.204	0.118769	-8.19656
WNT8A	11.8414	5.76771	-0.352411	4.79478	3.20548	4.72239	14.3225	5.1753	8.3766	6.06519	-3.00984	20.3309
WNT7B	3.42344	3.1237	1.49156	24.1145	7.21636	3.81396	5.20448	12.6638	13.8233	9.59273	3.87413	0.626036
WNT7A	10.0517	1.65354	5.53839	6.67556	4.96501	7.11114	0.760999	3.51529	-0.263497	4.07363	5.23593	4.0965
WNT6	1.95204	19.2653	10.3989	1.54278	3.81396	-3.89215	6.53597	7.3569	6.51928	5.93046	1.69531	0.30455
WNT5B	26.9584	39.9346	35.7328	52.0034	47.974	31.4495	38.8048	140.634	170.431	52.0118	33.0795	20.6546
WNT5A	-8.80595	26.7216	46.9489	2.14947	22.0004	2.59258	67.6595	-5.20697	-3.63787	41.8403	172.778	103.54
WNT4	-2.67801	-3.71709	1.89452	0.544622	-6.0426	5.19756	-1.85553	-5.02278	-1.66216	-6.96593	-3.97722	-8.22372
WNT3A	-8.59855	-11.4158	-3.49342	5.76594	-0.80158	-6.10913	-9.5031	-5.12283	-3.5481	-6.9535	1.02317	-5.63265
WNT3	28.3571	3.6029	9.58528	7.3673	43.8075	16.6171	19.1315	24.6006	15.9784	24.5057	7.44458	16.9399
WNT2B	53.2026	28.5189	64.02	48.5301	41.4474	55.6603	39.907	37.2855	57.2195	36.5514	63.1459	74.7165
WNT2	64.8094	258.631	18.385	0.931367	15.5059	1.01304	18.7191	22.0856	19.3386	82.8328	11.0937	14.9797
WNT16	13.847	-4.36998	-3.45672	-1.27129	-2.43287	-0.181961	7.84272	-3.36006	3.44966	-1.11478	-0.171043	-5.61908
WNT11	-2.93119	-6.85731	7.3492	-6.24792	2.87855	1.52885	11.9514	-2.58252	-5.88566	-8.61762	18.8198	26.7401
WNT10B	-4.3623	8.9342	-3.17982	-8.02856	12.815	-2.90285	9.3739	-7.83999	-4.38805	-4.44383	-2.28975	0.499072
WNT10A	0.993116	-5.12323	7.20577	-0.973631	1.99197	2.10474	1.01514	-3.49697	-9.99456	3.62558	-2.67748	2.03168
WNT1	-2.12691	-8.20691	-2.45792	-0.59841	8.14908	-5.85365	1.02102	-3.84394	-6.82834	-0.0742302	-7.1382	-1.58077
WNK4	-2.85611	-3.33114	-3.12505	-4.72306	-3.06015	-11.9318	-0.808437	-8.0945	-1.60253	-6.61819	1.39144	-8.44789
WNK3	28.7083	5.29338	20.9362	31.2633	24.0664	18.7908	19.4431	15.5588	31.7698	12.3589	19.7646	19.5365
WNK2	-9.95914	-13.5214	-5.20558	-8.02181	-7.89275	-7.24913	-7.68247	-7.98026	-3.71629	-7.20846	-2.32889	-9.82163
WNK1	803.499	865.672	921.929	930.35	1043.41	1045.02	1199.41	922.389	739.68	646.617	982.157	1033.89
WLS	789.421	687.003	579.864	1122.41	620.285	671.144	436.903	803.069	1054.87	588.495	884.73	910.126
WIZ	18.4099	13.4945	16.6468	26.0637	18.398	2.81609	9.8368	21.5928	35.5731	15.7561	11.5133	16.1784
WISP3	2.05958	5.38108	6.7933	-3.70887	-0.864251	-7.9393	-1.21071	1.00673	-3.89452	7.5428	4.82425	8.01321
WISP2	934.56	790.367	742.301	447.417	504.619	863.265	1398.32	521.001	51.1245	222.753	837.436	1045.02
WISP1	28.505	107.038	59.7989	98.977	27.2214	39.5778	20.2121	87.5844	157.759	75.9548	27.8637	25.3334
WIPI2	138.379	65.9691	117.671	103.731	139.06	104.473	112.284	113.468	133.292	109.429	43.4325	93.2168
WIPI1	163.794	231.812	224.314	254.268	231.548	202.735	247.358	473.587	375.625	289.754	163.249	146.307
WIPF3	2.25897	-0.373229	10.048	2.8286	1.17359	1.85219	4.42273	-5.20471	-4.47829	-1.86104	-7.45981	-0.325259
WIPF2	5.77747	4.44767	5.13739	8.36181	27.7184	12.9551	22.1326	7.88645	5.76986	8.05986	14.592	2.14768
WIPF1	268.404	237.095	450.398	370.471	261.89	393.274	331.923	302.615	195.185	164.123	463.55	415.44
WIF1	5.67755	4.41522	5.54956	-0.897203	4.31592	5.9603	-4.75917	7.80772	-2.67748	4.56576	4.4077	6.1457
WHRN	9.82737	5.74233	15.4694	4.66842	7.21272	4.23315	3.29843	7.79477	3.94489	12.6405	11.4282	-7.48924
WHAMMP3	5.44797	13.6804	2.02965	14.3733	4.65871	4.85603	4.69202	7.52875	10.4071	2.19446	6.59489	-5.12981
WHAMMP2	3.61475	5.07786	1.44286	11.1212	26.5692	5.30282	9.54	-0.997864	-0.421963	17.8887	5.66591	11.9051
WHAMMP1	2.8341	2.91487	-2.4101	13.6996	17.5779	11.9425	8.6437	4.58864	-2.39549	1.92592	1.23814	5.74449
WHAMM	127.774	118.628	92.3623	150.1	121.355	105.696	105.323	90.9056	66.1632	120.227	85.459	89.2024
WFS1	553.592	446.238	639.495	795.449	1825.41	1541.35	1015.11	465.22	389.539	503.751	1102	1270.28
WFIKKN2	-0.358777	-4.81129	-12.8898	-10	-5.2663	-2.6357	-5.94514	8.57033	-9.28882	-14.5666	-8.0491	-4.34731
WFIKKN1	-4.75407	7.24015	4.05259	4.57639	10.8985	4.06946	1.20642	2.85907	-0.593041	-0.253568	-5.01523	-1.13211
WFDC9	-3.07056	5.61042	0.302205	-5.82397	-6.33544	5.1237	-0.17062	-0.287599	7.30959	-3.61292	2.21368	-3.47195
WFDC8	-5.38498	-7.08721	1.427	5.55694	-1.85892	-0.87686	2.79741	-5.79194	0.693572	-1.08786	1.26864	1.63249
WFDC6	13.0124	0.644145	-2.35906	4.70615	12.4919	9.18442	-0.823407	-8.82005	1.65722	7.4992	1.10031	-4.90744
WFDC5	12.1828	11.3242	16.3043	-0.923463	6.51147	15.7263	17.0037	9.91918	3.42542	1.91891	10.5962	15.8383
WFDC3	19.6034	6.99338	17.634	12.3558	7.61378	7.18909	30.6997	-2.19191	40.637	-1.09995	17.4808	2.88343
WFDC21P	6.02447	35.3182	17.9839	-0.165318	8.58931	2.70233	12.9462	1.73834	1.5344	0.930223	11.1859	-3.19612
WFDC2	6.69766	-0.299225	7.76138	-1.12396	4.30717	2.1033	0.741454	2.99402	-6.38689	1.20995	9.70332	8.14077
WFDC13	-8.14454	-2.64569	1.88369	-3.40336	-3.28394	-3.87147	-9.06835	0.77483	-2.39094	0.550921	-3.25433	-0.589107
WFDC12	-6.78156	3.40618	-3.18255	0.0776666	-10.91	0.920346	-0.64554	-4.12927	6.04529	3.34709	4.61836	-7.97775
WFDC11	1.79296	2.70376	2.15718	2.05268	-12.5146	6.80924	-3.82901	6.98334	6.27636	-1.7393	-6.43908	-2.20253
WFDC10B	-1.29	1.89371	2.15586	5.24954	3.96328	10.4285	2.44459	11.4907	-2.68359	-2.32837	8.3352	-8.84221
WFDC10A	8.22018	3.90193	2.68259	-6.60729	0.285186	-0.334326	5.6743	9.71358	-3.51461	-2.15137	3.43961	-0.800953
WFDC1	52.0739	15.7561	126.374	2.82289	214.303	233.555	109.927	29.1903	5.56013	74.3492	77.4241	75.8139
WEE2-AS1	20.4441	16.0106	20.0376	25.2511	29.572	26.5019	31.4842	31.6837	51.7941	18.0184	31.2272	28.0876
WEE2	2.34667	10.7211	-1.24409	2.90297	3.90793	-1.57855	-8.44458	3.45903	2.81763	-6.55979	-0.960831	3.22667
WEE1	143.312	110.354	210.274	293.736	227.362	249.206	212.183	163.06	170.103	167.455	358.423	276.141
WDYHV1	143.875	165.662	91.7991	119.629	131.437	134.765	152.685	126.567	157.572	168.702	122.575	111.493
WDTC1	12.8979	3.794	13.6533	10.1867	27.4164	15.6399	8.91726	5.53732	24.3596	16.557	8.68229	6.72034
WDSUB1	178.956	87.6634	190.414	185.926	226.612	211.667	241.095	181.533	49.1346	74.7667	253.958	229.544
WDR97	30.8312	26.2323	38.8418	27.2787	24.1655	39.5052	17.7053	27.9195	33.0068	28.0806	18.6263	34.477
WDR93	-6.33037	-1.20812	-8.46367	-0.423546	1.40044	-1.05599	-10.057	-1.23464	-4.79169	5.40738	-4.22543	-4.24765
WDR92	113.239	87.9695	89.5299	125.177	98.8708	95.1895	107.602	120.001	150.69	118.944	102.371	116.138
WDR91	138.988	93.5774	112.04	137.535	153.179	124.66	133.2	121.734	116.891	69.8799	115.607	120.795
WDR90	61.5244	76.8108	57.6838	62.302	91.169	37.3695	65.3028	71.7287	77.847	97.8874	42.6186	45.6306
WDR89	21.5958	21.3579	10.3321	13.9067	17.7455	11.5871	21.2964	12.7366	3.22919	12.5075	19.1242	17.1306
WDR88	2.90163	3.07642	-6.20301	0.343077	8.93267	12.4919	5.73446	1.80123	-8.70105	-5.43186	6.71815	-2.46624
WDR87	9.7677	11.3966	9.69929	9.14735	8.07099	10.4273	11.6666	22.4802	19.851	9.63726	8.88508	12.9725
WDR86-AS1	5.77039	10.0735	5.38108	5.6891	11.3852	3.61902	20.9919	8.19828	-2.13696	9.19522	6.75476	1.46178
WDR86	4.90239	19.9754	61.3879	1.77993	23.174	0.939802	56.3366	-1.84488	-4.38735	27.2257	48.51	70.3212
WDR83OS	1421.31	1233.42	1193.14	1361.89	1104.38	1235.42	1033.42	1460.04	1505.1	1112.17	1167.27	1269.67
WDR83	35.8077	25.1061	11.8449	23.7342	28.3978	20.0749	18.2969	22.9728	20.3994	27.9931	10.9777	11.3092
WDR82	778.215	793.341	807.597	802.607	1374.46	984.099	923.087	841.964	652.023	926.443	853.807	837.837
WDR81	79.0987	179.954	114.309	102.613	50.5488	67.8371	49.3343	138.725	189.87	169.833	59.6443	53.0042
WDR78	15.6385	-1.1035	6.34267	3.13898	15.9545	9.11397	10.7624	11.1371	4.36491	1.55993	-0.210534	11.3862
WDR77	138.609	147.85	66.4458	82.0909	75.0862	92.1905	87.6461	104.52	140.001	173.793	77.2529	90.0803
WDR76	5.87035	15.5274	6.3105	-0.575929	11.2483	12.6927	6.41353	16.9091	10.0263	25.5843	14.2728	10.4968
WDR75	899.174	818.501	642.697	860.17	655.964	599.128	541.193	824.404	754.609	754.406	609.614	507.865
WDR74	184.584	271.064	280.44	251.033	698.291	346.459	369.164	320.972	274.107	234.846	167.197	166.361
WDR73	163.273	124.89	112.318	134.035	235.878	128.796	125.451	124.301	118.882	117.162	128.047	89.3463
WDR72	-2.82232	-5.63095	-1.97973	-12.1528	0.68529	-9.91863	-4.12314	-1.53449	-1.58248	-3.37425	-1.41071	-7.41916
WDR70	307.474	184.201	278.337	290.781	211.346	242.028	182.649	192.815	220.684	157.869	58.9907	105.142
WDR7	130.843	120.158	141.451	145.264	133.712	170.697	165.493	134.902	108.73	119.255	139.148	123.393
WDR66	2.27769	9.69382	9.06365	8.91635	9.62826	16.0451	-1.24688	9.27098	17.4386	16.5634	17.6324	8.6688
WDR64	13.5934	6.75166	4.58212	4.70405	8.78046	14.0694	10.2898	0.0224279	3.93314	2.83174	7.76047	7.36524
WDR63	0.186258	12.0452	4.55994	1.14011	14.0029	6.33283	-5.0412	3.80566	2.11226	6.48737	9.1074	-1.19369
WDR62	-4.41107	10.421	-5.65608	-12.5331	-6.52535	-9.00499	-6.75098	26.46	39.8852	21.6698	-6.36819	-3.11046
WDR61	839.284	771.219	736.205	560.743	607.079	673.536	858.94	666.271	665.852	664.646	776.227	826.971
WDR60	231.964	131.474	257.751	197.36	385.325	258.232	282.464	222.266	165.514	143.022	312.416	244.277
WDR6	975.752	786.528	1102	1403.2	1580.08	1184.18	900.107	1050.54	1327.5	961.217	1021.94	873.501
WDR5B	24.3291	22.9934	34.3503	33.5693	33.388	34.3845	39.7889	30.0806	30.0386	26.9419	24.0848	16.6291
WDR59	469.814	487.325	672.473	753.854	903.777	673.748	525.914	496.745	488.159	522.395	576.648	539.517
WDR55	144.454	180.772	90.2992	110.539	126.345	88.2414	115.002	154.405	150.715	179.436	68.7482	79.0074
WDR54	451.626	533.047	358.495	401.791	141.023	186.393	214.666	501.318	748.13	608.966	203.701	226.156
WDR53	44.9268	33.5993	30.9339	29.0468	37.7918	32.3243	32.4543	35.7032	45.055	39.5778	39.2243	53.9185
WDR5	156.469	148.525	136.669	113.581	185.382	157.131	183.866	140.498	206.548	243.255	150.255	153.482
WDR49	12.9662	7.58748	6.79854	11.7074	8.79647	9.85276	7.8247	12.4684	15.6713	-0.0446841	3.21178	16.1326
WDR48	446.14	218.706	499.892	463.845	589.604	488.045	471.781	413.79	355.247	371.312	487.432	366.517
WDR47	141.107	100.768	118.944	135.137	142.285	172.687	134.606	111.007	106.431	111.621	152.904	206.013
WDR46	371.248	260.728	178.673	193.644	326.783	223.599	231.302	360.637	458.405	487.432	193.644	197.691
WDR45B	241.758	209.56	227.595	194.15	210.71	230.401	201.777	189.947	211.877	322.218	234.26	300.114
WDR45	168.03	198.858	143.41	214.464	178.63	106.242	178.77	226.935	240.15	179.279	110.725	93.8956
WDR44	96.6478	49.0323	70.9942	98.6032	68.9063	103.371	100.558	88.353	76.0103	63.6844	97.6322	96.2256
WDR43	163.438	150.606	95.9433	69.5186	55.8815	74.59	122.61	111.155	117.345	182.927	114.336	131.347
WDR41	224.451	102.908	234.62	174.066	255.154	216.82	182.504	265.851	345.89	91.699	153.693	191.028
WDR4	681.775	765.259	202.348	235.926	182.559	215.293	186.724	393.636	594.957	896.586	169.183	227.159
WDR38	9.39284	8.58635	12.7325	10.2132	8.78603	3.43088	12.3306	7.63125	19.8456	13.7548	5.23893	3.64907
WDR37	239.944	299.714	318.132	281.962	285.654	272.132	282.025	259.026	206.474	282.714	253.032	258.957
WDR36	334.958	243.688	256.942	267.079	253.816	198.997	255.613	227.436	252.161	295.99	247.783	219.29
WDR35	91.1097	49.2329	92.4114	72.1738	68.3634	73.6984	63.0407	86.1002	61.7826	74.2619	90.8561	91.86
WDR34	115.45	78.1042	77.9583	97.9448	42.1488	68.6431	61.3628	168.116	289.962	152.833	28.7463	35.6486
WDR33	453.204	345.157	386.422	448.925	307.975	451.736	536.674	383.934	396.753	307.975	835.527	626.322
WDR31	-0.276759	8.07682	0.983239	12.6947	-1.44979	5.46575	3.86236	-4.19157	7.33694	-2.72739	-4.53487	-3.08397
WDR3	1.85455	-0.082229	2.56811	3.15991	6.33718	5.14662	5.20205	-0.960831	-5.34962	2.79076	-0.0557467	-6.70694
WDR27	50.2549	46.0801	105.878	123.743	146.057	103.731	87.6864	75.0697	72.8081	72.7923	102.306	82.1646
WDR26	216.668	362.048	408.023	487.589	308.525	326.964	239.031	347.878	483.609	251.938	370.683	292.005
WDR25	90.8561	126.999	62.8937	73.4291	70.4258	62.4621	75.9308	92.9931	100.632	104.192	42.0157	37.7083
WDR24	63.7129	38.5196	47.6192	65.6676	41.346	51.0038	38.2463	62.6527	49.8437	90.6077	33.3809	39.4439
WDR20	400.923	294.489	313.373	340.431	374.813	387.261	380.503	312.547	249.69	274.043	288.695	350.274
WDR19	636.818	436.733	754.152	755.773	361.024	687.63	592.989	667.431	627.877	250.543	463.083	348.98
WDR18	661.494	655.701	599.33	600.306	425.007	391.417	420.4	676.698	869.652	1055.77	327.99	329.438
WDR17	9.76203	7.35304	8.41267	5.28684	33.617	29.8398	21.7416	3.96878	-1.02281	11.448	2.90036	-4.32443
WDR13	620.285	488.472	619.925	654.71	654.899	603.286	520.381	643.943	699.52	578.625	573.248	537.426
WDR12	350.693	265.412	136.292	119.846	105.467	89.4449	148.731	214.807	224.682	322.487	152.454	135.305
WDR11	145.502	191.775	217.024	171.78	222.891	224.131	225.306	179.014	224.24	171.641	170.904	174.615
WDR1	2909.36	2739.55	3346.39	3444.63	3790.66	4255.01	3866.57	3104.52	3346.39	3244.15	3989.86	4579.7
WDPCP	10.7042	2.58685	16.9427	15.3097	13.4214	14.0639	23.4474	9.36546	4.86307	-3.29759	8.84514	7.85419
WDHD1	19.8701	48.616	23.5052	11.2264	15.1891	19.0964	13.095	21.0765	60.4639	39.5392	5.09829	18.2911
WDFY4	13.4652	23.7922	9.52682	13.1646	14.358	20.9362	9.77055	22.2761	21.409	15.012	24.6766	19.1634
WDFY3	23.6238	36.1142	20.0625	17.7264	13.8015	11.3215	12.3104	16.6204	23.5438	30.5838	18.6795	16.6999
WDFY2	111.639	112.668	145.092	150.908	184.661	116.451	131.278	118.805	188.66	153.829	124.502	102.496
WDFY1	742.596	858.94	988.698	996.161	887.569	975.228	726.853	973.024	1106.11	703.096	846.032	736.516
WDCP	227.483	207.358	216.27	220.707	224.131	232.716	243.391	195.776	207.648	223.393	214.434	275.651
WBP4	297.119	229.643	371.248	360.306	381.671	419.087	341.027	252.349	194.509	214.303	587.69	398.675
WBP2NL	-3.28394	4.27379	3.25522	5.92413	5.8334	-5.06837	0.81307	-5.61181	10.1841	3.74425	-3.40289	7.37049
WBP2	3526.95	3137.34	3894.06	3363.18	3800.31	3858.36	3829.9	2463.29	1929.12	3080.02	4090.72	3352.68
WBP1L	363.964	185.687	165.369	184.252	108.19	134.73	146.849	273.466	209.676	324.339	182.035	219.572
WBP11P1	13.7984	11.2855	5.43094	-1.79083	10.5488	0.0677713	-0.0272681	1.27901	11.0602	-0.05649	4.75409	4.03543
WBP11	835.527	678.754	647.154	605.987	632.704	598.895	721.246	625.472	613.026	700.594	799.745	560.42
WASL	943.107	632.936	1191.25	1174.92	1174.92	1239.22	1228.16	1073.21	668.622	654.71	1155.95	984.445
WASHC5	512.958	510.226	521.254	484.678	422.179	472.043	508.134	526.89	493.444	557.03	496.745	464.077
WASHC4	0.533318	-2.01453	31.4692	15.4694	20.9919	34.058	16.0711	28.9029	7.40266	-2.81388	14.6648	31.197
WASHC3	687.003	720.796	531.082	801.008	624.976	711.506	699.817	915.434	716.822	569.821	681.083	674.786
WASHC2C	48.6917	85.6031	79.872	102.342	45.0287	59.701	58.0332	70.4804	60.8946	39.2949	45.2166	50.8435
WASHC2A	36.7113	55.9813	41.1347	38.4248	28.6314	32.7173	28.222	32.7734	33.7834	40.6444	36.9106	54.9434
WASHC1	1566.75	1424.55	1386.23	1645.3	2234.39	1760.3	2047.56	1299.14	1717.1	1825.41	1627.53	1933.95
WASH7P	61.6889	71.373	33.9835	68.9484	141.051	79.8439	105.551	56.9573	95.2742	96.994	47.4129	47.9143
WASH3P	166.275	217.612	93.8125	176.428	349.771	185.48	243.732	152.904	209.518	161.728	107.795	103.527
WASF3	202.133	131.278	204.793	202.133	323.161	257.751	405.679	139.035	76.7998	158.703	393.507	437.028
WASF2	375.625	440.814	438.192	393.049	580.492	432.299	740.337	452.97	488.472	602.252	329.747	373.504
WASF1	-4.48351	3.82012	-1.73151	-1.49544	7.99592	-5.18419	16.9115	-10.6636	3.85107	2.72933	3.03631	6.13634
WAS	113.755	1051.86	553.729	407.015	114.356	268.523	264.217	488.472	577.021	817.708	375.398	481.641
WARS2	2.48561	2.73837	5.28177	6.33443	9.70993	11.3278	43.4966	9.99095	27.9485	6.17149	2.06438	2.27887
WARS	945.74	1061.51	770.083	415.331	541.193	546.824	706.167	760.657	1051.86	1520.93	499.499	624.54
WAPL	93.0306	87.5104	140.915	114.789	115.249	131.541	130.907	113.977	113.755	130.641	149.024	139.857
WAC	884.082	968.207	1000.97	1340.94	918.241	1086.09	651.296	914.985	745.828	987.129	1157.42	1189.06
VWF	474.833	2736.8	5565.9	294.419	3014.54	1784.86	5091.06	139.11	82.6312	4099.33	3871.99	4059.23
VWDE	-1.03277	8.21686	8.56179	-2.362	8.84059	-3.41354	3.91114	-4.27196	-2.46383	6.30746	6.24224	1.65021
VWCE	2.46041	33.0203	34.424	24.7958	26.5189	13.3847	28.2893	2.00898	44.7675	18.3159	18.6883	25.1244
VWC2L	15.6625	5.94946	5.3436	-6.99645	3.95295	0.459513	-4.89349	5.92015	1.14077	-1.46378	-3.06584	5.96709
VWC2	0.497416	-7.44191	12.0383	5.9477	13.7401	17.174	3.24796	20.8547	-5.22804	-3.74372	12.0895	10.7461
VWA8	41.0076	21.8285	36.9602	45.9061	33.0574	73.0755	37.0247	56.7627	31.4205	25.3961	38.7483	38.1051
VWA7	2.4914	12.1002	9.22336	10.6696	13.396	5.75292	5.09961	17.5949	19.3057	9.5829	9.37167	0.0992641
VWA5B2	-2.37618	2.56655	14.9137	-2.52264	4.87312	8.24953	12.8782	3.75977	7.30787	5.53113	5.38108	5.53521
VWA5B1	16.8116	0.333462	2.71176	-1.69902	0.0312404	0.23527	1.12136	1.19554	-5.48854	-0.373229	-1.94771	-3.80706
VWA5A	510.022	241.653	349.189	397.382	339.56	478.256	276.315	451.888	190.695	151.868	171.753	307.072
VWA3B	-0.556709	-0.104837	-0.127944	-4.28085	13.967	0.219487	9.59445	0.621758	10.5638	5.32771	1.48975	1.12407
VWA3A	52.8908	61.3015	49.394	38.3251	25.7122	39.7561	47.2005	55.195	65.5574	37.9774	47.9982	80.0465
VWA2	-5.73707	-4.62031	-2.5893	-2.43586	-6.52698	-5.16046	-5.95159	-7.07203	-7.13108	4.7648	-4.39309	-6.83596
VWA1	19.7001	195.03	372.637	10.6555	112.621	95.4908	99.536	53.3517	77.4909	381.583	86.511	57.785
VTRNA2-1	67.0789	145.211	114.982	93.2787	98.3266	46.917	25.6549	61.7019	83.6096	151.299	63.1628	41.0673
VTRNA1-3	269.546	493.875	27.6967	28.9885	87.4786	35.5466	50.0239	134.765	142.886	531.368	46.4862	19.5857
VTRNA1-2	17.0187	2.7126	2.55967	10.3596	4.06423	17.629	8.64651	18.4252	2.56424	25.1968	3.4685	4.25418
VTRNA1-1	28.3745	52.6937	19.4823	22.5714	23.1334	22.4023	32.8238	43.2263	16.2325	108.936	51.3262	23.5136
VTN	-4.10592	-3.14596	3.52583	0.126501	-7.88015	-10.0351	-1.51285	-4.81129	-14.4035	6.29754	-7.06026	2.66831
VTI1B	298.957	283.161	198.68	233.93	151.457	198.344	149.496	280.239	241.857	237.485	251.562	183.997
VTCN1	-7.54709	-7.35799	-14.5946	-6.01619	-4.2598	-11.2536	-10.4179	-11.4794	-5.11034	-14.0811	-9.40952	-6.20394
VTA1	99.1263	74.7379	55.5102	88.2043	62.8054	56.4492	86.884	108.354	85.7002	81.4591	83.4245	72.898
VSX2	2.93695	2.10163	2.34546	-2.67115	3.2776	3.39963	7.47036	-8.64093	-4.04831	8.17084	3.30881	0.285586
VSX1	1.62243	-0.772167	-4.89811	0.713132	-2.03993	4.14311	-1.04895	9.23699	3.91892	5.02996	-4.96058	-3.71709
VSTM5	-3.78074	6.6552	-0.860973	-2.28975	4.67795	7.22853	-1.03713	9.38908	0.993116	3.27483	5.61513	0.31159
VSTM4	56.3006	83.8368	83.3112	77.9338	180.621	112.775	121.593	106.77	133.377	79.8894	74.0145	52.33
VSTM2L	-4.54912	-6.44641	-1.19715	-8.59165	-2.78125	-7.80949	2.10882	1.25449	-16.4775	-4.53334	-13.4999	-9.5678
VSTM2B	2.40886	2.23219	6.23268	-0.722126	-5.26792	-0.469241	5.35605	-6.13229	-2.83022	6.35567	-7.49429	17.0007
VSTM2A	2.10474	1.25711	4.8666	5.67526	-7.19966	-4.19928	-1.00247	-4.97767	-7.22	-1.12994	-1.89091	4.86221
VSTM1	11.4241	6.91497	-1.0174	9.70332	-1.89831	4.0397	0.686009	5.58333	0.572434	10.8378	-1.59654	1.04504
VSNL1	2.64073	4.15656	9.24422	5.47501	-4.54083	3.9013	2.95488	-5.06153	3.54033	2.76985	0.990437	-6.34312
VSIR	17.2786	299.239	163.547	104.427	97.8266	108.447	122.172	48.0713	82.3908	242.101	110.123	176.078
VSIG8	-3.50842	7.55165	8.63525	23.7634	15.6598	14.6809	14.5041	3.71838	13.2649	-1.72475	3.89506	-3.22815
VSIG4	54.89	841.204	319.168	204.495	92.1561	69.2089	347.878	563.722	628.722	489.699	159.743	137.189
VSIG2	-2.0507	7.69714	5.32996	0.912149	23.9909	1.4254	22.119	5.01119	-9.56876	16.2404	16.5525	13.1252
VSIG10L	24.1827	14.1052	14.9363	17.5182	13.7299	17.1283	17.564	15.3409	14.2994	7.91171	7.39697	13.6175
VSIG10	41.5465	41.4061	26.6831	44.7333	26.8959	27.8384	32.8098	32.5344	43.0464	56.5882	41.95	46.6683
VSIG1	-2.79096	-3.71414	1.601	-3.80376	4.23015	-2.4622	-2.84901	1.57442	3.93172	0.755941	-1.42058	1.5104
VRTN	18.0294	2.77801	7.22645	8.54864	0.755941	-4.67853	3.42866	4.29215	2.05879	4.49337	7.70775	10.1386
VRK3	146.471	205.826	246.437	147.071	181.408	102.137	209.725	167.355	173.989	309.481	193.367	235.684
VRK2	51.3825	56.1724	32.1338	43.3944	31.9102	45.8762	37.9774	72.9834	65.8004	44.1904	48.7612	27.4711
VRK1	42.7584	74.331	46.164	52.0606	24.4388	36.7113	39.3201	49.6611	62.4135	97.6739	38.0976	20.3451
VPS9D1-AS1	13.9978	9.84741	4.97474	3.92173	11.1204	-3.34972	2.03331	4.13652	-0.819676	23.5953	-3.04226	-3.10038
VPS9D1	67.7873	118.918	113.772	108.785	71.4927	90.2601	57.5692	141.528	218.189	147.909	71.4927	59.4914
VPS8	183.164	167.22	271.45	213.39	231.258	232.919	246.995	208.814	247.396	191.196	223.05	199.484
VPS72	212.831	116.084	182.035	157.478	167.986	169.183	236.715	203.348	157.478	167.899	206.013	164.642
VPS54	80.8359	72.4597	96.7424	102.432	120.055	110.888	122.037	102.193	84.0107	70.3212	104.054	90.5337
VPS53	9406.01	14457.5	14943.4	11893.2	16949.5	14457.5	13214.3	12485.4	13128.9	12449.9	11613.9	11039.5
VPS52	218.762	217.173	221.682	232.408	265.525	190.374	240.455	238.217	302.615	229.049	213.097	166.487
VPS51	785.217	592.017	800.279	813.723	1045.99	892.395	1005.83	805.488	653.12	745.492	771.616	840.057
VPS50	61.9639	45.071	74.8521	76.6581	70.8159	88.2263	57.153	72.7923	37.9174	51.4975	48.8473	73.8685
VPS4B	642.697	608.111	702.069	762.558	701.811	831.303	991.112	679.239	483.369	478.382	853.446	722.484
VPS4A	149.434	159.032	102.654	109.183	188.025	147.347	175.646	178.913	186.509	154.343	117.059	105.381
VPS45	208.764	166.973	268.84	290.842	264.217	297.332	220.949	249.861	340.002	235.161	301.694	305.654
VPS41	758.27	753.63	972.006	758.78	638.841	887.947	869.277	887.042	730.221	622.539	731.597	676.698
VPS39	95.8591	60.4041	106.2	122.836	175.163	124.604	178.811	120.824	101.62	95.528	101.547	91.5279
VPS37D	90.1452	38.2719	55.5638	102.639	54.1546	81.2706	49.1828	98.9136	73.4088	33.7499	59.734	60.806
VPS37C	1097.19	1049.07	845.173	926.136	928.512	1186.75	914.544	841.598	867.443	1356.04	1000.05	1123.34
VPS37B	219.391	239.63	277.601	173.114	301.822	224.9	255.901	196.78	249.946	372.852	181.021	156.285
VPS37A	490.17	468.962	302.756	339.021	301.403	366.161	254.146	400.665	287.743	376.271	344.892	314.438
VPS36	336.346	153.866	537.843	505.32	470.584	552.358	424.133	408.888	312.617	266.215	462.558	465.993
VPS35L	77.084	66.5676	72.1186	104.632	72.8187	84.2385	84.5411	94.677	83.9415	50.0175	72.9697	69.657
VPS35	1058.43	726.853	797.332	974.971	786.528	928.213	914.985	882.365	652.511	607.822	966.973	1010.46
VPS33B	150.3	173.261	119.019	128.134	170.431	162.486	146.594	170.431	177.607	157.478	132.27	107.279
VPS33A	64.5957	44.9076	43.8198	36.0975	49.042	45.9502	38.3353	78.8343	63.3654	58.7645	44.7512	36.8138
VPS29	1606.98	1569.45	1242.55	1352.02	1152.09	1429.65	1262.81	1729.68	1358.03	1376.02	1537.88	1536.16
VPS28	586.537	633.492	777.868	741.273	1244.3	652.023	1065.58	812.331	700.594	704.913	615.857	572.777
VPS26C	392.699	318.39	402.766	391.894	454.113	427.27	519.824	330.344	300.114	334.958	394.54	402.609
VPS26B	193.59	147.3	181.408	223.599	170.971	187.791	189.029	220.744	310.561	207.064	141.741	163.547
VPS26A	1401.09	1191.25	1336.49	1308.31	1241.65	1356.04	1386.69	1195.07	850.829	890.005	1416.3	1305.18
VPS25	185.002	201.052	162.952	208.136	138.868	175.004	139.702	308.891	292.194	209.93	204.961	165.904
VPS18	132.345	153.626	76.4301	118.258	180.575	126.345	119.629	166.71	198.786	178.035	90.2601	99.5043
VPS16	390.804	480.327	354.148	323.451	349.262	225.306	283.548	434.015	509.025	518.7	289.036	308.319
VPS13D	38.3454	54.1443	74.8688	74.3749	168.492	93.2553	112.013	79.768	61.7964	33.9493	88.4378	53.2026
VPS13C	205.425	420.88	361.597	276.885	462.722	496.181	237.402	293.231	269.038	273.969	220.684	173.753
VPS13B	32.7173	35.2558	51.4671	55.4901	58.7303	45.3065	44.6258	31.5647	44.9155	24.3897	36.7745	27.9075
VPS13A-AS1	-0.976164	-0.775867	-5.97471	5.46684	9.92671	6.20964	0.510019	5.17022	3.23363	10.5114	-5.17149	-0.828734
VPS13A	102.217	58.1411	109.343	119.136	182.426	277.378	241.926	85.9012	79.6288	83.1498	118.456	86.6623
VPS11	72.8187	52.0915	55.195	68.8781	96.3105	79.0741	106.287	82.7165	42.8202	53.1364	47.6731	63.5563
VPREB3	1.83478	-5.04002	3.79333	-3.58564	0.677476	-3.52558	4.73607	-13.7229	-3.15777	0.795687	-5.62166	10.5817
VPREB1	-3.24942	-15.1257	-11.6083	-9.01401	-6.57737	-12.1631	0.484201	-15.0467	-12.3757	-9.05202	-7.331	-10.6093
VOPP1	369.164	391.894	335.989	326.07	172.482	398.064	240.316	414.171	501.678	360.156	282.162	325.185
VNN2	12.9856	382.157	34.5078	35.7156	13.872	38.7885	62.3186	25.8882	18.8598	68.5914	36.8282	43.5833
VNN1	2.14114	10.9103	5.89205	5.3291	4.35663	5.24312	20.6342	-0.883211	7.1507	-6.00515	0.64927	6.48492
VN1R5	20.809	-3.60483	1.52531	9.3704	-0.672676	14.8697	5.81122	6.26865	5.67879	13.9379	6.23644	0.97478
VN1R4	3.92173	9.80609	3.82817	7.57606	-0.489192	10.3209	2.7519	-4.15493	-0.96141	2.05645	4.70471	-1.97073
VN1R2	15.735	15.3425	13.7379	14.0583	6.96729	9.43317	16.3445	19.8987	12.7965	16.3435	11.1284	19.6674
VN1R10P	10.2524	1.76836	8.57033	3.84443	16.5792	10.6504	4.79478	5.12914	22.2935	6.81466	4.12466	12.5087
VN1R1	1.17409	-4.01328	3.78947	9.36332	14.0277	19.5988	3.7053	1.29337	5.79429	-3.38383	5.09667	7.53064
VMP1	1180.2	1359.71	927.1	659.404	355.247	509.653	433.718	1327.5	1394.08	623.196	446.349	495.802
VMO1	11.4693	15.8806	62.8172	36.835	38.588	18.1673	18.3366	18.2336	35.8704	56.7181	29.3634	1.29605
VMAC	-2.81083	-9.27723	-0.728661	-4.07381	2.91147	-3.68379	2.45577	-3.49342	0.400523	-6.8829	1.49291	-8.10157
VMA21	677.694	637.384	562.124	523.176	572.34	554.367	558.248	508.306	638.325	693.456	586.318	547.548
VLDLR-AS1	2.78147	9.48802	13.8304	5.99547	14.4085	0.895125	16.3589	3.35938	14.6124	10.6397	30.5838	-7.24038
VLDLR	111.902	96.6478	114.868	186.857	193.513	191.709	222.552	127.266	70.8495	81.3633	266.625	280.537
VKORC1L1	255.009	274.107	109.429	146.819	66.7318	107.683	99.4165	206.085	160.073	169.32	160.744	144.639
VKORC1	2996.84	2719.09	3998.29	4593.82	2928.96	2754.09	3346.39	3640	4702.19	2650.79	2294.77	3041.17
VIT	4.35895	50.905	77.084	-0.554376	21.1814	8.33764	70.8055	6.1071	7.0378	0.706775	59.9102	48.7831
VIRMA	240.728	229.158	229.999	254.807	320.708	250.006	317.548	333.809	353.374	215.565	223.452	226.088
VIPR2	126.869	28.6643	58.0108	98.2821	279.035	247.101	205.215	40.6043	13.3346	17.9497	152.654	195.883
VIPR1	38.1686	41.3548	56.4933	206.617	129.673	48.9708	80.7238	18.8419	19.4764	28.3456	169.833	79.4196
VIPAS39	74.4311	74.0344	68.2698	86.4698	42.946	40.2215	44.759	93.646	138.945	65.087	60.9744	48.1064
VIP	-9.14478	5.96813	42.7785	-13.831	45.1044	11.7263	104.924	7.20373	0.984695	32.6042	38.225	40.6716
VIM	18641.2	16461	18704.1	19931.3	20836.8	18602.8	22205	18890	20685.8	16005.1	19083.4	21103.2
VILL	7.63125	7.04535	13.6638	13.1569	15.7437	8.3052	8.8386	6.51707	8.16199	11.3697	3.6786	-0.705768
VIL1	3.47424	-6.18521	-8.24838	-11.9342	-11.5211	-13.0381	-6.04726	-8.55233	-11.4296	-7.32235	-6.64922	-4.85992
VHLL	-3.98593	-8.88801	-7.17207	-5.89186	-9.70431	-7.03275	-4.02919	-0.444869	-7.33879	-8.495	-12.7787	-11.6802
VHL	637.384	744.662	724.252	664.888	824.859	766.269	653.12	552.244	688.659	588.261	569.821	591.589
VGLL4	680.653	625.898	1238.8	1059.26	1429.65	1167.27	1114.38	767.164	683.987	1003.08	923.087	952.793
VGLL3	38.9974	88.353	204.382	79.5672	112.693	157.543	133.551	36.8948	23.488	44.3129	210.155	133.815
VGLL2	12.157	9.23135	7.49491	15.9397	0.61725	6.36784	4.9862	16.4216	6.06519	8.07395	-2.72011	2.616
VGLL1	8.30843	14.304	13.935	6.46939	15.5451	8.18881	15.5274	3.96733	24.8923	23.1468	8.84658	8.08365
VGF	1.0377	7.61378	6.84796	5.92861	9.7127	6.44306	4.624	21.9631	13.7225	10.9821	1.08032	7.59989
VEZT	650.419	640.214	749.64	601.717	1280.7	1143.07	1072.52	826.006	662.034	557.943	718.879	508.713
VEZF1	1304.6	696.636	832.637	1381.34	996.161	1150.45	841.204	1044.41	763.44	796.957	1268.01	1331.87
VEPH1	-8.22272	5.43307	-6.27767	51.3262	-8.56929	-6.02592	-2.13874	23.8061	71.4768	4.41364	-10.4517	-5.96726
VENTXP7	0.998611	8.45065	11.997	7.02073	10.6794	1.87501	10.4509	3.90433	4.03384	9.21879	-5.30215	10.9193
VENTXP1	6.40079	5.3981	22.1402	12.0427	24.3504	9.53096	15.5135	12.77	17.9678	17.4279	8.56279	26.6879
VENTX	-1.14005	49.2601	54.3857	44.965	39.6702	24.5391	30.1828	36.5672	76.6678	52.7061	34.2665	23.1161
VEGFC	92.9095	131.437	167.675	213.791	136.898	93.9748	290.328	152.611	315.901	237.095	142.148	228.152
VEGFB	2670.53	1986.89	4005.62	3470.66	3406.57	3207.71	3690.14	2009.1	2137.55	1742.7	3607.99	4308.32
VEGFA	340.236	354.465	29.8147	71.3026	62.302	54.7705	113.489	55.2245	97.4542	439.37	56.5785	106.968
VDR	22.9934	23.9281	17.5066	28.5238	12.5689	21.5334	9.39018	20.0242	24.1655	30.0567	6.93496	18.4959
VDAC3	2519.89	2186.59	2061.95	2343.96	2242.94	2151.46	2276.46	2236.75	2135.54	1959.22	1967.77	2372.97
VDAC2	1111.39	868.697	787.126	906.291	816.19	1006.8	917.186	1112.17	991.491	1130.9	1084.68	957.259
VDAC1	2349.34	2290.82	1680.12	1903.84	1765.47	1709.7	1937.32	2378.99	2806.29	2143.51	1714	1791.83
VCY1B	-7.05229	-4.29027	-10.0821	-12.4986	-8.68452	-6.43244	-0.113681	-9.62918	-11.9457	-8.53505	-6.39885	-6.51156
VCY	-5.84118	5.17637	-4.56845	-6.00427	5.6891	-0.858967	-8.21785	-3.04656	-3.0609	-5.98337	-0.944523	9.96396
VCX3A	5.76167	15.1691	20.2666	2.64513	8.94129	17.3537	8.75102	9.12831	26.1245	19.8951	17.2863	15.9036
VCX	-1.80032	-6.21782	3.86637	-12.7155	-1.20147	-4.16137	0.248109	-6.66622	-7.6961	6.03933	-3.0926	-6.91043
VCPKMT	155.847	152.797	121.778	154.05	204.059	148.461	107.367	129.867	160.148	89.4044	127.535	113.755
VCPIP1	130.274	125.477	164.477	190.606	169.32	221.279	213.353	176.943	136.642	106.814	209.461	140.44
VCP	516.414	623.756	293.526	332.619	260.545	343.631	292.118	484.07	590.446	658.979	361.887	360.637
VCL	6385.45	4562.02	7508.7	7098.14	11429.5	11531.2	7539.97	6832.54	5931.9	4152.26	7627.37	7334.48
VCAN	7884.87	5296.67	6547.83	8284.81	4339.84	8538.01	3224.74	7703.75	6419.53	5993.7	2691.99	2508.9
VCAM1	892.395	1953.3	1314.7	797.332	446.349	1794.46	524.211	1913.86	973.734	197.265	707.076	540.215
VBP1	662.831	890.005	717.879	631.994	564.672	582.407	668.622	751.994	811.883	691.506	705.208	597.499
VAX2	7.68792	13.0157	5.38255	11.5146	13.5918	6.69881	11.9571	6.65714	9.3861	2.29734	12.1723	15.1256
VAX1	-7.54091	0.254298	-5.6029	-0.596508	0.147421	-5.75444	-3.1111	-0.788767	-10.5831	4.11576	3.9833	-6.19073
VAV3	-7.33879	-8.07763	63.9038	52.3746	-2.92664	62.4135	9.44773	58.0468	45.8385	201.86	30.4915	28.777
VAV2	82.5334	55.6301	38.0803	77.6007	87.2136	47.3119	36.2004	53.5884	66.4737	84.7503	34.6912	51.36
VAV1	82.9439	121.757	74.331	58.1519	36.9438	70.4258	56.8663	59.8072	95.9598	70.6803	67.3408	104.004
VAT1L	153.574	66.4572	41.4321	118.882	146.444	236.486	35.2383	170.176	48.7028	55.873	38.0148	194.559
VAT1	345.89	618.977	570.543	666.046	560.743	603.896	636.943	535.028	621.634	661.494	589.775	631.166
VASP	181.793	197.172	104.975	176.723	188.058	153.985	156.506	157.661	168.999	194.016	126.345	111.621
VASN	2888.77	1484.54	1376.02	1991.43	3624.78	3163	2463.29	2117.74	1885.74	2269.58	2388.82	2644.16
VASH2	13.5015	29.5682	41.0849	26.8116	27.595	5.55352	33.9142	3.38281	15.5152	60.5812	13.967	64.5342
VASH1	128.828	352.403	318.331	210.274	249.345	137.862	183.997	190.24	432.755	448.018	129.999	143.077
VARS2	211.877	259.142	188.583	172.317	164.83	113.921	97.5296	224.577	259.086	263.151	100.728	129.381
VARS	559.993	688.249	332.407	314.438	331.36	295.051	318.602	555.23	747.077	948.551	221.553	254.146
VAPB	144.259	60.8698	78.6244	91.3509	177.749	201.945	69.1936	97.8124	66.6331	50.8143	68.5257	40.5562
VAPA	115.144	56.6321	102.893	92.7926	183.254	169.365	153.626	83.9554	72.4597	99.1128	148.037	90.5167
VANGL2	1.51238	14.3816	66.611	30.6391	37.3797	22.035	20.2299	-3.13271	7.00061	45.7473	36.5442	44.3053
VANGL1	2.9507	-0.798833	1.79978	-4.05961	-4.41883	-1.36486	6.49395	-4.2577	6.58739	-4.61275	0.195655	-3.45265
VAMP8	251.938	1681.58	914.985	575.66	304.668	370.683	737.25	827.741	944.441	1174.37	406.345	592.26
VAMP7	581.436	475.871	670.942	592.494	414.562	533.047	565.124	655.514	470.116	357.667	720.428	598.895
VAMP5	927.1	1019.21	1128.89	1340.03	703.096	738.126	880.039	1163	1154.14	1137.42	924.803	1000.05
VAMP4	207.711	111.305	276.516	280.695	373.067	445.637	327.526	194.422	163.06	119.6	303.706	198.68
VAMP3	1313.42	1075.46	1642.81	1450.11	1763.14	1680.12	1950.62	1509.16	1326.78	1165.13	1750.03	1603.72
VAMP2	463.676	258.359	516.557	526.402	557.03	734.135	518.562	412.455	216.27	229.243	675.912	602.691
VAMP1	145.708	136.553	285.826	330.05	575.821	578.83	301.694	133.619	156.553	46.9489	316.134	387.261
VAC14-AS1	1.55641	-4.31344	-2.20906	-0.718629	-3.97828	-3.06959	-1.56395	2.31567	11.0561	0.142514	10.2729	4.1069
VAC14	51.3461	51.036	28.0246	44.258	71.7584	46.8272	80.0073	40.1134	43.1266	72.1587	48.7721	34.867
UXT-AS1	5.33131	-8.35173	-10.0838	-9.03032	2.85701	-3.28394	6.98963	10.94	-8.739	-5.85725	-2.45792	-5.37847
UXT	2040.96	1926.71	1628.89	1836.07	1617.67	1581.17	1988.65	2266.91	1891.1	1970.63	1883.37	1496.89
UXS1	22.6569	12.8506	19.4463	10.0859	28.1233	18.853	18.4716	24.7787	6.60959	4.0461	18.2318	16.5985
UVSSA	133.2	147.117	183.458	139.148	297.878	220.315	191.379	157.572	157.869	180.974	113.067	121.837
UVRAG	198.455	173.181	213.442	171.066	196.878	259.142	269.387	145.03	114.171	154.904	209.24	184.584
UTY	56.5252	54.0535	113.977	67.6595	82.2186	97.8874	64.9716	3.56416	41.2257	16.7797	51.036	40.427
UTS2R	2.31427	-0.636292	-1.69151	4.80039	7.01649	-0.754939	4.32987	5.01654	15.0032	-4.21596	-1.16534	5.1271
UTS2B	5.97211	-8.99184	2.85495	-3.89287	19.5597	-3.10768	17.0737	5.38859	-7.01632	3.93046	1.52786	-2.6487
UTS2	15.6863	33.7499	-0.464979	38.6885	18.7393	24.5367	26.2684	40.0084	3.35195	18.1392	33.0729	22.8573
UTRN	56.0532	39.6564	79.1557	55.9644	44.5608	75.9548	59.4207	40.4074	40.8421	73.3945	66.4291	60.1686
UTP6	489.869	465.6	443.7	448.535	542.25	439.886	440.31	514.957	626.423	436.558	447.89	475.871
UTP4	1128.89	1021.23	526.697	592.989	495.01	537.641	530.982	830.939	757.604	1086.65	497.564	474.285
UTP3	174.191	151.21	107.974	130.752	81.5028	110.621	88.9815	140.339	115.249	144.485	125.451	114.889
UTP23	176.383	158.972	139.496	154.405	176.145	203.4	161.984	159.946	85.5297	185.304	184.42	191.379
UTP20	12.6713	28.8665	12.6012	11.8709	3.92259	5.53732	10.0408	10.3019	16.3463	8.57033	14.5936	-2.37748
UTP18	67.5473	76.0608	47.4654	52.2311	46.9746	31.9102	46.0038	57.0289	105.518	102.001	66.6663	93.5213
UTP15	63.6937	38.8255	37.3467	27.7965	34.8747	37.3989	26.1321	35.9518	41.876	45.56	45.5927	49.0598
UTP14C	334.246	187.374	307.65	311.098	342.581	422.377	452.346	297.95	232.289	195.113	413.108	413.598
UTP14A	387.33	309.481	288.257	273.969	206.548	260.383	227.053	358.982	317.787	372.256	286.971	218.322
UTP11	580.626	679.948	303.497	318.798	303.552	311.765	307.474	464.938	443.331	723.371	331.207	385.602
UTF1	-6.54989	-7.37595	-12.7008	-11.5496	-11.6957	-5.53795	2.33868	-16.6099	-7.05647	-5.92696	-7.03846	-5.13331
UST	339.86	116.717	182.361	237.402	243.165	256.267	300.505	304.194	106.126	140.622	255.058	267.274
USPL1	123.683	113.581	167.355	148.655	185.037	170.971	143.043	132.345	149.213	133.292	175.127	172.616
USP9Y	28.9141	19.5543	33.3745	28.8938	51.5267	47.6532	30.5432	-2.8761	19.5682	6.52381	19.8734	13.1346
USP9X	494.421	337.652	480.521	493.275	436.903	554.735	488.864	486.537	453.551	297.64	566.635	512.635
USP8	167.613	148.873	172.823	148.731	118.972	179.739	178.913	160.778	163.764	126.712	138.512	129.999
USP7	187.323	213.147	120.391	183.132	209.638	145.991	197.221	211.221	242.499	340.523	135.912	172.976
USP6NL	73.4736	52.6545	152.711	52.7593	81.6456	92.5412	93.5445	64.9564	61.9436	59.7989	95.8081	71.9534
USP6	6.96626	7.85869	-2.01896	-5.22544	3.61696	-0.353369	-2.5367	3.45302	12.0706	3.4328	2.8685	5.34456
USP54	20.9797	32.374	23.7289	37.5421	37.9774	20.6606	28.3519	27.9649	45.2166	33.8515	32.8872	7.04016
USP53	84.0778	55.125	114.171	63.8832	52.2225	82.8523	85.788	69.0649	25.8882	45.5839	175.646	126.999
USP51	46.0038	39.5688	38.0621	63.0407	49.0774	38.7483	47.7173	30.7371	44.9033	23.9341	41.384	44.2007
USP50	-9.558	-9.04181	-4.10779	-9.24889	-7.87676	-2.83688	-7.66398	-2.73633	-5.45636	-7.60701	-9.01138	-9.77056
USP5	933.214	799.892	571.149	577.574	624.266	766.548	501.403	822.582	1018	1127.66	546.587	595.791
USP49	1492.74	2242.94	2944.2	2131.21	4255.01	3355.19	2197.61	2201.3	2318.32	2026.46	1696.16	1260.07
USP48	75.9079	95.901	94.4366	97.7243	104.859	92.3952	84.6397	78.6398	110.423	78.699	99.8047	71.2236
USP47	103.297	21.1188	120.055	121.935	167.735	130.367	118.59	105.126	42.7785	31.7766	120.158	113.037
USP46	95.0449	59.8559	89.7801	64.7088	109.698	99.0238	88.2184	47.8659	54.8054	69.5828	86.1002	69.4615
USP45	32.4251	27.1468	35.9895	14.6956	73.3945	29.6235	39.3394	21.8783	15.1954	25.6282	13.4173	8.15116
USP44	15.9431	6.95618	13.9123	11.0875	9.97927	17.5583	0.265914	8.68329	6.39326	24.0811	18.3927	-1.33175
USP43	0.904488	-1.33014	7.52977	9.40015	3.78751	14.0177	9.61976	12.5002	10.9722	8.37379	8.75517	16.9546
USP42	279.519	255.73	268.685	292.517	299.714	341.212	258.232	192.474	191.379	289.036	333.661	411.581
USP40	0.749615	17.4059	18.2076	19.3887	12.9622	26.1662	14.8632	10.1529	31.7927	22.4917	6.83925	22.111
USP4	197.601	156.317	177.345	177.631	173.148	159.289	140.663	148.799	188.025	157.706	161.651	172.029
USP39	329.957	266.996	283.746	317.787	352.93	298.37	392.582	305.848	364.18	393.896	262.512	333.271
USP38	412.455	273.584	307.913	291.808	194.308	288.36	241.813	326.783	304.589	258.043	281.681	267.079
USP37	80.0465	86.0764	69.239	76.4113	84.323	75.0697	71.6859	60.1951	50.1707	84.6568	67.0597	62.7551
USP35	45.8385	32.0511	44.6258	72.3153	71.5348	70.0978	46.0378	66.8206	90.0964	74.4311	32.6042	37.1561
USP34	166.943	164.741	197.757	223.741	231.435	260.292	207.422	176.145	234.678	187.236	220.22	185.687
USP33	71.3335	73.7395	115.284	87.3658	122.546	112.472	103.708	80.4259	58.8638	52.5009	139.175	112.252
USP32P2	4.16994	6.82496	1.5344	0.722858	3.83729	-8.36469	2.99999	-10.5282	-0.584756	-2.699	5.73446	-1.49444
USP32P1	4.68246	1.00453	5.02587	-5.21794	6.86112	7.66627	11.9037	-1.38781	-2.78411	-3.40336	0.548414	2.37303
USP32	35.4019	47.7473	55.6301	40.5397	73.4291	46.6057	58.2546	24.0263	31.191	25.8012	38.8901	37.9327
USP31	10.376	8.46813	7.37314	-0.748884	9.3436	6.0211	8.96535	2.25542	16.8398	0.564097	8.96044	1.38432
USP30-AS1	8.61946	4.8658	13.518	8.98597	11.742	-0.33318	18.7737	0.837184	1.42203	3.39963	3.04949	10.3829
USP30	26.535	11.4652	20.5726	18.8915	15.2016	24.6055	12.2303	23.8778	2.74007	22.6368	5.98018	22.3698
USP3-AS1	-5.57608	6.36573	2.00013	-1.02441	1.12715	-9.66281	6.58037	-0.305505	2.42183	-8.48381	8.56826	2.09907
USP3	395.665	374.709	368.837	438.336	367.093	363.824	324.747	404.27	384.066	408.518	300.972	294.489
USP29	-14.6171	-8.88287	-10.6684	-5.12092	-16.6939	-13.6146	-3.63787	-6.24861	-3.62999	-2.61967	-5.84892	-10.2826
USP28	15.7088	3.66125	9.05193	4.23917	-0.00794285	12.6358	8.85084	6.46768	6.81778	0.972512	10.6372	-1.03004
USP27X-AS1	25.9803	19.6558	13.1543	0.391993	19.3294	7.16282	31.6212	12.8527	3.69703	2.77326	14.7793	0.899656
USP27X	13.6358	5.19664	8.57116	16.6445	8.82794	1.35632	-10.3505	3.47799	8.88508	12.8859	6.4041	7.34592
USP26	-2.58697	13.6422	4.92127	14.7793	5.08981	6.43357	3.43774	7.20925	9.98993	2.81302	6.766	5.02926
USP25	26.7162	7.80418	18.9843	6.42047	27.6862	29.0632	31.0419	4.16606	3.95578	3.96384	27.2713	8.1126
USP24	250.25	285.654	389.706	353.038	315.901	275.584	299.323	244.308	428.306	339.433	318.538	264.992
USP22	85.6634	90.6738	72.8488	61.4424	29.3446	48.2533	53.8283	76.3327	98.0623	72.8326	82.8709	141.141
USP21	162.408	110.815	141.632	230.913	231.617	169.997	128.828	143.043	212.633	147.815	115.944	122.301
USP20	4.93393	-1.19859	-4.83081	1.23125	-4.82849	-1.97505	-4.79647	-2.48268	-5.86208	5.77574	-3.5916	3.87327
USP2	10.9674	9.41224	10.2426	4.56482	12.8747	12.7547	11.3081	1.25308	19.623	28.8379	15.3785	14.5621
USP19	11.0666	12.5977	2.24858	10.2233	21.409	13.0534	12.498	24.8103	12.6876	21.409	19.1806	14.1972
USP18	140.556	20.6274	57.6623	119.731	169.137	116.061	64.1301	43.4966	43.5695	81.1829	60.3046	78.0131
USP17L9P	1.81635	-1.08082	-10.4655	-9.10621	-0.678492	-6.74702	5.56625	-4.48551	15.7303	3.9048	1.24179	-5.0922
USP17L6P	-6.07838	-5.05394	-0.677514	-0.595231	-3.83959	-6.83261	-2.32457	1.57518	-2.99763	-6.18886	-0.257854	5.93367
USP17L5	-4.17547	-0.860973	-4.27733	-5.02278	1.66035	-6.67208	-1.64921	-5.57178	-3.9989	-12.1501	-6.34434	-2.82044
USP17L2	2.83982	6.23799	-11.2656	1.93075	-1.24346	-4.19491	-2.8931	3.31959	0.270809	-7.52255	3.92996	-6.46621
USP16	635.872	505.095	559.16	521.605	640.214	718.609	662.831	580.415	497.938	443.331	771.938	673.536
USP15	112.472	77.084	105.679	123.458	136.517	133.484	119.172	89.683	92.5912	87.3866	155.961	110.157
USP14	203.145	184.947	148.102	165.23	296.659	249.345	222.891	172.616	155.588	160.778	143.848	154.518
USP13	134.382	133.712	159.976	142.755	166.455	125.945	146.12	143.022	127.377	128.897	133.894	102.908
USP12	40.1297	4.41123	12.0743	18.3647	9.98051	5.92565	13.8103	8.99678	17.3597	18.539	9.62751	6.56662
USP11	265.159	130.234	230.484	227.436	342.399	221.97	229.805	168.209	121.907	125.451	245.441	227.874
USP10	298.611	294.983	200.869	185.346	238.253	227.727	251.636	241.813	246.676	358.22	182.559	216.614
USP1	228.85	310.878	286.631	319.287	232.781	282.41	205.483	257.167	287.981	235.581	267.14	269.76
USO1	1495.93	1022.89	1364.81	1587.5	1392.49	1837.32	1271.13	1490.63	1241.65	807.926	1560.65	1507.25
USHBP1	-1.47441	28.9885	22.147	-0.216909	24.3086	17.9701	30.688	2.60797	23.8778	32.1465	30.5081	23.7434
USH2A	13.4037	13.2745	20.1066	9.96706	13.7083	7.90518	13.3899	17.0707	16.5177	14.3883	13.7175	9.90795
USH1G	36.7179	35.5018	24.3117	25.1877	22.5044	22.7126	9.90795	23.9589	31.9674	28.505	17.9601	16.6086
USH1C	-3.68026	-3.12895	-0.255758	-7.37806	-5.04879	-4.77128	-6.75742	-1.16958	1.37126	-5.26856	4.28324	-7.01357
USF3	12.5573	7.65693	0.00364874	5.58011	9.57815	11.855	7.0378	4.47445	-1.76739	2.65722	1.983	2.63999
USF2	315.608	272.251	332.088	276.516	389.45	454.328	295.634	405.908	427.421	325.326	309.897	282.527
USF1	226	210.486	201.732	169.433	120.824	123.132	97.425	271.064	177.872	286.827	148.525	133.404
USE1	96.7033	62.1323	47.0198	75.8139	40.2756	33.9234	58.2397	66.6465	67.3235	66.4291	33.421	26.11
USB1	609.614	482.311	337.555	398.909	303.134	344.2	340.93	412.164	447.417	581.59	255.154	340.146
UROS	567.313	685.922	598.5	658.14	461.006	499.015	571.69	738.126	878.173	843.07	376.909	620.481
UROD	1305.18	1000.05	1044.41	1238.8	822.582	957.711	971.231	1224.25	1668.07	1185.57	957.259	895.025
UROC1	-0.325259	1.59968	6.71892	13.9614	5.25189	1.29483	-1.05441	10.1386	0.366115	11.7447	-0.908857	0.00751239
URM1	1133.91	1223.14	833.748	789.746	896.241	822.582	974.788	1146.1	1450.11	1317.31	823.113	864.468
URI1	1523.92	1348.67	1319.31	1327.5	1011.94	1070.59	996.594	1404.03	1466.04	1467.03	1296.01	1374.46
URGCP	346.724	222.819	265.356	304.589	525.727	386.422	390.548	267.884	238.811	222.014	334.757	283.246
URB2	141.198	103.629	77.1665	90.805	82.0077	80.0953	62.6933	67.5109	86.2057	133.2	68.9908	76.4301
URB1-AS1	28.8665	35.531	16.7408	18.4466	25.8439	22.6662	24.4678	39.8382	24.4159	28.1796	25.1193	9.57609
URB1	46.2806	26.1617	33.3923	68.4152	60.8946	68.3951	46.7689	66.3425	34.8049	30.4505	59.5059	47.7014
URAHP	-0.330056	-2.46698	-5.86167	4.43241	-1.52202	5.40335	3.18868	7.15333	8.93089	3.34381	-0.984307	2.77254
URAD	4.32088	2.50231	-8.88662	0.682987	-1.0813	-8.97088	-1.36652	-9.66866	-2.5916	4.60173	-0.476144	2.37417
UQCRQ	3132.36	2913.46	2388.82	3104.52	2370.71	2927.07	2370.71	3570.01	4045.44	3954.19	3238.93	3497.72
UQCRHL	3256.1	3306.12	2378.99	2939.74	2140.35	2904.36	2245.22	3841.47	3709.32	2885.98	2795.28	2571.74
UQCRH	3149.37	3000.53	2201.3	2951.9	1881.22	2540.68	2381.36	3504.54	3712.57	3461.56	3267.52	3461.56
UQCRFS1	1823.18	2002.59	1759.15	1589.28	1525.6	1484.54	1924.48	2029.82	1967.77	2305.16	1748.15	1816.36
UQCRC2	321.319	324.747	348.127	344.976	217.651	354.148	282.874	417.318	407.445	285.862	354.465	398.788
UQCRC1	833.748	890.664	717.365	812.757	1134.88	727.034	960.236	1129.73	1271.13	921.12	663.806	650.419
UQCRBP1	3326.94	2218.53	2441.47	3834.83	1915.74	3619.44	2042.83	3368.23	3207.71	2172.22	4183.32	3841.47
UQCRB	539.517	440.061	208.764	371.427	177.951	342.965	209.518	490.448	519.639	411.581	376.07	372.053
UQCR11	131.811	71.5572	40.6647	61.8986	59.0521	53.9632	75.4583	50.6421	45.0081	69.239	60.806	66.9455
UQCR10	199.842	191.931	202.444	174.559	262.591	219.391	242.851	172.106	184.613	132.572	193.055	190.476
UQCC3	126.436	61.8986	67.0328	71.8407	86.884	64.7565	80.3773	65.6152	126.194	92.9931	41.0076	40.7469
UQCC2	420.171	610.196	283.307	350.86	233.219	216.983	255.812	542.25	910.126	596.09	274.962	309.412
UQCC1	397.437	327.171	327.299	312.617	334.455	352.729	234.085	326.702	283.161	321.719	237.347	321.939
UPRT	115.043	79.2673	76.3466	127.935	71.2236	102.957	91.4008	94.2948	92.6773	88.3188	114.711	120.918
UPP2	5.00955	-1.42249	1.00327	-4.19979	7.25211	3.75609	4.31592	2.34667	7.00458	7.26922	5.78571	-0.931901
UPP1	972.006	1338.1	394.446	348.561	298.224	292.005	362.835	565.963	584.452	1572.09	244.779	254.268
UPK3A	-5.00911	-6.31529	-5.82835	3.78528	-1.16704	2.13276	-1.6688	-4.33404	-1.37802	-5.16251	-7.44666	-4.31142
UPK2	-6.45829	2.89852	-10.8387	-6.60793	2.75104	-3.05101	-1.92683	-5.52593	-1.27746	-5.52668	-2.54737	-9.20047
UPK1B	0.142946	3.12502	-7.14937	-4.70934	-1.41008	0.232691	-1.71607	5.8076	6.9077	2.40488	6.33639	11.5458
UPK1A	11.5524	-4.64015	0.615142	1.20794	7.2541	-8.89104	9.74608	1.37277	2.56481	-3.61669	-3.20661	3.77174
UPF3B	428.891	230.967	257.167	324.973	300.899	323.688	266.69	317.416	282.815	220.023	284.841	267.607
UPF3A	312.079	237.131	390.804	401.897	659.577	535.499	479.865	368.01	343.466	271.515	346.991	245.863
UPF2	1232.37	968.503	892.028	1132.36	772.111	925.14	868.697	1030.36	875.955	895.686	847.734	798.214
UPF1	281.58	182.426	195.361	164.791	272.87	193.421	303.895	178.811	256.666	312.617	187.82	165.567
UPB1	-4.13429	-0.893038	-0.348008	-6.02079	1.18106	9.58768	2.05409	-2.92202	11.3494	-5.85446	-1.06709	3.38513
UOX	1.29533	-7.2753	1.30477	-1.01208	-5.4801	-6.56262	-1.59654	3.1963	-5.59403	-7.41009	4.03472	-7.66078
UNQ6494	7.51339	-2.7503	1.57734	2.86777	-4.77571	-0.307023	7.31248	-0.102627	-4.56339	1.15172	-2.77872	-0.296013
UNKL	202.847	117.248	116.245	140.794	178.811	173.753	125.919	184.45	73.3945	164.791	108.558	115.172
UNK	398.176	269.105	343.631	362.736	308.447	296.739	286.971	238.437	228.439	366.926	296.167	327.022
UNG	201.052	238.972	148.461	148.268	66.5891	99.3144	62.7153	61.272	149.812	223.452	43.3013	110.871
UNCX	59.2933	27.6732	10.9231	15.0104	38.3653	18.9169	40.6927	29.7477	29.9047	57.6623	9.47287	12.2697
UNC93B1	327.658	644.715	813.142	381.583	231.087	460.553	390.349	585.807	519.951	580.066	371.578	414.77
UNC93A	-3.83592	-11.3722	-8.61228	-11.0427	-4.86798	-8.62433	1.48402	-9.82655	-11.7735	2.45989	-3.93104	-3.99176
UNC79	1.41626	5.74027	-0.23952	-5.25848	-9.501	8.63938	4.61295	1.36658	-4.07545	-3.14489	-4.0688	1.86511
UNC5D	-4.67853	-15.6852	-14.0744	-11.8836	1.98611	-11.2434	-10.5137	-4.98119	-1.6257	-9.64789	-16.5385	-4.79802
UNC5CL	2.7287	6.08737	1.85219	-0.405249	-3.56172	4.41703	4.29695	5.21813	4.1719	0.676275	5.02091	-0.562176
UNC5C	23.0827	9.56601	17.8019	16.8668	11.1924	15.6598	15.9904	9.33201	7.43938	3.81181	9.26454	9.71358
UNC5B	78.1484	70.1597	86.3907	46.5341	56.8334	91.4109	44.4416	94.0614	164.913	125.236	20.687	8.08301
UNC5A	-3.43665	36.0487	4.64887	-5.78268	-1.65567	-4.73083	5.73521	-11.5411	-7.0222	13.1142	-8.39606	3.29359
UNC50	1340.94	1000.63	1331.87	1430.81	1478.66	1503.09	1422.01	1252.49	892.028	801.51	1608.77	1649.56
UNC45B	5.45125	11.2355	1.91468	6.9028	-3.00587	15.4694	6.36784	3.20111	8.54056	10.4469	0.453899	3.21241
UNC45A	649.991	553.422	585.045	438.012	800.279	933.214	443.7	802.072	654.095	463.979	577.258	476.091
UNC13D	13.1699	38.0231	24.3702	33.0909	24.6525	29.3573	20.044	33.1555	48.8864	64.2664	15.4877	15.3129
UNC13C	17.4136	6.54684	5.05885	51.0486	55.6603	83.5846	21.5334	9.5829	8.45448	4.04496	40.0571	35.9742
UNC13B	134.18	100.039	106.53	111.683	136.369	132.445	125.509	96.994	94.8792	82.7165	105.615	101.711
UNC13A	5.22118	2.34702	3.50322	8.3766	11.127	16.9818	10.0565	7.16788	13.0616	0.578954	0.67331	1.79597
UNC119B	110.478	70.3727	79.4819	61.8067	82.1646	82.7671	78.718	92.7696	76.3684	62.7837	78.186	60.4841
UNC119	164.079	100.075	120.406	130.868	79.2363	128.511	88.6603	131.56	106.483	108.251	88.8465	110.394
UMPS	19.1561	6.49351	9.07671	13.0298	3.71401	9.8512	6.77256	5.76357	10.1849	23.157	9.77426	5.82282
UMODL1-AS1	27.5822	21.7186	10.4321	24.6426	7.07887	5.23724	20.4863	32.3194	18.928	25.033	28.9579	8.42941
UMODL1	-1.29765	-6.87491	-2.21637	1.06764	2.47635	-0.99544	-5.3942	4.50124	0.260962	-3.09096	4.34865	-4.23875
UMOD	15.7655	6.92803	1.64973	9.54316	-8.59855	-0.0864519	5.0711	-3.74026	13.3373	6.50629	0.690891	5.42016
ULK4P3	4.04414	11.3649	-3.09188	-0.758347	-0.541786	-11.547	-4.3063	2.63507	3.6084	-3.79091	-0.752725	-13.7506
ULK4	24.7665	24.3596	9.08809	15.2728	7.29885	12.63	20.7001	15.217	7.76138	23.1668	10.552	9.0003
ULK3	51.0611	56.3613	44.5608	26.8454	47.4654	31.2924	26.8597	53.0528	69.9268	45.9238	8.04	21.2995
ULK2	74.7028	42.0439	68.6088	87.628	102.432	107.409	67.6455	79.6186	41.7055	30.0198	92.5644	60.5683
ULK1	638.182	629.858	828.636	970.324	1028.27	874.732	802.072	799.471	608.966	835.014	704.157	838.158
ULBP3	-5.75639	-8.41322	-9.29016	-2.76002	-4.97861	-8.51245	-3.43197	-2.17554	2.38269	-8.48895	-7.88981	-11.8949
ULBP2	25.4343	19.0331	3.53597	16.7525	2.68553	14.2603	9.30231	49.5464	52.6806	22.9346	-1.40295	-6.26937
ULBP1	-7.08721	-1.94607	11.6241	9.16668	2.7658	1.03419	3.95295	21.4999	21.0654	11.8906	13.8869	-4.62881
UIMC1	744.19	339.86	551.568	686.509	671.949	536.544	572.113	592.612	672.766	494.033	667.644	658.979
UHRF2	154.114	132.787	119.231	160.148	95.3597	106.905	74.0003	153.321	193.834	181.734	77.3393	98.0741
UHRF1BP1L	122.264	96.2256	78.589	104.444	117.345	104.713	107.409	99.7799	101.771	108.447	139.857	77.4044
UHRF1BP1	74.074	113.755	70.7302	75.1205	73.2806	78.4433	68.0449	88.9186	73.5254	60.4275	57.764	67.384
UHRF1	295.923	554.15	209.518	306.779	91.29	104.427	39.7767	388.335	836.396	935.409	44.2672	75.5762
UHMK1	614.985	871.86	686.048	502.094	490.33	605.371	622.847	626.423	738.88	774.282	572.34	606.867
UGT8	23.6991	13.3407	85.679	10.5817	-1.38579	3.37141	-4.60301	9.46322	6.06772	11.8188	34.7987	5.35694
UGT3A2	-2.10874	-10.4498	2.22842	-6.72555	-2.31111	-0.481842	2.71832	3.83849	-9.75162	-2.89618	-13.5047	-4.3994
UGT3A1	6.47398	2.32025	-3.21089	4.71522	0.0965576	0.392904	0.859273	14.2368	3.1637	2.39181	5.40448	8.52184
UGT2B7	-2.57094	-3.88089	22.4917	3.53487	18.1478	0.663569	15.0783	1.69321	1.81051	12.3742	3.81549	11.3561
UGT2B4	12.158	-6.54401	3.29843	-1.22555	8.20107	4.0724	-2.02919	2.65304	8.03203	-12.1088	9.34533	-2.76396
UGT2B28	-11.0624	-2.17049	-2.81335	-9.72425	0.972512	-8.08331	1.46099	-8.08713	-12.1292	-9.77379	-8.13912	-10.2901
UGT2B17	-0.948951	-4.58456	11.4665	-2.43287	12.1531	4.66931	18.2076	7.10727	6.28039	0.492512	-1.53974	0.81219
UGT2B15	9.67004	7.38564	1.77257	7.40463	10.0212	-2.87442	16.2218	9.60721	5.03498	7.67392	5.64398	6.50833
UGT2B11	-1.18491	14.3442	8.65767	5.82331	9.64418	9.47965	12.0886	8.92361	4.9912	3.90726	8.17529	9.21242
UGT2B10	1.09882	-3.13492	-15.2955	-9.80968	-0.50342	-7.45898	-6.48827	-2.49685	-9.60293	-1.25028	-11.2721	-5.06153
UGT2A3	9.96022	12.8486	3.57079	12.8297	-7.25018	2.32483	2.40265	-3.54515	24.4518	9.88078	-1.05894	10.7003
UGT2A2	14.0047	-1.61229	-0.568318	0.227908	-5.05896	0.767889	-4.76304	-1.56467	-0.25018	0.284116	-8.50409	-2.50598
UGT1A9	12.6505	7.39105	7.41702	-0.185477	-1.96889	7.27489	6.58857	11.6666	24.5391	3.36124	-0.413146	9.96706
UGT1A8	1.06415	-13.6732	-7.54928	-6.0626	-11.1904	-4.54463	-3.07202	-8.56785	-8.82343	-10.9901	-9.81161	-1.57459
UGT1A7	5.64626	9.49738	5.16634	5.03345	-0.457474	16.2637	7.65484	6.14857	13.006	5.73741	13.1646	5.71608
UGT1A6	8.71906	4.59931	4.05483	2.53097	3.09195	-4.92943	-0.635382	6.69081	2.75375	6.02898	16.4447	11.1977
UGT1A5	-13.7429	-8.07007	-13.9891	2.56268	-6.33415	6.26865	-7.11623	-5.33418	-0.0701949	-12.9626	-5.22872	-7.04617
UGT1A4	2.296	-7.0534	-0.891671	6.721	8.85424	-6.64008	2.3031	0.718807	6.70631	15.0958	-4.22968	1.99328
UGT1A3	29.793	9.53611	14.0685	16.7826	27.0876	25.5137	27.4339	17.9261	13.9379	27.281	22.3913	26.7965
UGT1A10	3.95295	5.73521	-2.53495	-6.53561	4.60173	1.19221	-0.808982	-4.00366	16.9321	5.60736	7.08775	1.11577
UGT1A1	-4.38079	-7.74086	-2.75437	-6.63515	7.7737	2.52703	-3.85269	-1.90285	4.58212	1.65257	-7.41798	-4.26412
UGP2	1690.01	1185.57	1204.82	1510.3	1209.96	1924.48	1898.25	1387.35	956.185	1045.58	2236.75	2029.82
UGGT2	302.668	309.189	244.497	316.777	321.422	284.202	244.172	415.147	408.362	335.231	233.113	197.397
UGGT1	393.049	582.224	311.668	301.484	463.979	429.356	372.256	446.14	437.697	480.327	238.437	248.742
UGDH	1876.13	1287.08	669.017	936.837	383.163	586.537	577.021	1205.81	1552.61	1133.39	523.633	496.181
UGCG	392.208	605.56	331.593	273.13	299.955	344.584	316.777	267.199	214.464	392.208	174.945	270.176
UG0898H09	-7.49876	6.36866	-12.9156	13.4853	4.93155	-2.19773	-4.95949	5.45649	-2.67287	2.2512	5.767	-6.09847
UFSP2	932.715	461.584	633.861	737.25	603.646	756.326	620.481	637.384	536.257	399.038	760.315	887.947
UFSP1	15.9118	13.2067	-2.97058	7.38165	10.9115	1.98843	2.296	27.9746	20.943	11.7334	11.9489	4.9862
UFM1	635.629	535.687	528.438	482.714	397.973	512.257	474.598	581.967	560.743	644.715	608.292	748.603
UFL1	36.6605	25.9548	41.0276	51.1746	45.56	54.0535	45.6632	48.7059	36.6001	27.4502	41.6206	56.3269
UFD1	26.3571	36.7655	20.3859	18.9348	20.4822	23.3199	30.9455	39.8194	40.2659	42.0439	30.0034	13.9888
UFC1	1274.31	740.337	667.971	1051.14	722.19	818.501	784.525	887.947	905.385	674.005	702.673	842.71
UEVLD	64.2979	41.7543	41.4474	46.9951	35.6734	42.696	21.0722	29.619	26.611	29.3101	46.4096	63.8683
UCP3	24.1264	19.3968	14.3986	13.2873	30.5341	24.0046	12.8059	14.3538	7.31071	20.8214	19.7712	15.0658
UCP2	96.1378	373.942	416.684	181.435	75.7919	196.96	253.032	256.55	245.684	314.113	179.014	170.757
UCP1	-1.60756	-10.91	2.34877	-1.50615	0.820514	6.09906	-4.6521	-8.06703	2.07005	3.65083	5.11691	8.47961
UCN3	-4.1109	4.20348	2.61368	7.69205	9.45577	-0.220567	6.66881	-0.156324	-8.97995	7.59989	1.87501	-0.717582
UCN2	-7.04061	-8.53824	0.406602	8.59352	5.79535	-11.9104	-10.4307	2.36299	12.9951	-5.43866	-13.5518	-8.61762
UCN	20.1514	11.2023	51.9364	45.7473	50.2466	31.7131	14.9097	41.3741	51.5734	29.938	25.0053	29.3835
UCMA	1.41476	1.1976	-5.46702	-5.09947	-1.02566	3.63617	-8.83145	1.26804	-5.56492	0.296882	-9.06303	-3.54101
UCKL1-AS1	-8.34831	-4.99041	-0.382874	-6.18139	8.68969	-8.03506	-6.39539	0.844474	1.0422	-6.49922	0.655165	2.99356
UCKL1	480.521	627.726	816.19	601.108	773.449	607.447	680.842	514.122	642.942	893.67	631.679	503.159
UCK2	194.114	148.705	52.1039	69.7884	69.6088	38.7071	77.2171	114.635	160.71	203.918	83.8884	55.6069
UCK1	62.4526	23.988	20.4302	43.1872	47.7984	39.64	34.5148	42.9344	30.9913	39.5688	21.9773	18.559
UCHL5	241.653	155.373	102.613	120.287	68.8427	123.491	110.703	153.73	165.493	151.48	129.867	129.291
UCHL3	373.293	459.38	244.853	243.732	192.719	236.659	231.812	346.546	444.019	362.336	194.016	224.9
UCHL1	459.068	391.342	534.16	553.592	370.683	473.818	502.004	2082.85	1671.77	513.275	214.853	367.281
UCA1	9.60495	14.6015	13.5457	16.4507	53.4293	143.099	108.19	14.7193	23.6701	7.9206	88.2043	28.499
UBXN8	42.6687	39.3394	26.5692	22.2402	2.43385	6.76086	10.0859	38.8048	36.9106	37.9268	16.9577	10.264
UBXN7	2.42482	8.3128	10.6424	11.3349	8.33247	13.3244	6.53213	8.26893	9.95825	17.4867	6.74873	23.5984
UBXN6	316.134	658.597	355.357	326.499	356.222	339.56	365.711	468.962	502.523	528.223	296.355	299.014
UBXN4	1054.87	1239.22	1224.77	1218.45	1019.21	1031.27	1086.65	1346.43	1269.67	1193.14	1166.64	1061.15
UBXN2B	151.842	97.3151	97.4714	117.037	122.471	144.073	120.441	122.856	90.1266	97.4121	129.779	113.307
UBXN2A	465.6	427.27	549.517	444.537	577.441	523.176	456.145	495.135	346.894	399.699	370.1	305.576
UBXN11	47.974	85.9012	56.2739	40.5874	24.1496	21.7931	43.076	85.459	81.8269	105.564	37.6987	47.9357
UBXN10	-1.20147	-4.25157	-5.73767	6.30462	3.89981	-3.05902	7.58152	-0.0543302	17.0203	-1.58847	-1.6524	-0.541103
UBXN1	1433.62	982.914	1285.13	1490.63	1227.19	1196.72	1272.45	1306.73	1072.16	1149.52	1489.75	1453.41
UBTFL1	4.25272	7.03947	6.29791	12.5868	6.63767	3.09564	6.00024	13.2672	2.40997	1.44079	11.5484	5.46108
UBTF	117.463	81.4115	77.5522	134.574	143.41	103.565	104.903	118.067	150.513	109.208	78.8853	82.8069
UBTD2	115.42	71.8283	89.8843	96.574	50.3215	69.3644	71.6436	95.4908	105.485	108.216	101.741	108.13
UBTD1	256.267	307.913	199.747	241.399	141.632	167.843	140.583	322.642	434.602	438.104	122.768	137.619
UBR7	375.796	375.305	426.049	492.808	338.801	413.489	316.214	383.505	460.135	337.4	383.424	301.14
UBR5	289.962	220.426	297.95	308.961	266.838	329.619	251.033	311.668	199.912	142.611	332.407	283.084
UBR4	491.632	731.597	696.987	781.84	1077.77	699.817	785.77	748.603	907.862	837.436	690.577	597.356
UBR3	141.741	85.2472	165.804	161.984	126.869	146.819	120.993	153.66	143.022	125.417	179.917	131.474
UBR2	217.888	205.425	150.942	202.444	165.972	182.704	197.296	237.095	213.55	173.114	212.377	155.903
UBR1	16.3673	21.3777	8.77024	16.3589	12.6188	18.4932	-0.816651	15.3948	12.2106	30.6997	22.0528	28.8506
UBQLNL	36.6192	26.1135	64.5211	52.4429	84.1766	44.1904	41.8924	44.862	35.5098	20.264	38.7885	26.8559
UBQLN4	710.724	635.007	500.173	586.058	522.216	511.985	328.703	492.301	669.747	762.818	419.382	481.035
UBQLN3	44.6572	58.3252	51.036	47.1165	72.7755	100.004	43.9502	55.7939	102.843	54.8235	45.6554	45.7242
UBQLN2	835.014	649.723	821.246	779.356	800.558	949.092	766.548	658.979	630.289	545.155	789.421	787.392
UBQLN1	938.917	809.079	707.076	866.755	980.525	977.912	813.46	812.757	873.191	632.704	985.925	880.792
UBP1	954.285	668.765	749.501	908.769	826.006	808.671	686.243	787.126	1020.31	701.279	750.48	541.946
UBOX5	23.8183	20.4503	19.373	35.9971	41.1304	13.5457	24.2103	28.7343	9.80991	15.5658	9.69734	30.7087
UBN2	125.747	84.1931	152.497	145.308	267.199	210.424	176.785	116.814	89.9578	110.597	146.914	82.3227
UBN1	355.036	436.903	255.774	405.286	290.68	344.143	383.163	409.315	599.33	584.639	313.09	514.78
UBLCP1	227.595	227.874	284.706	270.774	284.666	300.818	220.023	339.021	249.512	166.71	271.134	290.046
UBL7	133.034	115.977	95.8081	95.7897	99.536	87.4057	125.026	133.079	125.978	141.741	60.82	82.4281
UBL5	1415.34	1121.48	910.126	1206.8	1304.6	1112.17	1516.38	1375.44	1331.87	988.167	1089.6	1164.06
UBL4B	-0.819188	0.638777	5.40335	-2.48829	0.528302	-2.68154	-1.91022	4.77929	-4.7905	-3.3202	-4.1926	0.0916831
UBL4A	218.069	199.267	172.067	238.656	198.538	242.851	168.6	157.543	202.214	224.682	178.262	259.622
UBL3	495.01	288.175	592.797	546.01	533.27	613.313	692.071	334.683	236.887	254.044	735.444	851.196
UBIAD1	310.63	194.067	123.934	136.553	98.8222	130.868	93.7062	152.286	147.815	241.017	161.865	169.158
UBFD1	146.759	128.361	55.5554	77.8326	41.7693	44.0755	40.26	175.835	156.228	138.701	53.7147	86.2242
UBE4B	266.543	266.434	312.691	397.296	441.994	497.061	335.394	318.39	324.835	189.199	378.904	361.597
UBE4A	225.459	239.851	278.031	280.344	299.79	255.901	252.121	294.268	273.392	197.986	255.84	190.24
UBE3D	47.4654	26.6773	20.7292	11.9685	25.3143	23.0403	21.6804	22.5687	15.9517	17.8962	19.5988	24.5024
UBE3C	1173.85	991.78	709.659	907.862	692.563	793.341	703.283	775.543	1032.12	1131.89	918.241	795.849
UBE3B	184.288	152.654	183.132	194.822	212.76	201.406	179.888	194.36	181.682	170.93	167.675	170.504
UBE3A	618.269	541.52	564.36	652.852	795.682	685.469	550.033	567.313	515.988	596.995	670.407	602.962
UBE2Z	378.181	398.255	254.466	423.822	259.881	377.107	241.171	396.507	567.538	518.877	322.334	347.308
UBE2W	107.006	48.5148	71.5208	93.4183	97.6156	115.496	124.57	69.5186	50.1852	63.6431	145.436	124.301
UBE2V2	806.448	627.268	476.242	645.885	384.994	587.878	505.501	625.898	631.166	562.124	635.165	553.422
UBE2V1	94.7404	99.7398	32.8709	57.8804	34.9509	40.8177	47.0389	61.3521	54.5185	81.57	54.4633	52.6806
UBE2U	-1.19015	-6.33676	0.998365	-6.22032	-0.324737	-5.78806	2.54617	0.0763009	-5.22544	-9.95914	-5.99374	6.42661
UBE2T	118.193	261.141	71.0206	106.126	19.9344	38.5196	27.3817	216.482	383.661	340.286	34.3503	36.0536
UBE2S	287.947	451.356	255.102	334.115	196.317	166.531	210.892	526.585	1136.93	863.536	219.02	213.288
UBE2R2	6.16619	4.83658	18.7107	33.7399	19.162	20.463	12.1426	18.4034	11.0496	-1.56744	21.0482	13.9978
UBE2QL1	-2.44225	-7.01217	-1.72208	-9.50703	-12.288	4.30717	-8.45596	0.155493	-2.16078	-4.0218	-2.21204	-5.15801
UBE2Q2P2	7.59878	9.67947	15.3895	20.4894	58.1164	27.8279	39.5609	19.1375	13.671	5.17877	13.9703	8.64752
UBE2Q2P1	1.91468	-4.84234	-2.57783	5.7735	0.88234	0.851601	0.492081	2.38356	3.22529	0.137576	3.38417	-2.87005
UBE2Q2L	5.01654	18.5424	-4.1109	2.19259	1.35226	4.14894	-5.03452	9.81282	3.78947	10.3561	7.21902	10.0501
UBE2Q2	623.044	474.833	575.821	577.875	575.66	665.584	762.558	682.901	521.384	360.454	608.966	617.822
UBE2Q1	193.421	196.178	126.869	155.342	136.22	163.463	116.303	137.964	151.21	197.499	139.883	166.864
UBE2O	113.681	180.326	81.3811	112.965	138.471	105.161	108.148	98.2821	100.153	146.966	95.6132	71.4768
UBE2NL	2.04366	5.05094	-1.96243	-4.43989	5.78355	3.30284	-1.52812	9.58693	-6.57586	0.689753	10.3176	-4.56845
UBE2N	754.786	459.522	566.905	467.797	421.67	684.429	515.566	424.27	320.596	467.435	700.837	741.734
UBE2MP1	52.3746	43.0724	34.8205	27.0279	28.222	27.7587	35.1814	47.7384	59.4653	55.195	34.8362	56.2114
UBE2M	1539.69	1150.45	893.67	990.88	856.806	954.285	1006.8	1072.16	1104.38	1711.32	867.906	1018.66
UBE2L6	968.909	1517.38	1413.47	1209.11	777.868	1071.73	1000.05	1131.89	1221.33	1116.3	1239.84	1355.17
UBE2L3	485.749	260.292	296.968	441.238	327.99	356.443	365.264	223.941	396.886	301.571	280.09	440.959
UBE2K	284.899	246.676	234.678	195.971	163.736	231.5	223.941	256.857	222.266	226	296.824	282.597
UBE2J2	115.085	88.772	64.8094	96.4535	76.9005	75.5172	90.6738	78.589	82.0788	133.975	69.1317	65.3247
UBE2J1	282.025	486.537	227.825	178.58	133.607	275.44	155.15	289.17	299.492	532.053	182.927	193.89
UBE2I	1412.58	1594.04	1150.45	1052.29	1033.42	879.399	1070.07	1314.08	1575.12	2162.9	958.959	1147.57
UBE2H	477.658	424.572	587.233	592.612	961.939	805.488	808.238	597.356	376.554	255.956	757.938	717.059
UBE2G2	940.321	756.594	655.514	764.053	920.131	819.483	749.501	726.091	852.742	1155.95	786.528	851.663
UBE2G1	275.313	201.907	168.663	208.199	182.704	281.5	229.767	177.098	164.83	221.121	317.168	420.4
UBE2F	741.521	781.84	533.27	557.03	568.919	576.852	574.621	791.567	655.281	714.851	619.205	659.777
UBE2E3	683.783	671.727	809.774	909.067	617.659	695.071	685.922	777.868	669.956	601.717	800.558	664.646
UBE2E2	533.904	478.256	660.945	582.407	562.124	804.176	803.499	553.973	511.749	472.898	717.059	770.083
UBE2E1	2019.9	2026.46	1714	1763.14	1198.52	1729.68	1628.89	1832.28	1716.27	1606.98	1912.42	1924.48
UBE2DNL	9.77563	10.3596	7.10329	17.3454	6.17571	3.24035	6.37577	2.13721	3.86003	10.0347	6.39963	12.4335
UBE2D4	536.126	379.291	356.222	313.45	331.121	468.372	408.023	325.185	291.808	237.695	434.932	456.811
UBE2D3	2492.2	2381.36	1641.53	1647.66	1231.55	1808.82	1578.5	1791.83	1751.61	2544.35	1976.94	2140.35
UBE2D2	184.54	118.59	146.727	171.222	124.858	177.9	125.816	125.886	114.392	86.3636	169.924	190.335
UBE2D1	-2.71522	-2.27397	-5.06478	4.88459	-1.11781	4.26318	-4.32443	-2.93343	1.91779	-1.25591	0.365546	-1.20147
UBE2C	13.7836	424.133	171.145	268.404	-0.622141	9.66233	19.1339	533.762	1041.4	694.365	29.4132	28.2832
UBE2B	35.56	31.1529	24.9575	47.8916	46.7465	46.3774	37.3386	40.184	17.1759	22.2465	41.0921	32.263
UBE2A	521.605	629.702	616.362	545.617	536.674	582.762	667.304	668.622	652.293	558.682	646.063	605.56
UBD	5.17637	14.0694	25.5104	-2.0925	10.927	17.8272	22.216	3.76787	9.23699	11.738	3.42992	45.2467
UBC	20836.8	18380.6	23414.8	23414.8	18835.4	21873.4	23414.8	22205	17270.3	21426.7	21873.4	20481.7
UBB	9544.69	10817.5	7098.14	9610.9	6741.3	7917.54	8703.91	9052.67	8784.3	10285.4	9898.69	10044.7
UBASH3B	136.584	164.83	58.8329	41.9146	13.136	9.70434	24.6263	119.136	152.003	170.393	25.468	17.6024
UBASH3A	-5.89907	-0.925887	-2.84235	-9.16094	-3.07891	4.17061	11.7608	-11.0495	-4.60837	-4.24707	3.48694	4.99516
UBAP2L	607.079	628.722	899.738	762.818	715.281	653.354	576.852	689.842	857.143	669.304	811.311	736.769
UBAP2	81.197	102.957	74.8338	68.7312	103.311	68.919	83.5846	93.4546	164.156	159.594	76.0315	70.4016
UBAP1L	-0.144487	6.86367	-1.37802	-4.13197	0.298028	-3.4992	-3.16201	-7.06546	1.42252	1.57234	-4.23656	1.10333
UBAP1	733.689	381.502	311.862	398.675	348.98	305.186	437.762	480.873	360.514	488.159	450.962	459.241
UBALD2	47.8525	106.629	53.1489	32.0122	70.7302	40.0032	74.9808	76.0888	40.0836	154.38	46.5545	41.1743
UBALD1	98.2388	125.417	116.015	120.993	108.845	102.095	120.068	174.434	151.169	179.144	80.3587	62.0965
UBAC2	318.945	308.809	311.218	302.337	290.046	263.238	280.44	311.098	314.736	342.234	261.401	393.184
UBAC1	664.888	807.926	816.6	730.447	716.822	683.265	772.51	755.571	813.142	814.276	719.144	749.64
UBA7	192.112	193.834	433.274	375.796	353.671	371.427	287.743	317.168	445.007	222.354	309.944	310.721
UBA6-AS1	72.1462	22.6662	45.5025	32.0511	52.4685	62.2551	56.1903	35.7512	33.244	33.0203	59.3995	68.4152
UBA6	236.486	169.629	237.868	226.385	243.391	243.065	146.14	189.407	169.263	183.254	214.542	161.495
UBA52	13673.2	14427.6	12654.8	14245.9	9275.56	11893.2	11982	16307.4	16005.1	17104	13128.9	13033.5
UBA5	267.669	213.003	179.398	211.028	153.803	189.029	203.002	260.164	252.457	227.107	187.603	221.52
UBA3	231.042	182.765	190.096	222.178	177.872	210.71	191.429	218.189	173.088	196.909	261.279	330.713
UBA2	53.9185	29.28	33.8148	50.5423	79.3649	62.8265	75.4891	44.6814	16.6718	26.4294	72.898	64.3581
UBA1	1543.85	1967.77	1849.69	1660.02	1556.46	1430.81	1304.6	2309.34	3108.15	2927.07	1175.73	1065.58
UAP1L1	40.0032	78.8343	108.19	65.0648	60.5683	59.6443	44.4293	95.585	123.07	118.972	64.1531	50.5488
UAP1	456.289	924.29	214.807	344.788	206.085	227.483	233.823	540.215	500.88	560.743	265.159	322.043
UACA	30.2284	31.0008	112.153	70.4431	71.6174	120.558	105.295	46.4569	62.3186	9.72498	78.2299	44.095
U2SURP	195.69	223.343	287.235	263.151	350.787	257.819	328.129	227.362	271.45	183.501	324.014	222.22
U2AF2	727.034	793.725	558.129	589.604	375.711	538.316	409.594	561.382	824.859	954.748	563.072	635.007
U2AF1L4	112.894	52.5783	62.2721	109.399	95.2917	67.0027	70.8852	75.4891	71.116	71.9534	76.8758	71.7725
U2AF1	398.436	363.688	275.137	285.826	576.08	299.406	454.488	418.605	312.229	488.045	189.726	286.506
TYW5	8.46907	-0.354646	-0.242763	13.9715	-2.50109	12.0755	3.90306	-0.135031	-5.89501	-5.9892	5.8076	-8.31105
TYW3	373.41	300.588	186.951	290.193	387.02	342.825	244.229	213.181	137.556	165.614	259.667	243.333
TYW1B	286.329	158.544	257.223	187.189	213.442	193.746	185.968	181.076	151.93	281.093	148.83	285.555
TYW1	104.681	94.3792	79.3875	61.9946	72.2237	84.6247	72.6942	85.1924	79.2363	121.234	103.92	119.942
TYSND1	183.685	150.478	119.894	139.664	122.792	99.6457	92.5912	111.966	107.238	164.519	87.5236	122.215
TYRP1	-13.4711	-8.23318	0.49522	-7.74719	-0.558261	11.5884	3.67926	-5.7296	-7.06129	-11.4239	1.09165	7.55081
TYROBP	290.385	2201.3	1888.27	1255.74	417.164	1114.09	1251.43	1503.09	2006.96	1388.44	1575.12	1985.52
TYRO3P	-23.1718	-12.1631	-8.34831	-9.52932	-8.75762	-9.79314	-7.00497	-4.98409	-5.06255	-11.5394	-7.69292	-9.48304
TYRO3	61.6017	94.0614	65.5188	73.9328	140.054	47.5084	71.6622	67.7011	140.054	108.923	68.8584	47.591
TYR	-11.5943	-13.2154	-11.8329	-9.03859	-8.15861	-14.7774	-4.35709	-11.1027	-12.288	-12.125	-16.8032	-16.9276
TYMSOS	21.2906	33.3809	36.0405	55.0764	15.3699	45.1571	12.8199	123.769	122.81	44.2908	19.4251	8.57674
TYMS	166.361	745.828	292.935	450.51	59.1435	125.417	69.9547	728.059	1202.1	984.445	76.8108	95.3778
TYMP	902.853	4761.48	1665.93	750.48	477.658	696.987	878.173	1812.96	2457.97	6585.58	598.326	882.913
TYK2	526.402	928.512	739.394	655.514	581.794	435.872	484.814	579.662	1009.35	1041.97	439.023	526.402
TXNRD3NB	3.92399	-4.26569	-7.04849	-0.952214	-10.2099	3.01661	1.29921	-4.4585	14.6935	-3.48198	-7.43651	-0.48573
TXNRD2	153.803	165.804	165.72	152.315	205.158	143.601	141.174	147.787	160.313	195.361	143.644	113.876
TXNRD1	526.245	408.518	480.015	338.41	390.451	666.046	738.88	587.592	433.166	395.994	349.918	384.066
TXNL4B	38.2896	27.4978	51.2439	59.0903	39.0056	20.931	26.2001	34.8205	49.1929	53.7147	35.5539	31.9674
TXNL4A	13.0812	16.8583	11.8414	22.5557	14.0148	17.0203	13.6621	11.2921	12.3976	7.10279	7.75057	19.1406
TXNL1	141.976	131.811	109.856	126.268	74.9363	97.7243	68.5578	171.259	119.776	110.157	95.585	80.9219
TXNIP	3301.29	7143.87	9985.91	4387.6	5488.38	4519.84	12998.1	3960.39	4539.71	3458.89	9723.12	9723.12
TXNDC9	148.205	160.653	106.335	101.796	82.5539	110.394	91.7579	173.547	156.943	90.7455	110.569	87.7015
TXNDC8	10.8152	0.457744	-3.257	-7.86566	9.99284	5.26511	-1.72327	3.29225	-1.05532	5.39977	-0.977151	2.21422
TXNDC5	44.083	33.7074	35.4744	39.5609	6.16943	41.4061	15.7263	29.928	50.5321	63.5212	48.6262	107.78
TXNDC2	11.986	4.57277	4.99242	5.48872	12.913	8.8191	-2.72054	6.94762	8.80163	12.2127	-5.38627	9.8957
TXNDC17	2343.96	2524.07	1317.31	1728.71	1240.46	1244.3	1322.56	2147.86	2719.09	2676.82	1196.01	1090.12
TXNDC16	24.3663	6.07082	33.7399	26.8835	44.9155	35.1081	44.1512	21.5699	9.98147	10.723	30.715	32.6846
TXNDC15	231.617	162.827	213.945	248.303	179.702	233.609	159.839	227.019	145.308	127.21	188.362	309.853
TXNDC12	472.555	828.941	700.837	985.925	650.419	699.342	594.339	711.147	1493.83	946.859	774.579	785.217
TXNDC11	122.665	131.956	110.332	116.226	138.396	120.391	127.535	154.343	187.323	208.567	91.2342	114.336
TXN2	54.0056	60.9744	60.7077	60.806	73.7548	28.9789	86.6769	56.1724	77.5254	73.2806	40.358	40.4074
TXN	5786.12	5197.1	2597.58	3177.52	2492.2	3431.11	3104.52	4152.26	4469.94	5380.82	3340.26	3790.66
TXLNGY	206.825	177.457	212.377	183.711	160.274	205.305	236.486	14.304	114.124	173.547	225.253	226.715
TXLNG	68.6233	50.8256	50.3154	44.3759	57.2553	52.5783	49.1929	71.0206	45.4826	55.0219	64.5691	61.7174
TXLNB	-4.39182	7.06926	-4.47829	-4.05656	-6.1719	-6.89776	-4.61128	0.464628	-8.99411	1.2897	-7.24545	-1.96587
TXLNA	1436.24	1214.32	1133.39	1207.59	966.973	960.236	770.414	1335.67	1530.46	1316.88	815.802	915.752
TXK	-3.34239	-0.328166	6.51299	-3.71174	1.83979	0.921402	4.9709	-4.30545	-8.35173	5.72405	-4.65803	-0.600863
TWSG1	1731.56	795.849	1835.09	2160.15	2294.77	3256.1	2676.82	1858.28	899.738	863.007	2823.83	2976.88
TWNK	168.927	96.8439	38.0319	40.3803	23.3199	32.494	37.684	56.5349	46.1746	143.848	49.0774	36.8554
TWISTNB	98.0623	54.5753	60.9415	49.4464	57.4652	81.3522	64.9849	48.8705	29.6148	85.7002	78.1042	66.7071
TWIST2	79.5537	86.8007	60.3684	60.4841	39.8681	28.9292	54.4524	62.7837	70.8055	86.8619	63.4346	65.5574
TWIST1	402.766	230.102	136.336	512.635	187.603	225.881	237.095	437.762	425.485	479.453	220.17	238.869
TWF2	233.93	419.474	212.605	383.31	314.113	238.217	342.234	394.36	497.425	431.649	189.638	208.238
TWF1	83.9109	86.0584	65.6152	49.4648	30.9748	50.2908	32.8872	63.5563	64.0456	42.8726	76.8241	76.7998
TVP23C	-4.92335	-11.6702	-3.14165	-3.42054	10.2538	3.77174	7.52174	8.51437	6.54488	-8.34281	-5.06596	1.16972
TVP23A	0.861254	0.255015	4.44096	0.334175	2.13388	0.838237	-6.47579	5.53113	-7.31988	-0.590344	2.39809	3.06546
TUT1	48.8811	60.0241	57.1896	45.8465	88.879	49.0149	66.2296	56.5666	74.7028	94.4366	57.0744	44.7433
TUSC7	2.22003	6.93298	1.66902	7.40621	-5.84338	4.84261	-3.20813	0.404916	4.18122	8.32991	8.78046	3.62558
TUSC3	9.99637	139.11	68.9256	1.32631	33.4943	3.31553	65.1438	8.43436	5.29086	131.303	46.0619	78.3699
TUSC2	132.37	84.8958	65.7607	95.7707	101.211	91.8819	87.7015	74.2094	51.277	59.239	90.496	96.4878
TUSC1	236.175	146.548	126.402	163.49	146.548	154.343	234.555	262.887	134.431	179.818	161.534	180.734
TULP4	191.546	161.223	233.264	199.842	224.196	205.158	226.33	175.588	205.305	222.453	267.798	251.376
TULP3	97.7761	45.6554	65.6676	97.5462	104.777	70.1176	116.918	92.14	159.527	78.7428	88.9009	53.3722
TULP2	-8.40699	-8.02007	-5.97842	-0.981022	-0.809841	-9.70804	-5.23765	3.76502	-6.15852	-7.16803	-13.1882	1.5608
TULP1	-14.2938	-5.47904	-11.3873	-1.43725	-11.503	-11.1199	-4.78212	-9.48386	-5.4636	-5.77755	-12.5506	-6.87491
TUG1	1551.9	1939.85	2976.88	3051.41	3197.17	2527.11	2256.3	2191.5	2989.59	1965.15	2056.83	2346.29
TUFT1	117.575	45.2953	74.0975	105.126	123.07	143.978	117.516	84.844	62.3392	41.0485	183.595	155.273
TUFM	647.154	692.071	483.369	531.368	666.921	429.491	458.578	846.788	900.107	953.808	379.934	332.337
TUBGCP6	121.653	170.93	208.317	168.801	235.38	162.539	146.407	179.739	223.393	174.615	166.894	121.553
TUBGCP5	140.991	122.264	115.699	135.002	167.899	165.567	151.894	128.41	114.752	128.079	162.408	122.386
TUBGCP4	128.511	88.2043	93.2553	99.7135	135.466	125.529	96.5558	95.3196	103.947	131.589	162.23	149.982
TUBGCP3	-2.52616	-4.29145	-0.851037	3.22725	11.297	-0.603264	2.15322	0.142946	-1.76671	1.62533	-3.85355	-5.10317
TUBGCP2	333.545	367.219	349.352	351.463	376.824	272.202	250.784	404.137	597.499	539.03	216.733	237.01
TUBG2	275.964	153.829	321.939	378.078	446.238	368.289	385.925	263.906	260.078	123.045	371.494	419.989
TUBG1	508.306	659.404	261.687	286.38	242.234	247.358	268.84	448.018	826.971	873.191	184.899	248.027
TUBE1	97.8266	90.3104	95.7307	92.9434	116.62	96.0045	90.0541	78.7786	61.1001	55.5296	94.3792	72.3366
TUBD1	62.8265	34.19	51.5121	97.2412	73.2057	84.7082	66.5087	53.8098	16.559	26.3668	58.6366	54.5323
TUBBP5	54.862	59.442	23.138	29.141	31.8828	31.3312	26.441	47.9143	87.1774	60.2577	24.6722	22.8386
TUBB8	92.4835	111.7	60.8292	75.2453	88.2414	97.9089	76.9773	140.262	271.256	171.552	52.4795	68.5762
TUBB6	591.589	901.15	381.084	387.02	894.71	537.209	715.281	682.078	777.097	1181.67	526.585	513.742
TUBB4B	868.697	1146.1	553.422	535.028	829.962	704.913	795.849	923.087	2061.95	1805.42	432.385	624.266
TUBB4A	15.7684	10.9647	23.25	12.2177	13.711	10.3005	7.35208	6.82274	13.3645	12.6481	17.1101	11.0572
TUBB3	250.07	690.079	222.637	314.242	15.1056	2.44459	65.7004	476.242	916.414	826.564	15.5393	10.612
TUBB2B	40.8896	237.994	1297.74	147.754	55.4901	47.8108	53.2442	96.6478	100.004	414.372	216.065	108.294
TUBB2A	259.881	333.022	291.502	390.09	233.341	358.738	153.006	649.991	1077.77	344.143	230.174	182.704
TUBB1	7.13405	121.055	4.27101	-2.67185	0.817214	4.26845	-7.93489	4.59889	0.704982	30.202	5.37919	8.15516
TUBB	4293.5	7077.62	3818.03	4308.32	3509.99	3973.57	3124.44	5107.06	10082.6	9289.86	2855.37	3053.87
TUBAL3	4.386	7.03835	5.7417	2.15675	5.2145	1.161	16.5132	5.18346	-2.08279	4.41123	0.193378	4.08103
TUBA8	3.97199	2.60627	-7.22485	-2.77326	-3.01984	1.26935	-3.52329	-6.58631	3.25699	-3.35704	9.10289	0.145952
TUBA4B	-7.33387	-6.25769	-7.78558	-9.57136	-13.8356	-13.4274	-4.56724	-3.98593	-9.28366	-14.1429	-5.85446	-12.2956
TUBA4A	244.908	214.666	103.54	129.424	176.288	203.066	145.03	117.496	44.7188	188.892	166.275	153.148
TUBA3FP	19931.3	21873.4	19418	19690.9	19546.5	14868.1	20481.7	16279.5	21103.2	19991.2	16350.5	17687.9
TUBA3E	-2.29801	1.94774	0.550921	2.03952	-5.18419	-0.17062	-4.3503	5.27152	17.0114	15.8053	-2.60336	-1.18416
TUBA3D	124.709	196.031	82.3745	61.7174	70.4144	95.8081	76.994	161.319	195.736	223.795	65.5836	74.1921
TUBA3C	-7.95835	-5.1966	-7.52985	-6.07523	-5.53487	-3.05672	-2.35025	-3.90308	-6.35304	-6.09443	4.72783	-4.08815
TUBA1C	4369.49	4066.27	1735.78	1854.17	1548.22	1852	1730.69	3224.74	5599.73	5395.85	1215.55	1624.08
TUBA1B	10318.1	11500.7	8439.46	6880.44	6008.93	7793.05	8559.06	8889.81	13456	12305.6	6880.44	8329.69
TUBA1A	10082.6	14584.5	11344.2	7411.46	8637.56	10543.9	10318.1	11582.1	15443.7	14537.8	8267.06	9289.86
TUB	71.0095	55.9956	102.175	109.502	122.008	139.95	136.979	53.7859	81.5243	48.9708	140.262	142.971
TTYH3	82.7165	450.833	303.999	215.699	124.89	128.634	185.037	320.294	542.712	425.156	151.675	93.0027
TTYH2	11.3267	49.372	51.1746	6.23181	32.9948	11.9957	40.4459	6.29943	-3.38468	58.1164	17.1647	26.6426
TTYH1	1.96599	4.52246	43.0356	-5.57074	-2.12338	-2.22528	8.50067	1.52394	12.1412	16.7205	21.2964	-0.72257
TTTY7B	0.0909411	6.11211	-1.41253	0.58836	6.97531	5.31442	6.82353	8.14269	12.7535	-2.49804	11.8515	1.88369
TTTY7	-2.53361	4.83062	5.04836	-0.766265	9.52275	1.47316	-1.91328	4.18874	11.9037	-0.480733	-3.18663	-7.10048
TTTY6	2.24227	7.23746	1.4569	-3.74312	-5.19823	10.3773	10.0233	5.06587	7.52234	7.94577	13.1884	7.97815
TTTY5	2.81396	5.57478	-3.10636	-1.80954	4.55672	2.99853	0.66535	0.935958	-0.316806	11.8	10.1917	-1.23596
TTTY22	0.457744	-1.3847	-2.51726	1.35946	-2.66769	-6.70354	-0.905211	-0.0338205	3.34653	18.1587	2.28271	-0.338994
TTTY20	-3.97004	-7.72015	-3.58661	-3.38383	2.48789	1.24333	-2.78858	5.6255	-3.50362	-3.68656	4.76136	0.57337
TTTY1B	-6.92863	0.687405	-0.459333	-7.28593	-5.36611	-2.06196	-9.65448	1.16713	-4.8486	-3.47929	1.63424	0.355881
TTTY19	10.4975	3.95724	8.70718	2.50079	5.18779	1.6015	5.34456	0.841855	2.75812	5.045	-2.83511	4.66317
TTTY18	-7.36254	6.94388	-0.940371	5.49195	-6.47579	6.64672	2.43634	10.9479	3.11307	1.3371	-3.09392	3.32315
TTTY16	-0.323135	2.15019	-5.53405	8.71275	2.85575	2.77675	7.01902	-0.02425	-1.81013	4.14561	4.48433	0.153591
TTTY15	24.7106	7.22853	15.4864	12.0835	15.5763	21.4698	18.5192	8.14563	13.5095	7.25077	27.9564	12.006
TTTY14	42.9344	24.2629	24.3461	43.0157	63.2179	40.7301	41.9043	1.77993	37.7353	30.4653	31.413	41.5465
TTTY13	0.641402	2.60682	-10.656	-14.5946	-1.23007	-1.59055	-2.91373	8.37811	-0.111151	0.333462	-1.98865	-3.75603
TTTY12	-5.19585	-12.0909	-9.98723	-10.8319	-14.5087	-14.8871	-5.08123	-9.23664	-8.23139	-9.66429	-12.1597	-13.4811
TTTY11	-0.00556376	5.95763	2.68606	3.91189	5.44639	1.23957	3.96805	2.628	12.1544	9.77426	4.08028	5.64882
TTTY10	-6.44953	-6.1687	-4.91862	-9.5678	5.65782	1.98786	-4.20598	-5.33795	-6.72184	3.96436	-2.19191	-5.47691
TTR	5.05553	20.6778	4.002	-4.66333	7.54357	-1.6524	8.6938	7.13405	12.9009	3.44818	4.71522	1.34139
TTPAL	226.445	271.576	120.227	130.641	115.066	177.434	135.645	166.302	264.835	238.913	165.72	127.029
TTPA	-7.14937	-5.27916	-6.93811	2.0732	-11.8132	-11.8039	-1.80895	-8.12819	-11.016	-16.2516	5.39539	-6.21672
TTN-AS1	-7.36598	-11.6145	-11.2259	-5.40238	-5.86845	-1.27046	5.58084	-0.0417449	-0.0779674	-8.49095	-4.59748	-4.76013
TTN	2.70872	8.62144	12.9462	11.4599	4.0868	4.04854	18.115	1.47728	-2.15341	-3.08831	-1.74631	0.340647
TTLL9	11.1115	6.02447	-6.53185	5.03641	3.07142	1.77309	-5.07035	-0.996276	3.47262	-10.1037	2.02139	-1.9452
TTLL7	154.788	41.29	234.846	295.169	646.617	536.126	425.588	162.254	133.607	65.2044	548.054	400.224
TTLL6	6.84606	-5.03452	7.19412	8.70718	8.77412	4.22147	3.08833	5.18515	-4.15208	13.3088	6.75866	9.43721
TTLL5	74.1329	72.1738	67.873	60.4275	36.5786	39.3201	47.8659	54.0412	111.768	77.6805	47.5381	56.9855
TTLL4	35.014	37.5689	30.9199	22.194	41.8403	14.3845	30.3045	30.8166	48.5741	55.0377	28.136	26.6465
TTLL3	22.7535	8.51437	22.8086	14.3488	37.2855	23.3786	22.8573	23.9235	19.8246	8.40923	27.3088	3.94353
TTLL2	-1.34477	6.22873	7.54839	8.96646	2.18464	0.945684	-2.90109	-4.26854	3.88388	9.10564	-2.08941	-3.27509
TTLL13P	3.70784	-6.84812	-5.12092	-4.99532	-7.58756	6.01519	4.26845	-11.7061	-1.51453	-7.17922	-2.33643	-11.4411
TTLL12	280.175	308.661	161.006	135.216	265.412	123.957	165.972	289.257	457.658	423.938	116.717	83.2
TTLL11	22.4841	26.4452	9.12055	1.61267	14.5598	8.95029	13.3538	12.3778	16.6291	11.8018	10.3773	35.8907
TTLL10-AS1	7.61107	6.26039	3.49449	2.77254	7.7769	2.02357	4.59282	3.34505	0.321998	-2.84367	4.22063	-1.28
TTLL10	-10.8508	-7.28719	-5.42857	-9.49497	-8.37677	-2.35179	1.87436	-5.63006	-8.34422	-7.3737	-7.88734	-15.8119
TTLL1	47.7384	34.0311	65.5102	70.9006	45.2358	58.1764	41.7195	65.0414	65.3028	41.9146	37.7705	43.256
TTL	311.36	368.702	438.887	379.98	311.508	249.291	249.609	428.788	729.265	463.55	235.085	224.131
TTK	14.6594	90.496	41.3636	73.6754	5.90978	5.96508	13.7773	131.115	276.385	107.532	13.4433	9.23011
TTI2	294.235	218.392	168.862	232.512	232.558	214.22	242.179	252.416	231.617	262.09	170.546	204.026
TTI1	59.8704	91.4702	59.0367	43.4646	66.0534	45.1223	61.0242	56.081	107.022	126.942	52.6092	39.2243
TTF2	212.427	148.767	109.019	152.833	99.8047	161.984	176.654	196.414	181.573	175.735	160.653	101.796
TTF1	101.338	87.4964	106.142	120.261	108.645	122.629	162.111	93.8655	89.7989	117.928	128.191	136.814
TTC9C	83.3112	97.1532	52.1656	84.5027	67.7472	78.9863	83.6807	108.098	115.993	74.7449	65.8964	88.9501
TTC9B	-0.659591	-2.61197	-7.75971	-12.7049	-5.84785	1.45246	-11.4741	-9.18728	-10.4222	-4.38805	-6.73546	-7.68247
TTC9	17.4527	14.764	3.44757	6.06562	14.7669	12.9355	2.35239	6.31363	3.43961	3.5982	11.1443	15.4926
TTC8	79.6955	57.3645	91.1814	77.8996	79.6288	99.536	90.1452	87.6634	49.458	59.0903	115.002	100.857
TTC7B	21.3824	25.199	18.7476	18.5814	19.5482	24.4244	22.7829	18.7107	16.8703	23.6991	11.5536	10.6473
TTC7A	8.79589	18.6833	9.15888	13.5866	10.2147	1.62095	3.00315	12.5426	31.9523	22.2935	3.35751	19.5327
TTC5	146.258	135.759	99.7799	155.926	174.278	116.303	122.526	104.777	140.409	126.038	114.479	172.711
TTC41P	-9.17106	8.62932	3.44654	9.84642	-7.25762	-1.98801	-4.05656	-2.58632	6.80126	-2.58222	-3.351	-2.94291
TTC3P1	21.6368	17.2272	28.2271	15.8239	39.1456	25.6644	24.196	9.36449	19.6184	18.3089	24.8665	64.3736
TTC39C	47.9523	121.593	75.6288	38.0621	53.1037	36.1142	65.4259	69.1585	73.1831	86.2594	61.8864	57.8004
TTC39B	128.236	55.4254	61.3521	79.3997	46.523	80.2172	62.3302	156.469	112.965	71.9724	68.019	60.4513
TTC39A	-4.5932	2.68159	-7.04249	-0.0121422	-6.71067	-3.22333	5.88012	-9.70624	-4.82145	-4.52592	12.1372	-2.37403
TTC38	192.158	216.668	188.63	217.024	157.478	145.846	106.464	230.102	301.233	225.708	140.634	133.326
TTC37	566.237	444.019	486.537	794.034	643.397	687.911	676.427	620.285	691.746	421.018	744.662	565.414
TTC36	9.90458	1.45749	7.33001	17.0133	3.12959	8.65574	-4.01091	3.47158	8.77412	9.52171	16.6419	10.4732
TTC34	-2.91243	8.90949	-5.60138	2.19083	-10.6736	2.50596	1.32566	2.46249	4.30541	2.82747	-1.80285	-5.59151
TTC33	72.9499	25.5298	40.5175	51.2021	48.2465	64.4418	60.82	51.7852	43.1347	22.9277	90.3622	61.7826
TTC32	143.465	85.7002	106.013	113.561	116.576	120.772	139.977	99.7635	91.2342	94.6019	157.404	175.413
TTC31	213.442	186.283	240.199	246.6	311.765	199.394	221.751	194.656	294.647	219.077	212.537	223.795
TTC30B	11.3109	16.4343	14.9271	17.7991	3.91189	15.5152	12.3293	18.327	24.772	6.51707	11.7779	21.2079
TTC30A	41.7195	23.6196	22.5805	16.9303	14.8242	34.3743	8.16912	38.331	30.7087	27.0467	17.9039	20.5412
TTC3	1605.88	1777.34	3032.44	3207.71	2077.87	2468.19	1673.65	2656.98	3586.56	1602.54	2303.01	2009.1
TTC29	-10.3661	3.06759	5.6296	0.767124	2.37783	3.26056	2.38173	0.675659	1.32018	5.81919	2.76524	13.44
TTC28-AS1	5.64803	5.21951	-5.53951	4.03543	-4.52831	4.65069	-1.08181	0.0844014	-2.19918	-3.92224	-9.33915	0.0297444
TTC28	34.3549	2.05228	30.5266	31.4323	22.5987	24.3291	16.2921	24.0507	16.5375	23.197	28.6516	30.5125
TTC27	276.516	267.964	214.666	303.706	216.876	166.148	231.548	231.302	448.535	239.851	325.276	256.485
TTC26	102.342	87.9529	37.4926	55.6069	27.5319	31.351	22.9315	68.0958	101.882	74.8521	39.7096	35.1081
TTC25	47.3663	25.7207	22.1581	31.6154	23.1013	25.6993	19.8312	60.7077	35.1726	4.69828	17.941	20.2036
TTC24	-5.03151	-3.35318	-2.7183	-8.14287	-8.12819	8.57823	-11.1977	-3.59417	-2.77872	-1.25373	-0.365932	0.581725
TTC23L	6.29315	5.46789	8.07319	4.90994	-1.22555	6.97322	12.1556	5.58393	3.69362	11.8273	-1.54406	0.510827
TTC23	246.162	179.818	171.552	234.039	172.42	191.931	194.308	203.145	211.989	159.703	194.822	182.426
TTC22	-4.48862	11.9074	5.61174	10.0047	4.71752	-0.0272681	-0.324737	5.59297	13.8754	9.94852	-7.82061	6.8166
TTC21B	-0.508523	4.9471	-0.573394	4.00862	-3.75738	6.92944	-0.542475	1.14697	2.87909	-0.28668	-3.83094	-0.147103
TTC21A	4.8052	17.8625	46.402	22.4841	30.8531	25.344	14.436	36.8008	44.5226	14.2621	15.0495	20.584
TTC19	238.656	195.926	223.343	245.863	239.719	229.947	222.637	210.521	183.595	230.659	252.161	254.532
TTC17	217.024	226.715	294.489	335.769	421.309	335.394	310.438	263.868	203.239	250.25	291.449	257.456
TTC16	-0.187364	21.389	3.94994	-0.827391	13.6422	7.03045	3.65349	0.914377	-0.177095	7.07463	9.04635	-1.39149
TTC14	240.455	282.932	436.474	479.118	600.549	490.991	492.808	297.64	245.441	113.808	495.463	386.735
TTC13	186.393	248.815	288.695	224.056	393.636	322.899	221.121	203.984	236.022	260.047	258.481	247.736
TTC12	95.3412	40.0836	51.3461	49.7535	36.7243	46.8187	42.085	74.4428	61.8067	51.9027	56.6093	39.8554
TTC1	424.27	273.71	227.436	276.763	268.121	245.606	328.641	292.293	323.78	255.901	259.388	284.321
TTBK2	1.69531	-3.98212	9.4531	20.3967	13.0797	10.4931	18.824	-4.94265	2.76695	-1.53166	-0.759951	-2.18832
TTBK1	-7.01487	-2.95746	-1.26155	-2.97556	-4.81129	2.14078	5.41725	-3.43665	-3.42203	-0.703826	10.2087	-4.31433
TSTD2	45.0287	29.7285	39.0504	43.9958	43.9215	35.7821	29.6717	45.7148	59.5761	42.3671	49.1015	49.0244
TSTD1	76.0103	15.032	56.3006	51.165	62.8265	72.9164	65.4692	75.5629	15.0848	-6.96351	82.6312	73.0577
TSTA3	109.459	158.781	85.0655	97.7982	118.865	61.8986	164.708	145.915	188.297	191.998	46.4746	64.3858
TST	351.639	566.486	521.605	546.223	459.241	387.416	397.8	551.182	766.269	572.777	349.426	508.306
TSSK6	9.79525	-5.27602	-0.868298	-0.43841	1.88295	1.64065	5.73247	-0.148133	6.40338	-5.07155	2.15762	14.8438
TSSK4	6.69425	-3.28749	5.23982	7.75781	-3.91126	0.289832	0.436092	2.41925	-1.3896	7.85419	5.76485	-3.23668
TSSK3	7.13694	13.0433	-0.0440216	4.58955	2.47369	-3.55368	1.9468	7.3783	18.1309	0.75193	4.18946	3.89094
TSSK2	8.41962	2.11301	9.2931	5.66077	3.97115	1.15771	-7.02529	7.64436	2.52462	0.847115	7.21713	7.06252
TSSK1B	-4.24935	-5.59403	-7.41309	-2.58769	11.3918	-1.84762	10.3793	-9.07566	0.982405	1.13866	-1.44528	-6.97143
TSSC4	503.418	367.683	199.912	307.975	324.339	311.032	220.841	299.79	395.311	480.521	256.342	324.161
TSSC2	72.4238	48.0109	52.0494	49.1756	30.0386	24.0763	37.2209	61.7411	94.084	54.9959	44.5684	31.6837
TSR3	161.223	78.1251	108.494	134.319	111.683	112.723	127.319	171.195	178.63	111.736	85.802	73.3945
TSR2	912.391	430.77	512.799	644.542	585.489	689.37	663.806	548.881	504.148	452.523	824.068	871.86
TSR1	132.27	114.151	61.5244	99.4747	67.2468	103.54	47.8916	112.512	79.5672	167.39	109.74	95.983
TSPYL6	14.9797	13.4792	20.6036	30.1714	20.1496	20.3225	22.8834	11.3966	14.4151	19.4036	28.485	12.0083
TSPYL5	181.178	73.2467	131.847	150.383	133.355	173.227	113.037	164.418	104.334	93.834	183.132	172.106
TSPYL4	45.8265	20.7962	48.8811	57.0845	99.7799	77.5371	96.6254	46.093	37.1377	21.7703	66.4083	39.208
TSPYL2	349.189	218.807	359.426	235.878	327.422	317.548	183.652	353.374	161.381	665.852	397.682	234.202
TSPYL1	678.24	434.717	513.474	609.236	532.578	623.756	666.724	441.115	374.915	303.497	702.935	695.978
TSPY8	-4.7905	-9.98723	5.88951	3.44867	-6.28292	2.29661	0.941697	-8.60366	1.13076	-1.97572	13.9594	-4.7499
TSPY26P	3.06667	-7.58475	-7.20759	4.2845	-7.66493	-5.10413	-10.2602	10.6313	-0.501322	1.31704	-5.82835	3.91892
TSPY2	-4.90221	-5.32212	-8.98532	-5.67651	-5.67728	-8.50925	-0.897203	-9.91416	-11.875	-3.2962	-6.08317	-6.2337
TSPY10	11.5015	0.307216	-6.76542	-5.78956	0.247707	-10.4179	-4.57543	0.212284	1.54512	4.95906	3.63465	-5.3068
TSPOAP1	25.0682	20.1137	39.0792	69.943	102.461	85.1924	41.0548	47.1445	22.154	3.27084	41.27	-2.03643
TSPO2	2.46767	11.3751	-6.90682	9.30231	6.93579	-1.51914	-7.60503	9.97212	7.22853	0.87018	-1.13064	0.406602
TSPO	4077.44	4838.55	3964.73	4513.51	3373.03	3224.74	3619.44	5622.54	6860.2	4816.16	2934.44	3882.55
TSPEAR-AS2	-4.90526	-6.08935	-8.11204	-3.5212	2.8674	-3.08636	0.380596	-0.782253	-1.00346	-7.55415	-10.7424	-7.00827
TSPEAR	-5.20046	-3.04948	14.7977	1.71562	2.3104	4.07459	-5.13863	6.66804	-0.627026	6.25764	5.07385	1.54728
TSPAN9	1171.3	1184.18	1353.1	1531.34	1688.19	1786.3	1840.67	1173.25	1235.42	1197.12	1466.04	1545.19
TSPAN8	120.158	185.382	1072.16	87.8296	130.367	519.191	452.523	87.4333	5.5519	33.624	943.406	532.31
TSPAN7	76.9005	527.539	608.292	134.18	1524.7	410.945	1918.19	45.5103	10.6895	501.318	1472.45	1075.79
TSPAN6	121.881	144.283	199.039	136.174	81.9805	163.585	131.56	85.8859	88.772	101.62	198.641	137.411
TSPAN5	298.766	367.006	236.928	289.962	88.7441	146.258	124.371	320.382	417.562	250.68	93.3543	117.059
TSPAN4	525.593	820.496	862.634	428.306	647.402	560.743	839.707	705.495	767.461	669.956	598.5	991.112
TSPAN33	66.4291	179.093	146.175	132.572	52.33	86.8619	89.2783	100.197	165.45	66.918	67.0487	87.464
TSPAN32	8.19407	44.2908	51.4975	26.119	30.2121	30.8751	25.4388	21.8182	9.47499	37.0554	36.1913	68.9357
TSPAN31	510.69	430.135	498.502	391.646	556.913	491.823	543.681	437.595	334.757	278.031	437.868	500.491
TSPAN3	1063.33	938.29	1478.66	1167.98	1117.57	1345.64	1106.69	1085.56	991.112	1009.35	1164.88	1261.18
TSPAN2	59.3632	3.31797	62.1615	106.265	187.094	243.21	184.166	80.7049	15.9284	12.4887	195.971	153.898
TSPAN19	12.0974	12.7717	5.84649	3.02627	-1.42249	3.80272	-1.38142	2.8341	3.0915	8.53147	-7.72182	11.3364
TSPAN18	16.4883	419.382	413.598	37.5537	355.786	89.4131	423.482	13.3973	47.4752	527.683	254.044	366.778
TSPAN17	636.572	726.257	535.286	488.159	367.788	376.705	257.52	593.82	885.259	796.259	256.55	384.837
TSPAN16	-4.28297	-11.6738	-10.8238	-10.076	-1.17605	-2.99476	-5.48335	-7.61269	-15.6734	-4.61724	-8.19252	-6.3999
TSPAN15	3.58525	28.0994	31.6773	5.58624	16.8883	-1.15339	11.0522	3.2378	5.82651	21.6452	34.0851	9.79069
TSPAN14	58.6222	171.437	126.628	57.6149	74.3606	66.77	134.765	77.3178	51.7209	146.258	121.881	102.527
TSPAN13	23.3868	404.137	202.052	34.19	56.2114	22.2873	176.447	34.0074	56.5785	548.198	154.627	205.377
TSPAN12	39.4364	23.9235	35.922	31.0008	44.4605	48.1786	70.4144	29.3673	9.66118	39.8554	59.6052	65.5977
TSPAN11	3.07788	1.86896	43.0649	7.28772	2.10735	6.66881	8.16826	0.26847	1.02774	8.27127	15.0882	4.61136
TSPAN10	4.36491	8.74672	16.2859	16.4057	16.1487	40.1377	12.6565	9.48802	4.29392	-6.61676	5.24399	8.16024
TSPAN1	32.475	60.3046	27.6587	38.1801	37.2712	33.2508	64.3082	27.9485	13.7692	31.5647	62.2721	44.2908
TSNAXIP1	18.8681	13.2694	10.5802	13.4214	27.2014	6.66302	12.0093	13.7548	12.6233	10.7028	15.187	2.64154
TSNAX	134.497	193.923	170.717	162.712	155.408	250.25	161.815	128.159	136.669	189.31	243.333	254.403
TSNARE1	-8.42525	-2.04373	0.240485	-5.53026	-2.53281	-0.216909	-5.06379	-0.754939	-4.15572	2.37723	-6.10476	2.63556
TSN	11.9842	0.544622	0.65817	-1.54931	0.379452	8.01765	-2.66234	3.51267	0.142946	-2.25739	-0.959711	5.67121
TSLP	-11.1454	-8.97088	-11.2098	-7.62467	-8.74981	-4.26854	-5.42654	-2.64941	-6.51075	-9.6339	-8.18713	-2.51179
TSKU	326.07	410.585	301.048	309.066	376.554	263.042	280.769	272.062	321.939	485.623	673.748	991.491
TSKS	-9.77291	-3.25505	2.7287	-5.25544	-9.093	1.92747	9.50507	-9.32899	-3.78247	-5.76558	-0.524424	-2.23864
TSIX	-1.70093	1.94868	-3.36697	-6.06477	-9.99027	3.39103	2.16778	-2.48894	2.39809	-2.56883	-8.78422	-9.16222
TSHZ3	144.658	235.38	249.609	222.861	137.459	164.969	184.329	143.233	211.346	194.718	230.713	217.947
TSHZ2	8.09524	297.582	351.338	1.52714	291.956	65.9691	583.764	8.93192	9.57491	224.451	452.523	528.223
TSHZ1	207.57	194.982	186.782	244.707	202.735	250.784	216.022	170.847	87.4786	138.128	181.573	215.661
TSHR	6.61437	-11.0277	9.7765	5.70352	2.82446	-8.09734	6.22057	-0.849432	0.455608	3.99247	-7.52628	4.58555
TSHB	-5.0756	-12.7828	-0.357671	-7.43225	-1.24782	-3.31422	-0.569059	-6.7713	-6.1733	-8.0945	-6.68344	-8.11652
TSGA13	-6.6912	-17.3538	-8.99678	-7.76224	-5.53951	-4.32218	3.15122	-4.43169	-8.53061	-5.75812	-4.14185	-8.74169
TSGA10IP	2.39559	-7.31895	-1.44528	-3.50577	1.90736	4.61905	-6.05424	-10.3056	1.13197	5.5824	7.66545	2.45065
TSGA10	12.1197	0.813569	6.35966	3.92996	6.11538	1.41674	2.80151	5.95936	11.4381	1.02572	15.5355	6.39239
TSG101	818.783	755.007	708.353	640.931	565.748	802.072	779.074	716.233	642.697	732.889	951.821	767.769
TSG1	-0.541786	14.0553	9.00691	13.8735	3.4342	3.31446	9.89327	29.3101	3.56091	10.7696	10.3662	7.33192
TSFM	114.62	83.6662	37.9876	56.0532	80.7427	52.0739	72.4597	123.743	97.2412	121.204	61.4332	48.8124
TSEN54	53.9512	72.7755	40.3535	33.4733	79.8894	28.468	46.3185	40.809	63.0603	88.1058	19.2287	21.4902
TSEN34	1012.41	787.701	905.645	1106.69	912.804	1087.77	678.036	1019.21	764.267	906.635	983.692	950.356
TSEN2	309.066	217.309	201.982	173.148	152.372	159.007	135.676	167.581	143.875	216.065	218.659	198.504
TSEN15	275.188	273.883	245.279	180.374	273.809	250.368	304.724	172.029	194.016	225.559	267.552	297.038
TSC22D4	71.9724	67.8967	151.237	69.3373	40.2987	59.7776	52.3396	63.7277	136.517	98.13	82.8175	64.5691
TSC22D3	1335.67	2497.68	3900.36	2492.2	2208.44	1881.22	3317.36	2784.06	1924.48	3063.57	3296.45	2000.99
TSC22D2	359.116	291.21	280.239	319.697	519.951	524.211	346.089	290.108	259.622	258.821	480.134	429.491
TSC22D1	2424.94	1188.14	2093.39	3076.69	1634.17	1864.7	1755.4	3127	1825.41	1536.83	1412.58	1112.95
TSC2	162.582	117.516	172.317	153.898	185.11	120.097	123.297	139.883	181.203	175.438	110.871	108.629
TSC1	449.472	401.897	562.866	462.988	536.042	525.987	412.753	396.169	430.484	371.578	437.417	460.709
TSACC	7.81286	9.381	-1.48192	13.8668	2.30355	3.00181	5.32237	6.15085	4.75474	3.27249	3.62558	-5.00767
TRY2P	18.1309	7.78574	14.2006	16.2444	14.0541	16.0861	11.9606	8.15263	-0.575929	2.56763	11.6536	13.7125
TRUB2	35.5254	44.1512	18.5027	24.1109	22.6766	20.4931	31.2506	45.76	36.7504	80.1329	25.9902	21.9669
TRUB1	22.5471	19.6493	28.222	22.7755	8.08576	23.3957	21.9584	29.7836	2.76475	23.2444	30.3984	58.6222
TRRAP	552.729	528.62	601.861	617.428	649.991	488.864	551.568	586.058	701.068	728.495	522.395	550.406
TRPV6	5.86219	-1.1954	0.942788	1.55239	1.33946	11.0324	-3.71337	7.27889	5.40139	-0.201202	6.60764	9.1738
TRPV5	-2.10519	-5.10113	-7.49876	-2.56753	4.42067	-1.69151	-1.86962	-4.87505	-4.328	-1.63194	5.02587	-7.82796
TRPV4	2.93241	4.61136	10.2971	7.44997	-0.640293	7.25961	10.3939	2.0143	10.4541	6.87422	-2.14074	2.73776
TRPV3	1.37682	9.39284	0.933191	6.45065	1.74956	1.17884	-3.20938	12.5229	1.62243	5.49878	0.901384	-2.74368
TRPV2	86.2057	316.844	80.4471	71.2478	80.4624	82.0788	101.278	125.626	125.747	197.36	48.1875	52.6015
TRPV1	1.95563	20.7427	21.8558	14.0988	34.6256	20.4538	18.7696	11.5421	32.0191	3.44306	8.63525	16.1836
TRPT1	803.837	598.326	648.985	742.935	678.754	681.775	591.828	723.371	609.236	722.484	581.436	605.757
TRPS1	140.498	57.9719	45.413	118.609	44.083	77.7193	60.5258	120.261	66.77	69.7688	68.9797	62.9025
TRPM8	-0.103905	5.45891	-3.08085	6.68603	-4.52372	-3.41185	-5.38498	4.28704	4.79184	1.83783	1.60071	-1.4229
TRPM7	4.84504	-6.33896	4.44352	5.81207	6.86002	-1.02633	-4.25687	5.78826	4.56337	1.386	3.73633	0.689753
TRPM6	-10.8543	-1.52547	3.46811	-3.80765	11.4854	-14.9425	15.5681	-4.06922	-9.00499	4.17313	5.37564	1.74383
TRPM5	-9.06303	3.02627	-16.8516	-10.3433	-8.05067	-1.95109	-9.67261	-16.5187	-11.5211	-5.68734	-8.32861	-12.8194
TRPM4	122.526	154.627	181.826	177.9	347.972	185.626	122.908	175.679	229.805	176.654	148.577	139.405
TRPM3	12.5632	8.48414	12.2876	18.8868	5.32726	13.7247	7.58611	11.0777	7.94691	16.312	8.91281	15.2589
TRPM2	0.745809	11.5567	22.4081	22.3507	11.2419	18.3927	19.4505	12.6681	29.8861	20.6342	8.43537	10.8662
TRPM1	-3.95529	5.2579	-3.76073	0.19678	-1.08578	-4.51315	-0.0166569	4.91794	0.329993	2.03726	-7.44784	-0.467312
TRPC7	-8.36765	-4.84161	-11.667	-5.64384	-7.63991	-2.50044	-8.85707	-7.8243	-2.7194	-3.83915	-12.0835	-8.22272
TRPC6	-11.2001	17.3549	18.3007	-4.76437	0.478369	-0.872117	13.5747	-4.77332	-11.7871	17.7669	0.508186	-1.99659
TRPC5	-5.61272	-13.1302	-0.530996	-0.337092	2.98825	-2.28807	9.96476	11.3205	-0.77006	2.29385	0.610478	-1.25373
TRPC4AP	512.126	472.67	607.33	615.658	513.275	458.934	515.988	470.864	476.667	589.346	354.048	359.206
TRPC4	24.2629	8.53241	8.29291	11.7447	23.8474	23.6701	7.3783	14.0583	19.8185	19.1994	12.1982	11.2698
TRPC3	-0.919847	2.33807	-3.55024	-5.2507	2.7069	-3.59046	-2.70979	-4.82771	-10.2191	6.63767	-3.45719	-12.0053
TRPC2	-1.22759	7.29658	3.59229	2.51218	2.588	-8.14755	-0.387446	-10.2533	-6.73646	1.6825	-1.92683	3.6084
TRPC1	147.145	92.2761	295.051	299.125	523.633	439.677	321.422	212.913	137.964	75.3417	341.818	293.021
TRPA1	6.42661	7.97094	2.14571	-2.88422	11.8229	7.84732	6.47643	12.4048	37.2465	-1.29227	3.4336	-0.0557467
TROVE2	1255.31	1127.66	1104.38	1109.57	1581.17	1369.07	1387.35	1103.18	872.675	1032.12	1178.5	1172.14
TROAP	14.5852	53.4293	29.417	37.7083	10.0892	11.3015	16.8718	90.7845	197.653	95.5064	1.67385	-0.48126
TRO	305.654	210.359	387.646	467.973	421.018	287.365	144.616	282.527	437.309	210.818	223.279	208.386
TRNT1	193.367	168.492	98.0938	107.974	76.6778	95.128	101.667	120.576	114.083	173.489	135.397	94.6921
TRNP1	388.538	103.508	134.008	323.514	452.14	404.61	243.688	351.208	244.277	171.099	249.609	260.047
TRNAU1AP	41.7595	11.7658	33.8688	31.7613	59.1713	48.6688	38.1051	20.5474	16.2284	13.5062	30.145	33.2822
TRMU	61.0425	43.0649	31.6688	53.6783	132.103	42.0037	72.8657	45.5318	89.1239	44.2792	24.8385	21.537
TRMT9B	-4.74224	0.332249	-5.22804	-4.06457	0.457744	-2.3936	2.91371	-5.65855	-2.7711	0.454517	-0.608285	-1.27129
TRMT61B	130.211	62.1197	76.586	67.6848	62.504	71.4595	60.2577	86.2396	62.9529	85.6444	55.7792	78.186
TRMT61A	155.926	94.1952	52.246	42.1419	147.408	75.4142	72.1324	128.968	112.059	149.088	52.4067	70.9139
TRMT6	29.4593	28.6516	22.2495	11.5602	6.03215	18.6982	13.6647	14.6172	3.88468	40.831	45.4941	23.3051
TRMT5	2439.49	2019.9	2122.62	2564.34	1681.58	1582.78	2026.46	2372.97	3023.76	1801.68	1854.17	2085.09
TRMT44	23.1885	3.58525	15.682	21.6203	18.6609	23.2635	21.5242	23.443	23.5953	39.7458	25.8439	23.7558
TRMT2B	30.4653	35.6486	25.4532	33.7599	44.9033	28.0508	36.0623	31.1771	41.4227	15.2959	36.0487	41.9691
TRMT2A	5.27029	6.48737	15.5231	6.39844	26.4546	7.93086	14.095	23.7022	12.7348	2.00291	14.3225	10.9212
TRMT1L	119.255	127.5	99.3144	114.982	77.0083	132.312	117.771	113.307	85.3004	120.51	88.0176	109.074
TRMT13	170.612	149.128	189.063	157.838	169.514	167.22	135.275	156.902	112.205	117.959	184.848	146.12
TRMT12	306.014	246.995	171.78	211.667	192.158	203.465	190.776	194.954	216.065	190.868	188.297	187.651
TRMT112	2005.12	1763.14	1539.69	1900.44	1483.4	1983.5	1609.87	1722.03	1874.22	1934.93	2182.24	2527.11
TRMT11	229.609	159.289	204.293	233.609	325.832	333.809	288.949	171.571	110.276	120.97	410.31	275.066
TRMT10C	169.924	95.6864	89.2982	88.8685	77.2885	111.994	94.6019	116.226	70.0384	97.9089	95.9433	82.8328
TRMT10B	77.0582	65.1438	76.8388	99.7635	109.045	86.007	69.8541	63.7816	68.3781	57.2966	98.6265	103.388
TRMT10A	25.7677	31.3168	16.6593	18.7625	20.5623	24.9615	20.7163	28.3209	16.0664	35.2655	20.1924	14.7714
TRMT1	332.337	345.89	217.173	177.279	169.433	143.701	190.276	228.309	317.964	484.225	203.109	186.951
TRMO	169.32	145.233	129.424	95.477	59.6443	94.0021	107.309	147.368	122.925	136.49	159.594	146.338
TRIT1	310.488	216.82	206.148	210.486	173.547	177.631	132.181	210.424	307.341	221.553	171.299	202.969
TRIR	820.857	896.241	766.057	864.468	806.448	718.879	837.618	914.544	1099.33	1074.32	843.07	548.198
TRIQK	66.5486	55.6817	108.936	145.708	102.654	130.641	129.75	99.2906	68.4629	50.9169	115.196	124.831
TRIP6	830.939	694.365	1078.03	1139.62	1585.41	1314.08	1133.91	1027.87	1291.82	848.855	1152.09	1003.08
TRIP4	196.103	168.209	214.733	209.461	202.969	244.497	228.85	224.873	209.93	137.22	259.142	214.807
TRIP13	93.941	228.549	53.296	109.68	12.8199	18.2585	22.4631	220.883	426.638	327.912	25.4967	31.8765
TRIP12	546.824	616.832	444.88	436.375	364.086	389.902	396.977	607.33	603.286	458.296	462.848	355.931
TRIP11	276.385	307.68	306.014	277.322	196.212	228.731	215.699	256.267	352.558	307.474	251.84	246.079
TRIP10	102.572	234.953	272.316	148.525	335.769	208.814	243.416	257.693	200.514	244.665	227.991	245.154
TRIOBP	760.315	818.062	791.147	629.234	759.386	638.182	823.48	764.617	701.811	636.288	790.367	959.704
TRIO	62.2295	63.2737	99.536	72.2762	87.5104	69.8329	62.7898	58.0579	110.871	111.247	80.7049	84.2825
TRIML2	-2.5761	-1.63805	-4.53015	-1.5163	-11.7655	-3.1904	1.03954	-4.22046	-7.30045	-0.382874	15.4996	-1.12305
TRIML1	14.1584	0.89355	9.28904	4.11257	16.1174	6.00763	13.8339	13.9935	3.70652	-0.186042	4.85179	6.61037
TRIM9	69.1001	101.278	53.9512	48.8314	5.29086	20.369	15.0651	12.8117	45.6306	92.1105	19.2969	14.1205
TRIM8	1306.73	1135.33	867.443	939.237	932.5	870.312	988.698	815.18	1109.57	1154.14	1014.58	1154.14
TRIM77	-0.850559	1.29987	-2.76609	12.1197	-3.32551	1.37277	-3.07957	8.40545	0.259054	6.17404	-2.67996	6.44918
TRIM74	4.91092	2.16572	6.75166	22.0563	13.7063	8.59535	8.00633	5.98437	5.71608	2.95397	14.0442	0.327937
TRIM72	6.54488	-7.92221	2.84724	3.05128	3.18454	-4.11608	-1.55926	7.98241	-7.40882	-7.48347	-4.93229	-10.4332
TRIM71	-2.41076	5.05739	1.66291	-4.43062	7.15144	-1.13635	-5.9684	1.65354	18.9198	8.96044	0.233297	3.13011
TRIM7	55.7252	21.6482	32.6981	36.8702	29.6836	13.9038	28.202	28.4409	76.3466	34.4597	31.3418	24.6525
TRIM69	6.13836	5.3243	23.2585	26.1484	5.30563	13.7316	14.564	16.6012	18.0818	13.0025	13.8687	19.251
TRIM68	255.84	148.102	178.481	164.708	174.68	193.225	196.702	181.826	157.388	157.275	175.679	194.114
TRIM67	1.2157	5.9558	-3.5827	1.5359	6.65988	-2.31061	4.51314	0.894001	6.64969	6.68023	7.10279	3.06759
TRIM66	126.741	113.283	187.731	173.547	123.21	182.456	83.7015	134.638	199.184	111.819	93.7925	145.163
TRIM65	46.4746	91.7579	29.2404	56.0673	65.815	47.4752	47.4287	32.3957	73.4736	56.5472	22.6477	40.8715
TRIM64C	-0.151388	-1.81715	-5.33939	-1.00485	2.57469	-0.313121	6.89879	3.788	9.8742	9.96267	-1.37264	8.20942
TRIM64B	58.3728	27.6568	32.2987	39.5213	32.7957	52.418	37.2144	32.8201	53.8497	34.5714	38.3035	29.7836
TRIM64	-3.04263	-4.70259	4.25747	1.08781	-3.46217	-2.0154	2.17487	1.24636	0.645671	-3.49342	-4.88767	-2.64704
TRIM63	1.44286	6.7172	1.47874	-5.8894	-3.80706	13.671	12.6093	4.95906	-1.08181	-0.4435	-1.56274	4.00145
TRIM62	22.198	2.41836	10.9343	16.6915	23.0379	9.0312	17.5479	4.31737	18.7393	12.6135	9.61065	17.7955
TRIM61	62.7898	43.1534	40.5768	41.5662	37.1919	38.3824	22.1605	37.1675	13.6146	23.2846	56.0061	64.7854
TRIM60	12.1953	2.84122	0.539003	-1.94672	15.3146	13.5635	9.57262	6.5103	-1.7533	11.825	5.7877	0.941697
TRIM6	54.4633	22.5243	93.1714	131.303	50.3349	81.8812	54.0683	110.072	107.465	30.1956	71.5348	74.9982
TRIM59	15.4469	5.51949	-3.94752	21.5656	2.1219	3.42923	-3.86969	3.66474	7.52065	-0.695163	-0.809841	-5.08016
TRIM58	13.7098	201.653	15.948	16.9577	14.7031	10.3811	12.9094	11.6765	17.3586	42.0762	19.1994	19.0189
TRIM56	223.898	193.283	198.022	297.816	365.533	340.054	312.876	213.353	177.506	104.334	339.021	265.918
TRIM55	4.53784	2.507	-5.30477	-5.4438	4.9912	4.62312	-4.70934	-3.43793	5.20684	3.52627	1.51999	-7.01487
TRIM54	15.9686	6.66628	1.93932	8.78484	-1.88029	4.50164	5.25014	5.38983	19.7001	3.07029	13.8169	-3.22507
TRIM53AP	6.15176	1.48975	0.645255	-5.48225	4.41703	5.045	1.09778	-0.844047	10.1961	12.5954	8.77801	3.55846
TRIM52	109.856	84.0778	132.544	149.611	251.47	179.856	158.703	91.86	68.3376	125.321	125.816	68.6088
TRIM51HP	2.47425	0.615142	-10.5228	-4.51408	-5.04699	-14.3957	-7.964	-9.32484	-9.09464	-4.53536	-12.9963	-10.5888
TRIM51GP	0.564645	-2.38344	-0.444548	-4.62665	-5.47904	-9.39279	6.23482	2.57629	0.925271	-0.690211	-1.20812	-4.16213
TRIM51EP	1.45459	9.00872	8.75026	13.9765	14.6124	8.5664	14.5184	7.87622	-0.23453	13.1162	21.037	4.10966
TRIM51	12.5126	12.4313	18.8179	16.1239	22.5687	10.723	12.658	9.86858	22.8497	8.93632	11.8821	11.3918
TRIM50	-5.01758	-6.29204	-3.90942	-7.62346	-9.43703	1.25065	10.3854	2.97768	-4.64181	-4.7343	-0.201916	-6.83455
TRIM5	188.179	128.41	170.103	223.05	130.595	218.905	130.463	191.278	174.848	158.519	196.997	211.624
TRIM49D2	9.97212	22.0817	-2.42778	5.56176	-5.58455	-0.214135	3.15915	7.52436	5.4411	5.94408	-6.03262	6.91964
TRIM49B	7.609	23.4474	6.80585	7.15144	8.67858	12.0665	5.10717	4.94981	7.65928	1.70364	4.04156	3.43204
TRIM49	17.0763	-2.41781	-1.32593	2.15718	-3.65913	-3.09708	8.57979	-2.65747	4.10407	7.43074	7.74203	8.03435
TRIM48	16.5985	7.00458	6.54332	4.26217	3.70273	11.3081	10.6521	2.89128	34.2976	-2.68038	12.6917	9.51948
TRIM47	327.99	217.423	119.6	192.279	240.359	134.431	248.671	188.242	252.229	275.798	155.903	211.667
TRIM46	41.2344	22.6608	35.6945	57.4704	41.9146	34.6189	29.1738	47.7173	100.248	34.4882	21.1797	8.78484
TRIM45	34.867	32.107	51.5734	84.4651	100.197	67.1418	31.928	50.5423	46.5633	35.8503	42.4864	58.6463
TRIM44	729.265	295.051	651.841	611.525	826.345	626.322	899.174	605.371	732.679	445.486	662.453	701.811
TRIM43B	-4.90836	2.73937	5.46858	3.52464	-0.642069	-4.14952	7.58784	0.41955	5.86741	5.95263	2.93031	-3.58439
TRIM43	4.58864	4.79247	6.65138	-0.280486	13.9765	11.1525	20.8979	17.8554	3.37705	10.94	7.00843	2.98745
TRIM42	-6.89597	-9.69112	-7.29536	-4.87505	2.36662	-5.05828	2.53702	-4.69637	-5.13863	-0.232501	-11.8919	-2.20714
TRIM41	340.431	318.728	296.088	366.517	275.964	288.175	257.223	321.719	441.994	347.878	297.582	325.925
TRIM40	-3.99684	-0.853682	1.24569	-6.70354	-1.32252	-6.28215	-5.75048	10.1003	-2.34657	1.70604	-10.0892	-1.99231
TRIM4	684.621	568.146	627.726	1027.18	629.858	990.88	741.997	531.92	355.552	369.63	762.818	1196.01
TRIM39	358.019	217.272	209.196	316.591	320.786	311.668	293.605	231.673	174.559	209.401	264.036	293.082
TRIM38	259.473	290.781	345.951	392.699	535.028	389.332	391.023	351.87	385.925	239.13	274.152	234.039
TRIM37	97.9685	64.9449	94.22	87.5555	72.2355	83.7412	115.284	87.4057	106.924	83.9109	93.6062	77.228
TRIM36	123.633	-0.720436	51.4584	129.696	134.574	270.389	186.837	151.457	17.2996	-0.134529	168.927	49.8258
TRIM35	32.6782	36.5364	23.0121	36.4577	19.863	33.4805	18.9703	25.5442	26.711	11.7848	23.0379	19.9095
TRIM34	3.59755	4.0919	-2.74033	7.56559	5.59566	0.98053	-5.43991	4.71249	1.68542	-3.84047	2.75067	1.67543
TRIM33	435.742	362.835	550.033	600.549	711.147	707.076	547.548	450.398	357.282	379.653	592.612	524.211
TRIM32	216.482	88.9186	145.478	166.487	147.117	194.469	185.687	127.742	98.8454	96.8077	178.035	189.782
TRIM31	-4.22139	6.05629	2.45065	-0.238433	6.55708	11.1532	2.82374	-2.11314	3.35751	8.01445	-4.7316	5.515
TRIM3	86.9466	40.9532	66.4572	62.9937	114.061	91.5839	76.785	59.0628	55.5199	53.4802	56.3006	82.8709
TRIM29	9.52419	3.35574	17.2722	25.8586	23.3014	19.2653	25.7677	12.7547	1.37682	-1.32056	14.6856	16.8565
TRIM28	270.608	238.592	220.113	250.07	281.681	201.512	289.17	274.152	351.531	436.903	200.173	173.874
TRIM27	132.392	77.8104	76.0438	124.036	103.898	101.796	66.023	100.794	79.768	126.661	69.1092	105.536
TRIM26	257.4	262.302	214.689	227.224	245.576	195.113	254.899	262.444	313.693	355.439	209.896	224.489
TRIM25	118.59	202.175	87.0275	137.121	179.818	144.305	203.145	170.971	171.437	204.495	133.079	140.953
TRIM24	81.6289	74.5081	79.1703	91.4224	86.6769	75.4583	88.388	100.326	45.0964	78.9313	74.7667	67.4892
TRIM23	140.225	102.613	147.639	179.279	130.343	175.929	221.25	98.3902	63.9211	80.0797	232.289	225.12
TRIM22	284.321	232.289	379.766	356.381	262.362	324.526	356.222	367.509	274.878	196.569	432.046	449.046
TRIM21	182.903	174.389	155.588	162.906	118.145	166.487	164.947	168.862	180.326	148.685	149.088	145.533
TRIM2	171.99	79.6018	210.71	197.265	170.176	187.285	162.438	163.892	63.9104	74.6742	197.89	156.717
TRIM17	-4.79253	0.973514	4.90765	-2.26047	7.73043	6.64054	3.49741	4.48767	-1.00077	1.3216	8.29706	0.465724
TRIM16L	-12.3919	-10.7497	-10.8628	-4.57609	0.0570335	-5.33191	-11.3814	-5.27916	-11.6957	-12.8994	0.480931	-7.77889
TRIM16	17.9261	9.91001	3.76873	-3.12505	-5.02974	-1.05441	-2.30396	5.54751	3.52273	12.8679	-0.4435	28.2948
TRIM15	1.41528	-1.65791	-10.4786	1.56692	4.33556	4.93688	2.73613	2.12903	2.02802	-12.3504	-1.71976	-3.41959
TRIM14	11.0303	-0.345608	0.139572	2.30728	-0.854387	5.57041	0.152872	3.28436	3.20769	14.4955	6.802	5.02091
TRIM13	544.921	680.842	788.249	864.902	1727.39	1088.33	977.203	659.404	749.64	712.033	607.822	412.052
TRIM11	110.046	112.584	97.2015	93.0701	111.272	99.0759	115.45	115.699	135.736	157.838	85.6634	86.3262
TRIM10	8.12636	19.4823	6.24156	13.5934	2.30579	-1.21122	-5.95831	3.69428	11.7211	6.34769	-4.74524	-11.9026
TRIL	-5.79876	7.36912	120.795	18.6587	38.3454	22.4217	52.3496	10.7796	45.8959	15.2343	65.1334	90.688
TRIB3	71.0603	173.41	41.167	29.0338	39.2679	20.0913	25.4019	109.299	84.323	219.869	34.6099	47.4441
TRIB2	320.596	324.092	300.318	276.315	350.565	230.84	277.322	269.237	309.412	352.729	226.629	251.244
TRIB1	545.617	787.392	352.558	172.823	227.595	196.178	460.907	251.636	188.714	897.698	360.454	373.067
TRIAP1	451.065	417.318	246.995	324.526	187.563	258.261	172.364	413.925	495.926	367.006	201.732	232.95
TRHR	-2.44903	7.52317	-3.13747	1.40157	2.35937	-2.41242	1.22835	0.695303	-4.36308	-0.788296	-0.58422	4.20295
TRHDE-AS1	-0.439336	-1.71235	-6.7311	4.72112	6.72486	-2.04846	1.86275	9.18344	10.0612	-6.96749	0.758102	8.00403
TRHDE	9.63527	1.64012	5.92565	-4.57877	3.794	4.93235	3.05663	-4.38155	8.29007	10.0293	6.81054	-8.49746
TRH	-5.75357	-4.6849	-13.7604	-3.6083	-12.0525	0.954225	2.70292	-6.48928	-8.03147	-2.24674	-10.2716	-7.56543
TREX2	-3.25142	11.028	15.7448	32.3194	26.7162	18.2076	12.3778	13.3475	-1.75811	-8.43668	22.902	9.01536
TREX1	20.4606	19.7953	0.354858	14.0463	3.79333	3.96691	6.44209	13.5518	8.8937	26.5959	3.10649	5.96813
TRERF1	19.162	27.5376	39.8488	29.8095	26.711	28.994	18.9843	24.7574	47.6616	38.0471	32.475	38.9683
TREML5P	-10.5114	-7.71765	-2.48313	-1.57027	-3.92224	-5.45485	3.38011	-7.74822	-15.0175	-7.44666	-11.8468	-0.320737
TREML4	-11.6047	-3.84501	-9.03281	-13.8436	-7.07452	-11.0117	-8.05698	-4.20476	-5.18522	-4.00366	-4.8885	-2.05961
TREML3P	1.40591	8.69621	0.187969	12.8578	5.88797	-4.54393	4.73081	14.2431	1.12136	1.54605	0.584049	1.427
TREML2	-9.47794	11.4599	-1.40465	-1.62686	5.89732	-5.43405	4.83476	3.93732	-2.9594	2.03027	0.929493	-3.39559
TREML1	7.42497	20.6381	9.16597	11.6095	7.50795	-2.32837	14.0506	12.6123	0.0737724	19.8212	10.2173	7.31071
TREM2	20.8457	43.1994	57.3937	36.3355	14.8341	62.8506	21.7304	62.3923	69.3054	32.4335	12.0974	21.2116
TREM1	18.5066	70.9139	16.348	5.816	-4.6151	-6.90422	-0.113092	32.9948	50.5142	131.687	7.4243	-2.25396
TREH	-7.73846	-0.772835	-6.20939	4.63513	-1.98508	3.77005	8.56826	-4.0087	-8.80595	-9.66866	-3.28254	-6.44641
TRDN	0.314711	4.412	4.0576	-0.925887	9.35596	1.86792	10.1025	5.16889	16.3082	4.65812	6.42999	16.348
TRDMT1	68.7312	46.5733	40.5646	48.0938	103.479	106.223	50.559	43.7886	35.6831	39.0292	45.6632	52.9148
TRAT1	5.96762	9.80732	11.2576	8.26391	0.652495	13.7524	6.3536	-4.63678	13.542	15.562	10.6635	22.1655
TRARG1	-4.7609	32.2432	12.3589	-2.35839	2.61693	15.0588	9.36546	6.96139	-10.4292	-0.125068	15.8073	7.37927
TRAPPC9	44.3238	43.5264	94.153	81.9296	106.924	93.4183	101.771	101.059	96.3751	61.988	70.9255	50.4925
TRAPPC8	363.346	397.554	449.356	432.82	410.183	496.539	476.667	378.904	333.809	319.591	423.374	414.273
TRAPPC6B	272.515	247.657	302.439	401.303	379.851	432.921	315.406	166.803	250.183	299.406	334.585	413.925
TRAPPC6A	27.1041	75.8839	87.1774	81.7056	83.2419	77.0975	92.9095	88.8465	131.115	85.7623	105.161	110.888
TRAPPC5	568.344	452.03	553.592	460.553	479.648	521.001	576.348	984.445	778.215	662.453	389.056	457.131
TRAPPC4	671.727	623.95	444.537	500.667	599.697	668.361	580.838	626.845	581.967	664.328	599.492	719.144
TRAPPC3L	20.9475	2.0017	2.28271	-1.26983	0.232691	-6.55302	6.08209	7.07367	3.69818	2.81396	13.5764	7.70215
[truncated: 18,938 more rows]
