# Supplementary material for: Analysis of Inflammation-Related Genes in Patients with Stanford Type A Aortic Dissection
Source: J Pers Med. 2023 Jun 13;13(6):990. doi: 10.3390/jpm13060990 (PMC10302091; doi:10.3390/jpm13060990)
Supplement: Supplementary file 1 [file jpm-13-00990-s001.zip › S4_GSE52093_phenotype.xlsx]

## Sheet: GSE52093_phenotype
title	geo_accession	status	submission_date	last_update_date	type	channel_count	source_name_ch1	organism_ch1	characteristics_ch1	characteristics_ch1.1	characteristics_ch1.2	molecule_ch1	extract_protocol_ch1	label_ch1	label_protocol_ch1	taxid_ch1	hyb_protocol	scan_protocol	description	data_processing	platform_id	contact_name	contact_email	contact_department	contact_institute	contact_address	contact_city	contact_zip/postal_code	contact_country	supplementary_file	data_row_count	disease state:ch1	gender:ch1	tissue:ch1
GSM1259275	Aorta Dissected No.1	GSM1259275	Public on Dec 31 2014	Nov 05 2013	Dec 31 2014	RNA	1	Aorta dissected	Homo sapiens	tissue: ascending aorta	gender: male	disease state: acute Stanford type A aortic dissection	total RNA	RNA was extracted with Trizol reagent, followed by clean-up and DNase I treatment with QIAGEN RNeasy mini kit in accordance with the prescribed protocol provided with the kit. Quality control was performed with Agilent Bioanalyser.	biotin	Biotinylated cRNA were prepared with the Ambion MessageAmp kit for Illumina arrays.	9606	Standard Illumina hybridization protocol.	Standard Illumina scanning protocol.	SAMPLE 1	The data were normalised using quantile normalisation with IlluminaGUI in R.	GPL10558	Sun,,Pan	pan.sun@zs-hospital.sh.cn	Department of Cardiac Surgery	Zhongshan Hospital, Fudan University	Fenglin Road 180	Shanghai	200032	China	NONE	47323	acute Stanford type A aortic dissection	male	ascending aorta
GSM1259276	Aorta Dissected No.2	GSM1259276	Public on Dec 31 2014	Nov 05 2013	Dec 31 2014	RNA	1	Aorta dissected	Homo sapiens	tissue: ascending aorta	gender: male	disease state: acute Stanford type A aortic dissection	total RNA	RNA was extracted with Trizol reagent, followed by clean-up and DNase I treatment with QIAGEN RNeasy mini kit in accordance with the prescribed protocol provided with the kit. Quality control was performed with Agilent Bioanalyser.	biotin	Biotinylated cRNA were prepared with the Ambion MessageAmp kit for Illumina arrays.	9606	Standard Illumina hybridization protocol.	Standard Illumina scanning protocol.	SAMPLE 2	The data were normalised using quantile normalisation with IlluminaGUI in R.	GPL10558	Sun,,Pan	pan.sun@zs-hospital.sh.cn	Department of Cardiac Surgery	Zhongshan Hospital, Fudan University	Fenglin Road 180	Shanghai	200032	China	NONE	47323	acute Stanford type A aortic dissection	male	ascending aorta
GSM1259277	Aorta Dissected No.3	GSM1259277	Public on Dec 31 2014	Nov 05 2013	Dec 31 2014	RNA	1	Aorta dissected	Homo sapiens	tissue: ascending aorta	gender: male	disease state: acute Stanford type A aortic dissection	total RNA	RNA was extracted with Trizol reagent, followed by clean-up and DNase I treatment with QIAGEN RNeasy mini kit in accordance with the prescribed protocol provided with the kit. Quality control was performed with Agilent Bioanalyser.	biotin	Biotinylated cRNA were prepared with the Ambion MessageAmp kit for Illumina arrays.	9606	Standard Illumina hybridization protocol.	Standard Illumina scanning protocol.	SAMPLE 3	The data were normalised using quantile normalisation with IlluminaGUI in R.	GPL10558	Sun,,Pan	pan.sun@zs-hospital.sh.cn	Department of Cardiac Surgery	Zhongshan Hospital, Fudan University	Fenglin Road 180	Shanghai	200032	China	NONE	47323	acute Stanford type A aortic dissection	male	ascending aorta
GSM1259278	Aorta Dissected No.4	GSM1259278	Public on Dec 31 2014	Nov 05 2013	Dec 31 2014	RNA	1	Aorta dissected	Homo sapiens	tissue: ascending aorta	gender: male	disease state: acute Stanford type A aortic dissection	total RNA	RNA was extracted with Trizol reagent, followed by clean-up and DNase I treatment with QIAGEN RNeasy mini kit in accordance with the prescribed protocol provided with the kit. Quality control was performed with Agilent Bioanalyser.	biotin	Biotinylated cRNA were prepared with the Ambion MessageAmp kit for Illumina arrays.	9606	Standard Illumina hybridization protocol.	Standard Illumina scanning protocol.	SAMPLE 4	The data were normalised using quantile normalisation with IlluminaGUI in R.	GPL10558	Sun,,Pan	pan.sun@zs-hospital.sh.cn	Department of Cardiac Surgery	Zhongshan Hospital, Fudan University	Fenglin Road 180	Shanghai	200032	China	NONE	47323	acute Stanford type A aortic dissection	male	ascending aorta
GSM1259279	Aorta Normal No.1	GSM1259279	Public on Dec 31 2014	Nov 05 2013	Dec 31 2014	RNA	1	Aorta normal	Homo sapiens	tissue: ascending aorta	gender: male	disease state: normal	total RNA	RNA was extracted with Trizol reagent, followed by clean-up and DNase I treatment with QIAGEN RNeasy mini kit in accordance with the prescribed protocol provided with the kit. Quality control was performed with Agilent Bioanalyser.	biotin	Biotinylated cRNA were prepared with the Ambion MessageAmp kit for Illumina arrays.	9606	Standard Illumina hybridization protocol.	Standard Illumina scanning protocol.	SAMPLE 5	The data were normalised using quantile normalisation with IlluminaGUI in R.	GPL10558	Sun,,Pan	pan.sun@zs-hospital.sh.cn	Department of Cardiac Surgery	Zhongshan Hospital, Fudan University	Fenglin Road 180	Shanghai	200032	China	NONE	47323	normal	male	ascending aorta
GSM1259280	Aorta Normal No.2	GSM1259280	Public on Dec 31 2014	Nov 05 2013	Dec 31 2014	RNA	1	Aorta normal	Homo sapiens	tissue: ascending aorta	gender: male	disease state: normal	total RNA	RNA was extracted with Trizol reagent, followed by clean-up and DNase I treatment with QIAGEN RNeasy mini kit in accordance with the prescribed protocol provided with the kit. Quality control was performed with Agilent Bioanalyser.	biotin	Biotinylated cRNA were prepared with the Ambion MessageAmp kit for Illumina arrays.	9606	Standard Illumina hybridization protocol.	Standard Illumina scanning protocol.	SAMPLE 6	The data were normalised using quantile normalisation with IlluminaGUI in R.	GPL10558	Sun,,Pan	pan.sun@zs-hospital.sh.cn	Department of Cardiac Surgery	Zhongshan Hospital, Fudan University	Fenglin Road 180	Shanghai	200032	China	NONE	47323	normal	male	ascending aorta
GSM1259281	Aorta Normal No.3	GSM1259281	Public on Dec 31 2014	Nov 05 2013	Dec 31 2014	RNA	1	Aorta normal	Homo sapiens	tissue: ascending aorta	gender: male	disease state: normal	total RNA	RNA was extracted with Trizol reagent, followed by clean-up and DNase I treatment with QIAGEN RNeasy mini kit in accordance with the prescribed protocol provided with the kit. Quality control was performed with Agilent Bioanalyser.	biotin	Biotinylated cRNA were prepared with the Ambion MessageAmp kit for Illumina arrays.	9606	Standard Illumina hybridization protocol.	Standard Illumina scanning protocol.	SAMPLE 7	The data were normalised using quantile normalisation with IlluminaGUI in R.	GPL10558	Sun,,Pan	pan.sun@zs-hospital.sh.cn	Department of Cardiac Surgery	Zhongshan Hospital, Fudan University	Fenglin Road 180	Shanghai	200032	China	NONE	47323	normal	male	ascending aorta
GSM1259282	Aorta Dissected No.5	GSM1259282	Public on Dec 31 2014	Nov 05 2013	Dec 31 2014	RNA	1	Aorta dissected	Homo sapiens	tissue: ascending aorta	gender: female	disease state: acute Stanford type A aortic dissection	total RNA	RNA was extracted with Trizol reagent, followed by clean-up and DNase I treatment with QIAGEN RNeasy mini kit in accordance with the prescribed protocol provided with the kit. Quality control was performed with Agilent Bioanalyser.	biotin	Biotinylated cRNA were prepared with the Ambion MessageAmp kit for Illumina arrays.	9606	Standard Illumina hybridization protocol.	Standard Illumina scanning protocol.	SAMPLE 8	The data were normalised using quantile normalisation with IlluminaGUI in R.	GPL10558	Sun,,Pan	pan.sun@zs-hospital.sh.cn	Department of Cardiac Surgery	Zhongshan Hospital, Fudan University	Fenglin Road 180	Shanghai	200032	China	NONE	47323	acute Stanford type A aortic dissection	female	ascending aorta
GSM1259283	Aorta Dissected No.6	GSM1259283	Public on Dec 31 2014	Nov 05 2013	Dec 31 2014	RNA	1	Aorta dissected	Homo sapiens	tissue: ascending aorta	gender: male	disease state: acute Stanford type A aortic dissection	total RNA	RNA was extracted with Trizol reagent, followed by clean-up and DNase I treatment with QIAGEN RNeasy mini kit in accordance with the prescribed protocol provided with the kit. Quality control was performed with Agilent Bioanalyser.	biotin	Biotinylated cRNA were prepared with the Ambion MessageAmp kit for Illumina arrays.	9606	Standard Illumina hybridization protocol.	Standard Illumina scanning protocol.	SAMPLE 9	The data were normalised using quantile normalisation with IlluminaGUI in R.	GPL10558	Sun,,Pan	pan.sun@zs-hospital.sh.cn	Department of Cardiac Surgery	Zhongshan Hospital, Fudan University	Fenglin Road 180	Shanghai	200032	China	NONE	47323	acute Stanford type A aortic dissection	male	ascending aorta
GSM1259284	Aorta Dissected No.7	GSM1259284	Public on Dec 31 2014	Nov 05 2013	Dec 31 2014	RNA	1	Aorta dissected	Homo sapiens	tissue: ascending aorta	gender: male	disease state: acute Stanford type A aortic dissection	total RNA	RNA was extracted with Trizol reagent, followed by clean-up and DNase I treatment with QIAGEN RNeasy mini kit in accordance with the prescribed protocol provided with the kit. Quality control was performed with Agilent Bioanalyser.	biotin	Biotinylated cRNA were prepared with the Ambion MessageAmp kit for Illumina arrays.	9606	Standard Illumina hybridization protocol.	Standard Illumina scanning protocol.	SAMPLE 10	The data were normalised using quantile normalisation with IlluminaGUI in R.	GPL10558	Sun,,Pan	pan.sun@zs-hospital.sh.cn	Department of Cardiac Surgery	Zhongshan Hospital, Fudan University	Fenglin Road 180	Shanghai	200032	China	NONE	47323	acute Stanford type A aortic dissection	male	ascending aorta
GSM1259285	Aorta Normal No.4	GSM1259285	Public on Dec 31 2014	Nov 05 2013	Dec 31 2014	RNA	1	Aorta normal	Homo sapiens	tissue: ascending aorta	gender: male	disease state: normal	total RNA	RNA was extracted with Trizol reagent, followed by clean-up and DNase I treatment with QIAGEN RNeasy mini kit in accordance with the prescribed protocol provided with the kit. Quality control was performed with Agilent Bioanalyser.	biotin	Biotinylated cRNA were prepared with the Ambion MessageAmp kit for Illumina arrays.	9606	Standard Illumina hybridization protocol.	Standard Illumina scanning protocol.	SAMPLE 11	The data were normalised using quantile normalisation with IlluminaGUI in R.	GPL10558	Sun,,Pan	pan.sun@zs-hospital.sh.cn	Department of Cardiac Surgery	Zhongshan Hospital, Fudan University	Fenglin Road 180	Shanghai	200032	China	NONE	47323	normal	male	ascending aorta
GSM1259286	Aorta Normal No.5	GSM1259286	Public on Dec 31 2014	Nov 05 2013	Dec 31 2014	RNA	1	Aorta normal	Homo sapiens	tissue: ascending aorta	gender: male	disease state: normal	total RNA	RNA was extracted with Trizol reagent, followed by clean-up and DNase I treatment with QIAGEN RNeasy mini kit in accordance with the prescribed protocol provided with the kit. Quality control was performed with Agilent Bioanalyser.	biotin	Biotinylated cRNA were prepared with the Ambion MessageAmp kit for Illumina arrays.	9606	Standard Illumina hybridization protocol.	Standard Illumina scanning protocol.	SAMPLE 12	The data were normalised using quantile normalisation with IlluminaGUI in R.	GPL10558	Sun,,Pan	pan.sun@zs-hospital.sh.cn	Department of Cardiac Surgery	Zhongshan Hospital, Fudan University	Fenglin Road 180	Shanghai	200032	China	NONE	47323	normal	male	ascending aorta
