# Supplementary material for: Analysis of Inflammation-Related Genes in Patients with Stanford Type A Aortic Dissection
Source: J Pers Med. 2023 Jun 13;13(6):990. doi: 10.3390/jpm13060990 (PMC10302091; doi:10.3390/jpm13060990)
Supplement: Supplementary file 1 [file jpm-13-00990-s001.zip › S6_DEGs.xlsx]

## Sheet: 01.DEG_all_res
baseMean	log2FoldChange	lfcSE	stat	pvalue	padj	change
MTHFD2	2903.5	2.27801	0.107343	21.2218	6.00418e-100	1.22107e-95	Up
ELL2	12357.4	2.80114	0.146884	19.0705	4.44249e-81	4.51734e-77	Up
C10orf10	6184.67	3.96336	0.231198	17.1427	7.12731e-66	4.8316e-62	Up
FAM20C	901.564	3.37041	0.215479	15.6415	3.79734e-55	1.93066e-51	Up
MT1X	3375.72	3.82226	0.249103	15.3441	3.87992e-53	1.57812e-49	Up
ITGB4	182.507	-4.81708	0.340096	-14.1639	1.53259e-45	5.19471e-42	Down
GLRX	2989.75	4.3063	0.318078	13.5385	9.26754e-42	2.69248e-38	Up
PI16	127.369	-10.2884	0.761254	-13.5151	1.27443e-41	3.23975e-38	Down
NNMT	4847.42	2.08993	0.158527	13.1835	1.09271e-39	2.46916e-36	Up
CLMP	6321.52	2.01999	0.154841	13.0456	6.7328e-39	1.36925e-35	Up
ITGB3	6957.64	2.26093	0.175284	12.8987	4.58004e-38	8.46766e-35	Up
THRB	6192.92	-1.83841	0.144456	-12.7264	4.21756e-37	7.14771e-34	Down
DCN	2983.22	-3.7401	0.302716	-12.3551	4.56969e-35	7.14875e-32	Down
CCL15-CCL14	90.0911	-9.78832	0.804104	-12.173	4.33106e-34	6.29148e-31	Down
C1QTNF7	1812.86	-2.60466	0.216884	-12.0095	3.16913e-33	4.2967e-30	Down
LSAMP	74.2483	-9.50744	0.79319	-11.9863	4.19041e-33	5.32627e-30	Down
SDPR	445.543	-4.99107	0.417726	-11.9482	6.63482e-33	7.93719e-30	Down
CA9	79.5135	9.96161	0.836067	11.9149	9.90353e-33	1.11893e-29	Up
PODXL	740.907	-3.11255	0.264009	-11.7896	4.41824e-32	4.72915e-29	Down
ANKRD6	1539.07	-1.76658	0.152305	-11.599	4.1703e-31	4.24057e-28	Down
CRISPLD1	4442.6	-2.46182	0.212564	-11.5815	5.11275e-31	4.95133e-28	Down
ITPKC	789.859	2.06625	0.178523	11.5741	5.57552e-31	5.15407e-28	Up
DARC	76.8281	-8.39569	0.728977	-11.5171	1.08208e-30	9.56792e-28	Down
IGFBP3	24995.2	3.47529	0.302726	11.48	1.66341e-30	1.40954e-27	Up
SBNO2	752.016	2.2019	0.19187	11.476	1.74167e-30	1.41681e-27	Up
RAMP3	41.5012	-8.67406	0.758471	-11.4362	2.75559e-30	2.15541e-27	Down
SCN7A	212.857	-11.0293	0.965193	-11.427	3.06448e-30	2.30824e-27	Down
ABCG2	141.871	-3.10374	0.273195	-11.3609	6.54834e-30	4.7562e-27	Down
SERPINA3	3460.34	5.12685	0.454404	11.2826	1.59964e-29	1.12179e-26	Up
MT2A	3161.29	3.57548	0.32171	11.114	1.07249e-28	7.27044e-26	Up
DDIT4	987.678	3.0098	0.272579	11.0419	2.39825e-28	1.57333e-25	Up
VEGFA	3892.67	4.19096	0.380299	11.0202	3.05483e-28	1.94144e-25	Up
ITGA5	4118.46	2.61337	0.239361	10.9181	9.44568e-28	5.82112e-25	Up
ABCC3	611.692	2.51811	0.232134	10.8477	2.04599e-27	1.2238e-24	Up
ATP1A1	5169.72	1.29856	0.119981	10.823	2.67775e-27	1.55592e-24	Up
OSMR	3577.13	1.71494	0.158964	10.7882	3.91215e-27	2.21004e-24	Up
UBASH3B	279.286	2.76436	0.258957	10.675	1.33318e-26	7.32783e-24	Up
APOD	1236.07	-5.86101	0.549263	-10.6707	1.39624e-26	7.47246e-24	Down
PTPRB	754.292	-4.7808	0.448602	-10.6571	1.6156e-26	8.42475e-24	Down
NAMPTL	1150.81	3.74608	0.35272	10.6205	2.39162e-26	1.21596e-23	Up
SERPINA1	626.285	3.40785	0.323294	10.541	5.58762e-26	2.77159e-23	Up
OLFML2A	147.485	-5.8273	0.560406	-10.3983	2.52264e-25	1.2215e-22	Down
LOC100131825	41.9315	-8.68194	0.838406	-10.3553	3.95996e-25	1.87288e-22	Down
GCKR	30.0604	8.55468	0.828209	10.3291	5.20285e-25	2.40478e-22	Up
RNF24	2423.33	1.36936	0.133319	10.2713	9.49264e-25	4.29004e-22	Up
OLFML1	545.182	-1.94232	0.189816	-10.2327	1.41576e-24	6.25919e-22	Down
MMP14	4584.28	1.62807	0.161748	10.0655	7.85118e-24	3.39722e-21	Up
TLR2	1771.28	3.04467	0.305435	9.96829	2.0982e-23	8.88983e-21	Up
KCNN3	122.018	-3.20074	0.322013	-9.93977	2.79458e-23	1.15986e-20	Down
IL1RAP	199.912	2.91778	0.295453	9.87562	5.31029e-23	2.15991e-20	Up
HMOX1	481.213	3.92333	0.405489	9.67556	3.82978e-22	1.52718e-19	Up
LDB2	314.797	-3.50302	0.363375	-9.64025	5.40538e-22	2.11402e-19	Down
TNFRSF10D	677.343	2.20259	0.230018	9.57572	1.01149e-21	3.82033e-19	Up
YARS	848.091	1.05663	0.110348	9.57542	1.0144e-21	3.82033e-19	Up
APLN	529.927	3.50278	0.36724	9.53812	1.4545e-21	5.3782e-19	Up
THBS2	34042.1	2.34144	0.246431	9.50143	2.07023e-21	7.51826e-19	Up
TRAF3IP2	507.822	2.01896	0.213396	9.46108	3.04785e-21	1.08744e-18	Up
PDGFRA	15858.8	1.64791	0.174237	9.4579	3.14175e-21	1.10162e-18	Up
GADD45B	3014.61	2.50496	0.265837	9.42292	4.38702e-21	1.51218e-18	Up
ERRFI1	4260.19	2.91873	0.31132	9.37534	6.89505e-21	2.33708e-18	Up
SPRED3	518.098	2.855	0.30698	9.30028	1.40075e-20	4.67001e-18	Up
RAMP2	58.6316	-4.81066	0.518157	-9.28418	1.62962e-20	5.34543e-18	Down
GOLPH3	2056.39	0.794988	0.0860213	9.24175	2.42497e-20	7.70572e-18	Not
IFITM3	5800.98	1.60787	0.173958	9.24286	2.40002e-20	7.70572e-18	Up
GEM	4278.78	-1.99651	0.216917	-9.20403	3.44763e-20	1.07402e-17	Down
SMIM3	362.032	2.14868	0.23348	9.20286	3.48552e-20	1.07402e-17	Up
CNTFR	25.5089	-7.964	0.867058	-9.18508	4.11221e-20	1.24821e-17	Down
ITM2A	278.539	-2.46421	0.268532	-9.17659	4.44976e-20	1.33081e-17	Down
MYRIP	52.122	-6.47989	0.70767	-9.15666	5.35294e-20	1.57772e-17	Down
HK2	1282.3	2.82273	0.308824	9.14026	6.23051e-20	1.81014e-17	Up
NTRK2	776.267	-2.93206	0.321601	-9.11707	7.71807e-20	2.21074e-17	Down
MMP19	708.61	2.48368	0.273983	9.06509	1.24505e-19	3.51674e-17	Up
LDHA	15231.3	1.23433	0.137154	8.99954	2.26664e-19	6.31462e-17	Up
ATP8A1	212.097	-2.03155	0.227095	-8.9458	3.69277e-19	1.00133e-16	Down
STAT3	6424.03	0.983793	0.109958	8.94701	3.65245e-19	1.00133e-16	Not
THBD	5664.56	3.47901	0.389432	8.93354	4.12597e-19	1.10408e-16	Up
WBP1L	1550.56	1.069	0.119789	8.92405	4.49558e-19	1.18736e-16	Up
PTX3	279.548	3.92289	0.441265	8.89009	6.10598e-19	1.59202e-16	Up
ITGA6	578.292	-3.01286	0.340971	-8.8361	9.91178e-19	2.55159e-16	Down
SLC20A1	909.482	1.97441	0.223995	8.81452	1.20199e-18	3.0556e-16	Up
CDK2	358.14	1.59522	0.181601	8.78419	1.57492e-18	3.95423e-16	Up
CASP4	878.456	1.57469	0.179782	8.75888	1.97192e-18	4.8906e-16	Up
FAM129B	2321.05	1.41915	0.162558	8.73012	2.54409e-18	6.23364e-16	Up
CLSTN2	36.7128	-4.31779	0.495877	-8.70739	3.10955e-18	7.52845e-16	Down
AMIGO2	635.972	-2.04801	0.235408	-8.69983	3.32371e-18	7.95226e-16	Down
CHRDL1	454.809	-6.6646	0.766988	-8.68931	3.64649e-18	8.6231e-16	Down
YBX3	3457.67	1.46282	0.168558	8.67847	4.01146e-18	9.37713e-16	Up
HIF1A	5047.81	1.64917	0.19018	8.67163	4.25963e-18	9.84411e-16	Up
ERO1L	3169.3	1.81819	0.210437	8.64008	5.61732e-18	1.27332e-15	Up
PLP1	127.579	-3.95821	0.458141	-8.63972	5.635e-18	1.27332e-15	Down
ECSCR	173.656	-4.03558	0.467574	-8.63088	6.08791e-18	1.36055e-15	Down
C1RL	1870.24	1.94084	0.225009	8.62563	6.37435e-18	1.40908e-15	Up
PNP	688.699	2.46055	0.286143	8.59904	8.03847e-18	1.75783e-15	Up
PLVAP	378.201	-3.63623	0.423318	-8.58982	8.71072e-18	1.88457e-15	Down
PLIN2	922.055	2.14517	0.250094	8.57747	9.69799e-18	2.07609e-15	Up
FAM26E	945.341	-1.46979	0.171606	-8.5649	1.08168e-17	2.26786e-15	Down
TNC	12041.1	4.11346	0.480236	8.56549	1.07619e-17	2.26786e-15	Up
LGI2	368.437	-2.30681	0.269576	-8.55719	1.15653e-17	2.40004e-15	Down
CFD	321.622	-5.52935	0.646548	-8.55211	1.20858e-17	2.48272e-15	Down
VWF	1935.03	-6.40873	0.749698	-8.54842	1.24785e-17	2.53776e-15	Down
ANXA3	351.146	-2.81467	0.329681	-8.53755	1.37102e-17	2.76063e-15	Down
SLC38A5	173.372	3.22522	0.378095	8.53019	1.46112e-17	2.91322e-15	Up
SHC1	1390.17	1.24239	0.145777	8.52255	1.56074e-17	3.08163e-15	Up
TM4SF1	11739.1	2.03094	0.238523	8.51464	1.67104e-17	3.26768e-15	Up
ETS2	5491.66	1.33533	0.157882	8.4578	2.72459e-17	5.27714e-15	Up
RHOBTB1	591.64	-1.46531	0.173749	-8.43351	3.35435e-17	6.43561e-15	Down
TTN	532.46	-2.72179	0.323186	-8.42174	3.7092e-17	7.0499e-15	Down
PHC2	1758.08	1.72473	0.205035	8.41185	4.03585e-17	7.59972e-15	Up
SLC11A1	142.985	3.42591	0.408886	8.37863	5.35459e-17	9.99048e-15	Up
LOC100129034	1464.09	1.34248	0.160254	8.37719	5.42047e-17	1.00215e-14	Up
GRIN2A	197.096	-3.52755	0.422746	-8.34436	7.16016e-17	1.31186e-14	Down
TGM2	16264	2.19598	0.264346	8.30724	9.79554e-17	1.77868e-14	Up
DNASE1L3	43.7488	-7.86647	0.947692	-8.30067	1.03529e-16	1.86325e-14	Down
CXCL14	440.711	-10.0654	1.21283	-8.29909	1.0491e-16	1.87155e-14	Down
TPH1	1791.33	-2.17708	0.262395	-8.29695	1.06814e-16	1.88894e-14	Down
TEK	161.868	-3.10659	0.37572	-8.26836	1.3581e-16	2.38101e-14	Down
LAMB1	5571.06	1.33862	0.161944	8.26596	1.38571e-16	2.40865e-14	Up
BCL6	1917.13	1.87534	0.227183	8.25473	1.52252e-16	2.62403e-14	Up
C1QTNF1	2643.41	2.21717	0.269841	8.2166	2.09353e-16	3.57783e-14	Up
PPP1R18	3193.74	1.27249	0.15514	8.20221	2.36006e-16	3.9997e-14	Up
MSN	23973.8	0.873148	0.106576	8.19271	2.55417e-16	4.2929e-14	Not
CDH5	231.275	-3.8175	0.467295	-8.16935	3.10045e-16	5.16835e-14	Down
SEC14L2	143.827	2.35644	0.288772	8.16022	3.34413e-16	5.52924e-14	Up
PLOD2	6290.3	1.8638	0.22845	8.15846	3.39312e-16	5.56499e-14	Up
CHSY1	2332.75	1.47756	0.18138	8.14624	3.75409e-16	6.10561e-14	Up
MMRN1	574.504	-7.46188	0.916095	-8.14532	3.78279e-16	6.10561e-14	Down
SHMT2	612.433	1.81299	0.222857	8.13522	4.11191e-16	6.58457e-14	Up
AMOTL2	1077.85	-1.75445	0.216007	-8.12221	4.57758e-16	7.21661e-14	Down
HAND2	420.288	-1.45489	0.17912	-8.12244	4.56904e-16	7.21661e-14	Down
ST6GAL2	3572.2	-2.34586	0.289222	-8.11091	5.02401e-16	7.85948e-14	Down
GRIK3	40.0827	-8.32958	1.02746	-8.10695	5.19071e-16	8.05827e-14	Down
NR1D2	2610.68	-1.30548	0.161308	-8.09311	5.81583e-16	8.96035e-14	Down
PYGL	1005.82	2.09264	0.259029	8.07878	6.54179e-16	1.0003e-13	Up
CDCP1	172.211	2.50794	0.310845	8.06813	7.13839e-16	1.08338e-13	Up
NPR3	2462.19	-1.69005	0.210087	-8.04453	8.65804e-16	1.30429e-13	Down
ADIPOQ	79.902	-9.61535	1.19678	-8.03433	9.40933e-16	1.40704e-13	Down
PCDH7	11087.5	-1.03222	0.128926	-8.00631	1.18206e-15	1.75471e-13	Down
SYNC	1114.64	-1.47295	0.184439	-7.98613	1.3924e-15	2.05197e-13	Down
STEAP1	270.62	2.98646	0.374258	7.97968	1.46708e-15	2.14647e-13	Up
OGN	13529.3	-1.85028	0.232301	-7.96501	1.65207e-15	2.39986e-13	Down
PLAUR	351.26	2.02383	0.254236	7.96045	1.71413e-15	2.47236e-13	Up
ESM1	280.773	3.44185	0.432701	7.95434	1.80092e-15	2.57925e-13	Up
CYYR1	197.878	-3.98182	0.501113	-7.94594	1.9272e-15	2.7408e-13	Down
SERPINF1	534.313	-3.9204	0.494791	-7.92335	2.3119e-15	3.26508e-13	Down
PALMD	244.102	-5.66728	0.715641	-7.91917	2.39101e-15	3.35352e-13	Down
SLCO2A1	96.4032	-7.52265	0.955796	-7.87055	3.53079e-15	4.9182e-13	Down
LHX6	54.409	-5.40591	0.687867	-7.85895	3.87368e-15	5.35912e-13	Down
IGF2	473.018	-4.41082	0.56176	-7.85179	4.10153e-15	5.63599e-13	Down
SERTAD4	552.214	-2.0744	0.264294	-7.84883	4.19929e-15	5.73161e-13	Down
LOC100506870	193.963	-2.24549	0.286419	-7.83988	4.50971e-15	6.11426e-13	Down
CSTF2T	1129.53	1.40997	0.180038	7.83151	4.82057e-15	6.49245e-13	Up
EGLN3	874.531	2.7008	0.345221	7.82339	5.14215e-15	6.83502e-13	Up
PGK1	3068.37	1.42804	0.182534	7.8234	5.14166e-15	6.83502e-13	Up
LTBP1	543.705	-2.44101	0.312314	-7.81587	5.45826e-15	7.20809e-13	Down
CLIC5	193.758	-5.24764	0.672027	-7.80869	5.77875e-15	7.5821e-13	Down
ALDH1A1	981.459	-1.91875	0.246648	-7.77932	7.29136e-15	9.50541e-13	Down
CD68	1284.51	2.36362	0.30408	7.77301	7.664e-15	9.92756e-13	Up
SOX10	23.0508	-7.82186	1.00713	-7.76652	8.06749e-15	1.03841e-12	Down
SOX4	1157.82	1.94344	0.250555	7.75656	8.72636e-15	1.11615e-12	Up
CEBPD	497.667	2.01238	0.259476	7.75556	8.79541e-15	1.11795e-12	Up
CP	25451.5	3.54127	0.457389	7.74236	9.75896e-15	1.23272e-12	Up
TNFAIP8L3	575.762	1.30368	0.168526	7.73578	1.02767e-14	1.29011e-12	Up
KIF26A	40.4117	-5.54695	0.719329	-7.71128	1.24558e-14	1.55407e-12	Down
MLXIP	825.787	0.93413	0.121367	7.69672	1.396e-14	1.73113e-12	Not
MYO5C	137.158	-4.48583	0.58391	-7.6824	1.56137e-14	1.92446e-12	Down
CXCL5	246.012	8.68279	1.1305	7.68046	1.58519e-14	1.94204e-12	Up
MT1E	1282.01	2.64726	0.345128	7.67036	1.71513e-14	2.08866e-12	Up
SYT15	29.1948	-4.86243	0.6346	-7.6622	1.82781e-14	2.21262e-12	Down
PKD2	9495.13	-1.13425	0.148303	-7.64822	2.03781e-14	2.44159e-12	Down
TRAF1	938.529	1.76036	0.230172	7.64802	2.04096e-14	2.44159e-12	Up
GLIS3	584.216	1.71476	0.224528	7.63717	2.22051e-14	2.64085e-12	Up
IKZF4	282.279	1.01709	0.13356	7.61522	2.63253e-14	3.11265e-12	Up
PGM5	2856.03	-1.22282	0.16067	-7.61075	2.72519e-14	3.20359e-12	Down
SORCS1	42.0767	-7.49571	0.985108	-7.60903	2.7617e-14	3.22786e-12	Down
PKNOX2	319.787	2.46198	0.323756	7.60443	2.86153e-14	3.32543e-12	Up
PRRX1	5718.59	1.15549	0.152047	7.59952	2.97227e-14	3.4345e-12	Up
KANK4	24.2202	-7.89066	1.03849	-7.5982	3.00275e-14	3.45011e-12	Down
GPIHBP1	40.4462	-6.43901	0.847777	-7.59517	3.07386e-14	3.51197e-12	Down
MMP1	28.1823	6.64214	0.874733	7.59333	3.11782e-14	3.5423e-12	Up
LHFPL2	1091.16	1.21407	0.160027	7.58662	3.28359e-14	3.70991e-12	Up
PTGDS	116.404	-4.71715	0.622802	-7.57408	3.61691e-14	4.06392e-12	Down
CDH2	2783.42	-1.40095	0.184997	-7.57282	3.652e-14	4.08081e-12	Down
TJP2	2988.04	1.01668	0.13429	7.57078	3.71002e-14	4.12299e-12	Up
FRMD7	42.8587	-5.02467	0.664198	-7.56503	3.87784e-14	4.28607e-12	Down
PER3	1326.32	-1.69736	0.224436	-7.56278	3.94553e-14	4.33732e-12	Down
BMP2	302.111	2.15301	0.284958	7.55554	4.17132e-14	4.56087e-12	Up
ABCA1	1826.68	1.86368	0.247249	7.53765	4.7853e-14	5.20421e-12	Up
LMO3	486.05	-1.95305	0.259191	-7.53517	4.8771e-14	5.27583e-12	Down
CHST3	1945.82	1.05754	0.140513	7.5263	5.21988e-14	5.58719e-12	Up
FAM69B	16.7876	-6.77417	0.900047	-7.52646	5.21347e-14	5.58719e-12	Down
MEDAG	2712.19	1.61312	0.214363	7.52519	5.26451e-14	5.60546e-12	Up
FBXO32	16488.8	1.1902	0.158331	7.51721	5.5957e-14	5.92707e-12	Up
ANGPTL4	743.925	6.41937	0.85456	7.5119	5.82761e-14	6.14073e-12	Up
SLC26A4	539.179	-2.99437	0.398806	-7.50833	5.98862e-14	6.27787e-12	Down
PNMAL1	628.946	-1.69669	0.226002	-7.50743	6.03015e-14	6.28898e-12	Down
LOC102724804	1362.03	-1.99267	0.266066	-7.4894	6.91877e-14	7.17894e-12	Down
ZDHHC9	721.859	1.67351	0.223833	7.4766	7.62689e-14	7.8735e-12	Up
RCAN2	6669.28	-1.51842	0.203643	-7.45627	8.90058e-14	9.14198e-12	Down
CCDC71L	476.948	2.04907	0.274871	7.45467	9.00959e-14	9.20743e-12	Up
CA12	1595.84	3.3376	0.449065	7.43233	1.067e-13	1.08498e-11	Up
MEOX1	57.4744	-5.98391	0.805467	-7.42912	1.09325e-13	1.10614e-11	Down
RAD51L3-RFFL	530.34	1.10644	0.149126	7.41951	1.17556e-13	1.18353e-11	Up
SLC24A4	455.567	-2.62294	0.355705	-7.37393	1.65665e-13	1.65967e-11	Down
LMNB1	150.118	2.06994	0.281178	7.36167	1.81619e-13	1.81058e-11	Up
NRXN1	126.014	-6.26656	0.851516	-7.35931	1.8487e-13	1.834e-11	Down
BCHE	28.1487	-8.10977	1.10481	-7.3404	2.12952e-13	2.10233e-11	Down
NPY1R	586.581	-2.17207	0.29597	-7.33881	2.15505e-13	2.11725e-11	Down
CD82	460.552	2.52797	0.345138	7.3245	2.39794e-13	2.34456e-11	Up
C1orf110	129.316	-1.98494	0.271593	-7.30853	2.70082e-13	2.62807e-11	Down
SHE	225.611	-4.32253	0.592129	-7.29997	2.87829e-13	2.78742e-11	Down
CLEC14A	157.744	-3.47584	0.476553	-7.29371	3.01539e-13	2.90635e-11	Down
APOB	1114.8	-1.8453	0.253146	-7.28947	3.11184e-13	2.98517e-11	Down
PRIMA1	59.0541	-4.11426	0.564922	-7.28288	3.26777e-13	3.12003e-11	Down
SCARA5	199.724	-5.36242	0.736806	-7.27793	3.3898e-13	3.22142e-11	Down
SEMA3G	139.556	-5.53671	0.761561	-7.27021	3.58918e-13	3.39503e-11	Down
RND3	2226.6	1.80181	0.247985	7.26581	3.7082e-13	3.49137e-11	Up
PMP2	56.2037	-9.10773	1.2544	-7.26065	3.85239e-13	3.59386e-11	Down
TET3	530.052	1.60536	0.221091	7.26107	3.84027e-13	3.59386e-11	Up
PLCB4	969.814	-1.48401	0.204429	-7.25929	3.8912e-13	3.61348e-11	Down
CPED1	1647.63	-1.39806	0.192994	-7.24403	4.3553e-13	4.02608e-11	Down
ABL2	2050.77	1.05717	0.146414	7.2204	5.18362e-13	4.7701e-11	Up
SOD2	18018	3.61155	0.501406	7.20285	5.89675e-13	5.4019e-11	Up
FOS	2940.59	-2.8517	0.396354	-7.19485	6.25314e-13	5.7027e-11	Down
PDIA4	1677.79	0.96968	0.134972	7.18428	6.75629e-13	6.13405e-11	Not
ECE1	1557.32	0.947026	0.132075	7.17036	7.48002e-13	6.76094e-11	Not
SH3D19	3690.96	-0.727803	0.101527	-7.1686	7.57693e-13	6.81823e-11	Not
MTUS2	1304.8	-1.37246	0.191599	-7.16318	7.88255e-13	7.062e-11	Down
SIX4	279.027	1.96109	0.274452	7.14548	8.96849e-13	7.99966e-11	Up
FOSL2	5785.27	1.17301	0.164363	7.13672	9.55854e-13	8.48873e-11	Up
CX3CR1	148.375	-3.57302	0.501236	-7.12843	1.01522e-12	8.97679e-11	Down
POLR2H	327.034	1.12377	0.157783	7.12224	1.0619e-12	9.31447e-11	Up
TBC1D16	918.926	1.09099	0.153183	7.12215	1.06257e-12	9.31447e-11	Up
PGR	1930.03	-1.42993	0.20114	-7.10916	1.16751e-12	1.01904e-10	Down
MAMDC2	235.985	-2.11706	0.297926	-7.106	1.19457e-12	1.03821e-10	Down
NOSTRIN	140	-6.2142	0.876083	-7.09316	1.3108e-12	1.13437e-10	Down
PTPN2	443.776	1.25844	0.177702	7.08178	1.4232e-12	1.22642e-10	Up
NOS3	48.8364	-4.50049	0.63574	-7.07914	1.45052e-12	1.24469e-10	Down
HYOU1	2819.76	0.937169	0.132726	7.06091	1.65413e-12	1.40754e-10	Not
KIAA0754	1899.64	-1.03196	0.146143	-7.06128	1.64981e-12	1.40754e-10	Down
CYTL1	2783.91	-2.16466	0.306686	-7.05822	1.68645e-12	1.42905e-10	Down
FLOT1	3247.14	0.888884	0.125955	7.05714	1.69968e-12	1.43429e-10	Not
P2RY14	44.7788	-4.17055	0.594649	-7.01347	2.32482e-12	1.95372e-10	Down
COL21A1	4830.45	-1.26451	0.180483	-7.00626	2.44769e-12	2.0485e-10	Down
LPCAT1	816.279	1.09994	0.157186	6.99771	2.60173e-12	2.1685e-10	Up
MVP	1160.99	1.16677	0.167062	6.98404	2.86805e-12	2.38072e-10	Up
UPP1	251.723	2.1229	0.304081	6.98136	2.92326e-12	2.41668e-10	Up
STON2	284.82	-3.09829	0.443882	-6.98	2.95175e-12	2.43036e-10	Down
CTSK	652.966	-1.4315	0.205547	-6.96431	3.30011e-12	2.70623e-10	Down
ACACB	1026.87	-1.58918	0.228497	-6.95493	3.52745e-12	2.87583e-10	Down
C7	3312.13	-4.00833	0.576355	-6.95462	3.53522e-12	2.87583e-10	Down
ACKR4	214.29	-2.99714	0.431192	-6.95084	3.63128e-12	2.9422e-10	Down
FILIP1L	8493.81	-1.69634	0.244141	-6.94818	3.7002e-12	2.9757e-10	Down
GFRA1	697.986	-2.59314	0.373214	-6.94812	3.70189e-12	2.9757e-10	Down
ARPC5L	579.895	1.28453	0.184891	6.9475	3.71824e-12	2.97708e-10	Up
ADM	449.816	3.65775	0.526753	6.94395	3.81291e-12	3.04091e-10	Up
ZNF395	2243.08	1.89636	0.273208	6.9411	3.89064e-12	3.09078e-10	Up
CA4	35.7512	-6.48338	0.935894	-6.92748	4.28417e-12	3.39016e-10	Down
ARRDC3	3067.38	1.38971	0.200995	6.91416	4.70656e-12	3.70998e-10	Up
NAMPT	7115.52	2.80962	0.407014	6.903	5.09139e-12	3.99782e-10	Up
ANGPT1	1731.03	-1.18353	0.17147	-6.90226	5.11812e-12	4.00336e-10	Down
NEK6	979.057	1.30675	0.189714	6.88799	5.65852e-12	4.40909e-10	Up
ABLIM1	2842.12	-1.27129	0.184592	-6.88702	5.69746e-12	4.42249e-10	Down
CCL2	1339.02	2.83394	0.412247	6.87437	6.2266e-12	4.81484e-10	Up
NEGR1	1424.33	-1.4422	0.209813	-6.87377	6.25259e-12	4.81663e-10	Down
NAV1	286.895	1.58178	0.230699	6.85647	7.05817e-12	5.41668e-10	Up
F8	204.63	-1.84885	0.270129	-6.84433	7.68365e-12	5.87453e-10	Down
SLC2A1	1176.51	2.37841	0.347629	6.8418	7.82038e-12	5.95667e-10	Up
ZNF704	6127.97	-0.796784	0.116513	-6.83861	7.99644e-12	6.06804e-10	Not
LRP8	382.531	1.98755	0.290871	6.83309	8.31058e-12	6.28298e-10	Up
NANS	551.47	1.32253	0.193624	6.83041	8.46712e-12	6.37762e-10	Up
ENTPD1	1076.45	-1.28991	0.188873	-6.82949	8.52181e-12	6.39513e-10	Down
HEG1	3249.27	-1.20277	0.176292	-6.8226	8.94094e-12	6.685e-10	Down
DYSF	276.264	-1.98198	0.290859	-6.81425	9.47588e-12	7.05901e-10	Down
CARD10	23.9243	-5.9301	0.870337	-6.81356	9.52106e-12	7.06678e-10	Down
HMCN2	31.5068	-6.47451	0.950402	-6.8124	9.59854e-12	7.09838e-10	Down
ACKR3	398.289	-1.75504	0.257683	-6.81086	9.70202e-12	7.14892e-10	Down
LIF	330.254	5.76464	0.847088	6.80524	1.00878e-11	7.40631e-10	Up
FGF12	19.6115	-5.86628	0.862896	-6.79836	1.05818e-11	7.74111e-10	Down
TIMP1	5501.47	1.71837	0.252905	6.79453	1.0867e-11	7.92121e-10	Up
OLFML3	560.107	-1.63214	0.240397	-6.78935	1.12638e-11	8.18114e-10	Down
E2F3	729.215	1.07557	0.158608	6.78127	1.19123e-11	8.62135e-10	Up
TNFRSF1A	1121.25	0.834689	0.123211	6.77447	1.24865e-11	9.00489e-10	Not
TTLL7	2899.68	-0.797012	0.117684	-6.77249	1.26585e-11	9.09665e-10	Not
DENND2A	31.3377	-4.4156	0.652409	-6.76815	1.30439e-11	9.34061e-10	Down
FBXL22	142.716	-3.08354	0.456095	-6.76073	1.37297e-11	9.79721e-10	Down
OTUD1	270.353	-1.02515	0.15169	-6.75821	1.3971e-11	9.91109e-10	Down
TEAD2	1110.46	1.12023	0.165763	6.75804	1.39867e-11	9.91109e-10	Up
ADH4	129.626	3.50361	0.518771	6.75367	1.44153e-11	1.01793e-09	Up
MPP7	1758.14	-1.19084	0.176345	-6.75287	1.44949e-11	1.02001e-09	Down
LOC730102	462.029	-1.07362	0.15913	-6.74678	1.51166e-11	1.06009e-09	Down
HMCN1	21449.3	-1.2055	0.178866	-6.73967	1.58748e-11	1.10944e-09	Down
SNCG	435.555	1.74712	0.259279	6.73837	1.60176e-11	1.11558e-09	Up
REEP1	441.315	-2.15533	0.319988	-6.73567	1.63178e-11	1.13261e-09	Down
FOSL1	190.712	3.18592	0.473111	6.73399	1.65068e-11	1.14113e-09	Up
PLN	7736.39	-1.27171	0.18886	-6.73359	1.65527e-11	1.14113e-09	Down
THSD7A	113.836	-3.5235	0.523364	-6.7324	1.66883e-11	1.14659e-09	Down
NEBL	41.9906	-4.94157	0.734084	-6.73161	1.67797e-11	1.14899e-09	Down
OXCT1	1348.09	-1.4307	0.212844	-6.72181	1.79486e-11	1.2249e-09	Down
SERPINB8	583.055	1.40246	0.208732	6.71894	1.83055e-11	1.24508e-09	Up
ABI3BP	1643	-1.40931	0.209884	-6.71468	1.8848e-11	1.27771e-09	Down
MEF2C	5805.93	-0.915152	0.136576	-6.70066	2.07484e-11	1.40186e-09	Not
FKBP5	4686.51	2.53235	0.378806	6.68508	2.30802e-11	1.55424e-09	Up
FAM46A	4417.69	1.32916	0.198975	6.68002	2.38912e-11	1.60355e-09	Up
PPFIBP2	811.247	-0.963627	0.144322	-6.67691	2.44032e-11	1.63253e-09	Not
LDB3	2085.42	-2.19436	0.329035	-6.66906	2.5744e-11	1.71657e-09	Down
TNXB	1087.13	-1.53596	0.230756	-6.65621	2.80972e-11	1.86736e-09	Down
RELN	158.363	-10.6028	1.59318	-6.65514	2.83028e-11	1.8749e-09	Down
PLEKHA6	107.33	-3.58135	0.538369	-6.65222	2.88706e-11	1.9063e-09	Down
PPP1R16B	200.013	-2.983	0.448642	-6.64897	2.95161e-11	1.94262e-09	Down
HRH2	211.697	3.21766	0.484982	6.63459	3.25409e-11	2.13479e-09	Up
NRN1	80.8214	-4.59948	0.694926	-6.61866	3.62459e-11	2.3702e-09	Down
CEBPB	256.139	1.31607	0.198871	6.61771	3.64812e-11	2.37794e-09	Up
PRKCH	237.295	-1.76911	0.267505	-6.61338	3.75651e-11	2.44077e-09	Down
B4GALT5	1301.69	1.04419	0.157995	6.60903	3.86855e-11	2.4969e-09	Up
ITGA2	781.399	2.06396	0.312274	6.60943	3.85791e-11	2.4969e-09	Up
PAICS	1059.24	1.05169	0.15914	6.6086	3.87973e-11	2.4969e-09	Up
FNDC1	416.251	-2.68812	0.40723	-6.60099	4.08429e-11	2.62026e-09	Down
GIMAP8	344.005	-2.52371	0.38253	-6.59742	4.18379e-11	2.67565e-09	Down
PTPN1	1673.42	1.05521	0.160063	6.59249	4.32501e-11	2.75729e-09	Up
LHFP	2394.14	-1.17702	0.178838	-6.58148	4.65799e-11	2.9603e-09	Down
TMOD2	715.645	-1.61435	0.245317	-6.58067	4.68326e-11	2.96709e-09	Down
SPP1	7221	3.42397	0.520413	6.57932	4.72593e-11	2.98482e-09	Up
CLIC1	2948.34	0.838318	0.127716	6.56391	5.24154e-11	3.30022e-09	Not
MAP4K4	9058.05	1.42613	0.217297	6.56306	5.27147e-11	3.30882e-09	Up
PECAM1	2494.25	-3.00396	0.457813	-6.56154	5.32537e-11	3.33237e-09	Down
CNTNAP1	280.818	1.26484	0.1929	6.55699	5.49045e-11	3.42513e-09	Up
TOB1	1044.47	-0.771992	0.117854	-6.55041	5.73774e-11	3.56845e-09	Not
GSG1L	1032.93	-1.98001	0.302512	-6.54522	5.94083e-11	3.6835e-09	Down
STX6	1660	1.04074	0.159034	6.54415	5.98363e-11	3.69876e-09	Up
IFITM2	1382.82	1.09625	0.167661	6.53851	6.21337e-11	3.82913e-09	Up
RGCC	261.205	-2.3951	0.366359	-6.53758	6.2521e-11	3.84136e-09	Down
L1CAM	29.9536	-5.79931	0.888199	-6.52929	6.60844e-11	4.03591e-09	Down
SLIT2	289.999	-1.3997	0.214358	-6.52973	6.58901e-11	4.03591e-09	Down
PKM	12592.3	0.984605	0.151182	6.51269	7.3815e-11	4.49454e-09	Not
2023-03-03	179.709	3.07339	0.472857	6.49961	8.05275e-11	4.88862e-09	Up
RSPO3	39.0363	-6.75893	1.04005	-6.49868	8.1027e-11	4.90431e-09	Down
BCL6B	109.818	-3.21037	0.495013	-6.48542	8.84821e-11	5.33965e-09	Down
PLIN4	186.189	-5.50466	0.84891	-6.48438	8.90956e-11	5.36076e-09	Down
LRRC17	648.847	-1.47098	0.226958	-6.48131	9.09269e-11	5.43876e-09	Down
NRK	877.222	-1.26381	0.194992	-6.48134	9.09132e-11	5.43876e-09	Down
ID4	3724.37	-1.73024	0.267115	-6.47753	9.32383e-11	5.56066e-09	Down
POLE3	1083.93	0.933642	0.144322	6.46915	9.85565e-11	5.86065e-09	Not
PPP1R9A	225.382	-1.91708	0.296475	-6.46625	1.00465e-10	5.95672e-09	Down
EAF1	891.793	0.811259	0.125582	6.46001	1.04693e-10	6.15202e-09	Not
INTS10	1035.53	0.879209	0.136109	6.45962	1.04969e-10	6.15202e-09	Not
PI15	502.866	4.30512	0.666463	6.45964	1.04949e-10	6.15202e-09	Up
PTEN	2044.6	0.782916	0.121186	6.46048	1.04373e-10	6.15202e-09	Not
FAM107A	190.819	-3.00519	0.465292	-6.45871	1.05599e-10	6.17115e-09	Down
MT1M	193.137	2.99075	0.463595	6.45122	1.10952e-10	6.46543e-09	Up
UAP1	1310.13	1.08132	0.167774	6.44509	1.15533e-10	6.7131e-09	Up
NT5DC3	1546.73	-1.41739	0.220433	-6.43005	1.27561e-10	7.39092e-09	Down
SNORD3A	78.9743	-3.19937	0.497794	-6.42709	1.30068e-10	7.51476e-09	Down
CCL7	18.6087	7.86546	1.22407	6.42567	1.31288e-10	7.56375e-09	Up
SAT1	1540.96	1.68667	0.262535	6.42454	1.32267e-10	7.59862e-09	Up
ASPN	5127.91	-1.93513	0.301596	-6.41632	1.3961e-10	7.99791e-09	Down
TPI1	2814.8	1.21686	0.189912	6.40749	1.47937e-10	8.45111e-09	Up
C2CD4A	26.2136	6.74451	1.05439	6.39663	1.58845e-10	9.04883e-09	Up
CD34	1313.95	-1.61839	0.253101	-6.39422	1.61373e-10	9.16718e-09	Down
GPM6A	53.1051	-4.99692	0.781625	-6.39299	1.6267e-10	9.21512e-09	Down
KLF2	268.435	-2.10677	0.329632	-6.39127	1.64513e-10	9.26785e-09	Down
MN1	543.979	-1.52632	0.2388	-6.39162	1.64139e-10	9.26785e-09	Down
FAM198B	6287.32	-0.999857	0.156629	-6.38359	1.72981e-10	9.71798e-09	Not
MPPED2	565.584	-1.21923	0.191091	-6.38038	1.76651e-10	9.89682e-09	Down
GPR126	188.362	-2.8566	0.449383	-6.35671	2.06127e-10	1.15165e-08	Down
LRRK2	2142.97	-0.653339	0.102796	-6.35567	2.07518e-10	1.15624e-08	Not
EIF4A1	683.892	1.04425	0.164328	6.35466	2.08893e-10	1.16072e-08	Up
PAK3	675.379	-1.08639	0.170987	-6.35365	2.1027e-10	1.16519e-08	Down
SCN4B	104.95	-5.02206	0.790531	-6.35277	2.11474e-10	1.16868e-08	Down
FLOT2	1866.02	1.03779	0.164292	6.31676	2.67099e-10	1.47208e-08	Up
TMEM119	46.2661	-3.77593	0.598591	-6.30802	2.82625e-10	1.55344e-08	Down
KIAA0247	1211.12	1.27846	0.20307	6.29568	3.06049e-10	1.67766e-08	Up
STAB2	37.9386	-8.54089	1.35686	-6.29459	3.08207e-10	1.68495e-08	Down
PLEKHN1	7.46822	6.55108	1.04144	6.29043	3.16591e-10	1.72614e-08	Up
CHST1	302.561	2.42156	0.385592	6.28012	3.38319e-10	1.83968e-08	Up
SCN9A	129.874	-2.17203	0.346038	-6.27684	3.45534e-10	1.8739e-08	Down
FNIP2	1746.57	0.979416	0.156077	6.27519	3.49198e-10	1.88873e-08	Not
IER3	1275.18	2.99788	0.478747	6.26193	3.80246e-10	2.05121e-08	Up
SLC26A4-AS1	93.1938	-3.99192	0.637701	-6.25985	3.85339e-10	2.07319e-08	Down
CC2D2A	699.314	-0.93652	0.149718	-6.25522	3.96969e-10	2.13012e-08	Not
PANX1	1397.91	1.08599	0.173857	6.24643	4.1995e-10	2.2475e-08	Up
PLCB1	174.599	-2.47289	0.395969	-6.24516	4.23356e-10	2.25387e-08	Down
STK39	505.909	-0.839855	0.134475	-6.24543	4.22639e-10	2.25387e-08	Not
RGS7BP	197.117	-2.49882	0.400199	-6.24394	4.26681e-10	2.26564e-08	Down
ABCA3	378.265	-1.31893	0.211261	-6.24311	4.28967e-10	2.27185e-08	Down
SBSPON	740.761	-1.6468	0.264161	-6.23408	4.5443e-10	2.40045e-08	Down
CYP4X1	717.742	-0.955356	0.153356	-6.22966	4.67435e-10	2.45892e-08	Not
ZFP36L2	3973.36	1.05032	0.168604	6.2295	4.67916e-10	2.45892e-08	Up
FLRT2	124.157	-2.33013	0.375188	-6.21058	5.27896e-10	2.76696e-08	Down
ADAMTS3	348.44	1.37876	0.222159	6.20619	5.42843e-10	2.838e-08	Up
TGFBI	2515.46	1.39833	0.225424	6.20312	5.53555e-10	2.88658e-08	Up
LPPR4	38.0241	-5.69192	0.917662	-6.20263	5.55289e-10	2.88821e-08	Down
NUAK1	1968.32	-1.22424	0.197455	-6.20008	5.64327e-10	2.92773e-08	Down
SLC9A1	499.644	1.29353	0.208656	6.19936	5.66919e-10	2.9337e-08	Up
CASK	1498.53	-0.710327	0.114627	-6.19686	5.75991e-10	2.97308e-08	Not
N6AMT1	159.479	-1.2125	0.195678	-6.19641	5.77638e-10	2.97403e-08	Down
PITRM1	630.622	0.875195	0.141321	6.19295	5.90486e-10	3.0325e-08	Not
DDX23	982.65	0.690446	0.111573	6.18829	6.08197e-10	3.11559e-08	Not
IER5L	216.695	1.69773	0.27446	6.1857	6.18259e-10	3.15918e-08	Up
CCL20	113.081	8.06509	1.30416	6.1841	6.24572e-10	3.18344e-08	Up
GPRC5B	369.291	-1.93596	0.31332	-6.17886	6.45657e-10	3.28268e-08	Down
SPOCD1	45.7083	3.96463	0.642059	6.17488	6.62152e-10	3.35815e-08	Up
C6orf106	1579.06	0.716981	0.116197	6.17039	6.81234e-10	3.44633e-08	Not
IL1R1	8223.49	1.54519	0.250931	6.15785	7.37388e-10	3.72116e-08	Up
CDKN1A	1658.63	1.70931	0.277797	6.15309	7.59872e-10	3.82513e-08	Up
H19	508.335	-3.35631	0.546211	-6.14472	8.01058e-10	4.01912e-08	Down
RNF141	1984.24	-1.09245	0.177795	-6.14446	8.02362e-10	4.01912e-08	Down
HIVEP2	3946.05	0.925286	0.150626	6.14294	8.1009e-10	4.04786e-08	Not
FOXC1	3187.91	-0.873981	0.142349	-6.13969	8.26837e-10	4.11645e-08	Not
RAPGEF5	1000.91	-1.31862	0.214776	-6.13949	8.27864e-10	4.11645e-08	Down
RAMP2-AS1	16.9779	-7.08462	1.15508	-6.13343	8.6004e-10	4.26601e-08	Down
DOC2B	39.455	-4.05392	0.662266	-6.12128	9.28248e-10	4.59313e-08	Down
KRT18P19	8.69298	6.76749	1.10713	6.11262	9.80074e-10	4.83781e-08	Up
HGF	1389.22	1.97338	0.323149	6.10671	1.01708e-09	5.00834e-08	Up
SYDE2	518.016	-1.0012	0.164393	-6.09029	1.12705e-09	5.53645e-08	Down
ARMC9	417.869	1.34205	0.220426	6.08843	1.14025e-09	5.58778e-08	Up
ERBB3	60.076	-4.71708	0.775777	-6.08046	1.19835e-09	5.85838e-08	Down
TIE1	103.37	-3.92678	0.645982	-6.07877	1.21108e-09	5.90639e-08	Down
CABLES1	334.303	-1.38917	0.228638	-6.07584	1.23338e-09	6.00077e-08	Down
TKT	1719.22	0.984792	0.162191	6.07181	1.26477e-09	6.13883e-08	Not
SLC6A6	962.216	1.47487	0.243088	6.06722	1.30139e-09	6.30154e-08	Up
PLIN3	817.682	1.17218	0.193248	6.06568	1.31394e-09	6.34718e-08	Up
AKAP5	297.608	-1.82423	0.300886	-6.06287	1.33716e-09	6.44404e-08	Down
AQP7	38.4584	-8.26904	1.36501	-6.05785	1.37953e-09	6.63253e-08	Down
CAV1	3468.22	-0.853847	0.141045	-6.05371	1.4155e-09	6.78873e-08	Not
CDKN1C	87.0724	-1.60454	0.265067	-6.05334	1.4187e-09	6.78873e-08	Down
HNRNPF	2520.88	0.695658	0.115066	6.04571	1.48753e-09	7.10141e-08	Not
SERPINE1	18657.8	2.52843	0.418259	6.04514	1.4928e-09	7.10986e-08	Up
IL4R	904.706	1.31772	0.218049	6.04324	1.51054e-09	7.17752e-08	Up
IL16	207.453	-1.61787	0.267745	-6.04257	1.51682e-09	7.19056e-08	Down
CYS1	200.072	-2.05802	0.340862	-6.03768	1.56343e-09	7.39429e-08	Down
RASIP1	54.6833	-3.60797	0.5979	-6.03441	1.59547e-09	7.52832e-08	Down
HMGA2	20.0501	5.65781	0.937871	6.03261	1.61335e-09	7.59508e-08	Up
HDGF	3044.77	0.80774	0.133914	6.03179	1.62154e-09	7.616e-08	Not
NEXN	3677.72	-1.38534	0.229708	-6.03089	1.6306e-09	7.64091e-08	Down
CNIH4	824.987	0.660951	0.109792	6.02001	1.74408e-09	8.15388e-08	Not
DNAJB4	2605.08	-1.22845	0.204245	-6.01463	1.80303e-09	8.39091e-08	Down
PLSCR1	1058.45	1.33242	0.221517	6.01498	1.79904e-09	8.39091e-08	Up
ASS1	964.171	1.36303	0.226702	6.01243	1.82765e-09	8.48605e-08	Up
CKAP4	2849.31	0.920052	0.153153	6.00739	1.88531e-09	8.73385e-08	Not
FAM27E3	189.017	3.0797	0.51271	6.00671	1.89327e-09	8.75077e-08	Up
ESR1	389.824	-1.2122	0.201865	-6.00501	1.91316e-09	8.82266e-08	Down
EMX2OS	12.1278	-5.78316	0.964864	-5.99376	2.05045e-09	9.4131e-08	Down
SLC43A3	1102.59	1.18538	0.19776	5.99405	2.04677e-09	9.4131e-08	Up
ZCCHC24	2337.79	0.974549	0.162708	5.98956	2.10408e-09	9.63752e-08	Not
COL6A6	45.2911	-5.25281	0.877276	-5.98764	2.12913e-09	9.73038e-08	Down
C3	3113.67	-3.97299	0.663605	-5.98697	2.1378e-09	9.74196e-08	Down
CAMK2G	1958.66	-1.02513	0.171233	-5.98671	2.14125e-09	9.74196e-08	Down
SLA	323.129	2.37406	0.396608	5.9859	2.15192e-09	9.76868e-08	Up
YIPF1	335.073	0.968736	0.16206	5.97762	2.26421e-09	1.02555e-07	Not
NTN4	1671.36	-0.776076	0.129846	-5.97692	2.27403e-09	1.02771e-07	Not
HLF	1071.93	-1.70315	0.285078	-5.97432	2.31053e-09	1.04189e-07	Down
GRASP	67.6736	-2.27896	0.381708	-5.97042	2.36643e-09	1.06441e-07	Down
PHLDA1	1214.69	1.19774	0.200622	5.97011	2.37093e-09	1.06441e-07	Up
CRIM1	656.023	-1.96098	0.328733	-5.96525	2.44256e-09	1.09415e-07	Down
AFF3	306.525	-2.28136	0.383861	-5.94318	2.79537e-09	1.24944e-07	Down
FAM162B	16.6859	-6.46364	1.0883	-5.93919	2.86428e-09	1.27743e-07	Down
EFNB2	968.767	-0.977626	0.164657	-5.93734	2.89689e-09	1.28915e-07	Not
C14orf132	1722.56	-1.03925	0.175121	-5.93447	2.94802e-09	1.30904e-07	Down
ST3GAL1	2479.54	1.32312	0.223211	5.92764	3.07325e-09	1.36167e-07	Up
DMD	4230.39	-0.958151	0.161677	-5.92633	3.09771e-09	1.36952e-07	Not
FKBP9	2667.72	-0.92598	0.156363	-5.92199	3.18059e-09	1.40207e-07	Not
GPLD1	523.742	-1.41286	0.238588	-5.92176	3.18512e-09	1.40207e-07	Down
ENO1	4080.48	0.994048	0.168205	5.90973	3.4267e-09	1.50197e-07	Not
USHBP1	10.8605	-6.14523	1.03985	-5.90972	3.42684e-09	1.50197e-07	Down
CAV2	2056.06	-1.11421	0.188552	-5.90932	3.4352e-09	1.5024e-07	Down
TEAD4	98.6763	1.36655	0.231292	5.90832	3.45606e-09	1.50828e-07	Up
MXRA5	1033.01	-1.75986	0.298052	-5.90452	3.53665e-09	1.54014e-07	Down
LOC730101	207.421	-1.13302	0.192092	-5.8983	3.67261e-09	1.59594e-07	Down
NDRG1	5649.77	1.83138	0.31065	5.89532	3.73951e-09	1.62154e-07	Up
DIO3	75.9281	8.68568	1.47345	5.89478	3.7519e-09	1.62345e-07	Up
BHLHE40	2212.11	1.66641	0.282891	5.89066	3.84668e-09	1.66093e-07	Up
C1QTNF2	205.22	-1.78085	0.30241	-5.88888	3.88826e-09	1.67533e-07	Down
CCDC141	236.379	-2.65166	0.450403	-5.88731	3.92533e-09	1.68772e-07	Down
GPC3	137.205	-2.65046	0.450261	-5.88649	3.94491e-09	1.69257e-07	Down
PCDH19	56.0787	-3.69125	0.627634	-5.88122	4.07256e-09	1.73999e-07	Down
PDP1	1578.33	-0.749997	0.127518	-5.88148	4.06623e-09	1.73999e-07	Not
CDC42EP4	484.876	1.17656	0.200134	5.87887	4.13082e-09	1.76118e-07	Up
C1QTNF9	15.6095	-6.6702	1.13632	-5.87	4.3579e-09	1.85411e-07	Down
ANGPTL2	2469.87	1.68734	0.2879	5.86085	4.60509e-09	1.95519e-07	Up
IFI30	246.267	2.0727	0.353683	5.86032	4.61983e-09	1.95736e-07	Up
STAC2	386.233	2.10957	0.3601	5.85829	4.67656e-09	1.97728e-07	Up
FTH1P10	72.0094	2.15273	0.367673	5.85503	4.76926e-09	2.00832e-07	Up
TFE3	868.861	0.754456	0.128856	5.85501	4.76971e-09	2.00832e-07	Not
CD3EAP	88.8753	1.95366	0.333741	5.85384	4.80352e-09	2.01837e-07	Up
AGO4	1246.5	-0.723117	0.123619	-5.84956	4.92876e-09	2.06673e-07	Not
DCLK1	176.18	-3.12565	0.534705	-5.84556	5.04866e-09	2.11265e-07	Down
NPY2R	11.7338	7.20052	1.23211	5.84406	5.09442e-09	2.12742e-07	Up
LOC653513	562.272	-1.68767	0.288954	-5.84062	5.2007e-09	2.16735e-07	Down
HSPA8	7522.79	1.09043	0.18675	5.83899	5.25193e-09	2.18422e-07	Up
TXN	2701.45	1.22941	0.210578	5.83825	5.27513e-09	2.18939e-07	Up
ITGB8	264.184	-2.18918	0.375157	-5.83539	5.36659e-09	2.22282e-07	Down
FBLN1	2479.91	-1.64431	0.281867	-5.83362	5.42372e-09	2.24191e-07	Down
ACVR1B	535.936	1.12909	0.193602	5.83203	5.47573e-09	2.25882e-07	Up
SYNE1	17684.4	-0.880646	0.151109	-5.82789	5.61325e-09	2.31086e-07	Not
LRIG3	650.745	-0.866752	0.148912	-5.82056	5.86521e-09	2.40971e-07	Not
RASSF9	289.042	-1.12696	0.193792	-5.81532	6.05194e-09	2.48142e-07	Down
VMP1	3934.14	1.17284	0.201751	5.81332	6.12442e-09	2.50608e-07	Up
IL8	1891.19	5.33151	0.917851	5.80869	6.29631e-09	2.57124e-07	Up
UGDH	1926.63	1.00538	0.173158	5.80611	6.3942e-09	2.60599e-07	Up
RELB	161.919	2.36596	0.407642	5.80402	6.47428e-09	2.63335e-07	Up
MTURN	3450.84	-0.816581	0.140716	-5.80302	6.51291e-09	2.64377e-07	Not
GPD1L	818.793	-1.2991	0.22402	-5.79906	6.66893e-09	2.70172e-07	Down
SPTAN1	10907.9	-0.625715	0.108017	-5.79276	6.92404e-09	2.79949e-07	Not
ECM2	3082.97	-1.14108	0.197181	-5.787	7.16561e-09	2.89141e-07	Down
EHD3	1942.78	-1.50201	0.2599	-5.77921	7.50517e-09	3.02243e-07	Down
PTPN21	2161.68	-0.817258	0.141458	-5.7774	7.58658e-09	3.04917e-07	Not
KLHL9	1176.63	-0.614475	0.106399	-5.77521	7.6856e-09	3.08288e-07	Not
PNMA2	1598.11	1.05486	0.182679	5.77441	7.72222e-09	3.09147e-07	Up
RPF2	966.251	1.19066	0.206268	5.77236	7.81698e-09	3.12326e-07	Up
CDH8	104.09	-2.9853	0.517922	-5.76399	8.21473e-09	3.27574e-07	Down
STON1-GTF2A1L	8.7273	6.17598	1.07283	5.75673	8.57566e-09	3.41298e-07	Up
TSPAN12	201.768	-1.58454	0.275378	-5.75406	8.71234e-09	3.4606e-07	Down
NOVA2	53.5606	-4.45726	0.774865	-5.75231	8.80321e-09	3.48988e-07	Down
SORBS2	5614.9	-1.25253	0.21778	-5.75137	8.85222e-09	3.50248e-07	Down
PLA2G2A	384.41	-7.23102	1.25934	-5.74192	9.36083e-09	3.69653e-07	Down
ICA1	78.4062	-3.05362	0.531875	-5.74124	9.39875e-09	3.70431e-07	Down
NFIC	2784.55	0.736081	0.12829	5.73764	9.6004e-09	3.77647e-07	Not
STK24	1398.72	0.701826	0.122367	5.73543	9.72632e-09	3.81861e-07	Not
ZMIZ1	1542.63	0.709152	0.12366	5.73467	9.77039e-09	3.82853e-07	Not
MRAP2	2425.11	-1.12101	0.195499	-5.73409	9.80347e-09	3.8341e-07	Down
TMEM47	7606.54	-1.39683	0.243847	-5.7283	1.01439e-08	3.95963e-07	Down
COL4A5	884.148	-0.940543	0.164357	-5.72256	1.0493e-08	4.08806e-07	Not
MAFB	538.557	1.45687	0.254849	5.71661	1.08673e-08	4.22577e-07	Up
CAMK2D	3078.44	0.811692	0.142107	5.71185	1.11756e-08	4.33737e-07	Not
FXYD6	70.4985	-3.03714	0.531852	-5.71049	1.12648e-08	4.35538e-07	Down
FZD6	1079.46	-0.784006	0.137288	-5.71067	1.12534e-08	4.35538e-07	Not
BTC	185.958	-2.31516	0.405538	-5.70887	1.1373e-08	4.38886e-07	Down
LINC00924	29.4781	-3.79592	0.665824	-5.70109	1.19042e-08	4.58516e-07	Down
PPM1H	346.68	-1.42551	0.250087	-5.70003	1.19783e-08	4.60496e-07	Down
GRPEL1	349.06	0.974918	0.171103	5.69783	1.21343e-08	4.64737e-07	Not
SLIT3	2435	-1.0508	0.18442	-5.69787	1.2131e-08	4.64737e-07	Down
TINAGL1	2015.61	-1.53077	0.268772	-5.69542	1.23071e-08	4.70468e-07	Down
NAP1L3	352.531	-1.16283	0.204213	-5.69421	1.23945e-08	4.72922e-07	Down
SLC8A1	1007.66	-1.92207	0.337909	-5.68814	1.28428e-08	4.8911e-07	Down
EMCN	320.432	-4.91601	0.864402	-5.68719	1.29149e-08	4.90018e-07	Down
PRRC2C	11130.7	0.788588	0.138653	5.68748	1.28926e-08	4.90018e-07	Not
PHYHIP	127.432	3.13137	0.55071	5.68606	1.30002e-08	4.92337e-07	Up
TCEB3	1497.27	0.627495	0.110379	5.68491	1.30878e-08	4.94733e-07	Not
GIPC3	35.418	-3.02216	0.532268	-5.67789	1.36368e-08	5.14532e-07	Down
MASP1	339.897	-2.43698	0.429376	-5.67565	1.38165e-08	5.20344e-07	Down
XPR1	1553.75	0.634065	0.11179	5.67194	1.41186e-08	5.3074e-07	Not
BACH2	374.335	-1.92134	0.339014	-5.66743	1.44958e-08	5.43912e-07	Down
PTPLA	429.241	-1.29521	0.228588	-5.66613	1.4606e-08	5.47039e-07	Down
RBM8A	1956.64	0.747068	0.131963	5.66119	1.50326e-08	5.6198e-07	Not
JUN	2281.52	-1.50741	0.2665	-5.6563	1.54672e-08	5.77166e-07	Down
DENND1B	422.085	-1.02094	0.180535	-5.65509	1.55768e-08	5.80193e-07	Down
MICALCL	376.415	1.41389	0.25015	5.65218	1.58422e-08	5.89e-07	Up
ZNF143	542.025	0.622956	0.110221	5.65187	1.58713e-08	5.89004e-07	Not
MYH10	46014.1	-2.03327	0.359972	-5.64843	1.61923e-08	5.99824e-07	Down
IPO4	246.07	1.04273	0.184902	5.63934	1.70702e-08	6.31194e-07	Up
EBF2	105.409	-5.39621	0.956981	-5.63879	1.71251e-08	6.3125e-07	Down
EFHD1	1710.78	-1.56519	0.277579	-5.6387	1.71338e-08	6.3125e-07	Down
DPT	1704.6	-1.87184	0.332015	-5.63782	1.7222e-08	6.33353e-07	Down
ERN1	426.958	1.14123	0.202739	5.62906	1.81198e-08	6.63967e-07	Up
IFNGR1	2049.3	0.784082	0.139287	5.62926	1.80985e-08	6.63967e-07	Not
GATM	229.806	-1.58233	0.2814	-5.62306	1.87604e-08	6.86207e-07	Down
SPOCK1	2262.36	1.64266	0.292158	5.6225	1.88218e-08	6.87214e-07	Up
PTPN5	10.2036	-5.74272	1.02283	-5.61453	1.97096e-08	7.18341e-07	Down
RASSF8	3496.55	0.848325	0.151324	5.60602	2.07029e-08	7.53191e-07	Not
PTPRQ	95.8213	-2.49446	0.445152	-5.60361	2.09931e-08	7.62386e-07	Down
CABIN1	1068.01	0.496863	0.0886781	5.60299	2.10682e-08	7.6375e-07	Not
NRBP2	184.439	-1.36776	0.244503	-5.59402	2.2187e-08	8.02878e-07	Down
APOOL	953.15	-0.80145	0.143363	-5.59034	2.26624e-08	8.18623e-07	Not
PDLIM7	2557.59	-1.31859	0.236003	-5.58718	2.30785e-08	8.32175e-07	Down
SLC3A2	457.176	1.10572	0.198047	5.58313	2.36231e-08	8.50306e-07	Up
HCP5	95.4851	-2.26952	0.406635	-5.58123	2.38824e-08	8.58122e-07	Down
FSTL1	4418.14	-0.894897	0.160484	-5.57623	2.45782e-08	8.80014e-07	Not
PTGFR	72.7242	-3.55606	0.637703	-5.57636	2.4561e-08	8.80014e-07	Down
GLUL	6712.69	1.0389	0.186545	5.5692	2.55915e-08	9.14682e-07	Up
GPD1	33.51	-4.16955	0.748776	-5.56849	2.56956e-08	9.16791e-07	Down
NFIL3	671.33	1.48184	0.266304	5.56446	2.6297e-08	9.36605e-07	Up
ITFG1	701.917	-0.872057	0.156779	-5.56232	2.6621e-08	9.46487e-07	Not
NEO1	620.959	-0.727227	0.131028	-5.55018	2.8537e-08	1.01284e-06	Not
SLC10A4	89.6052	-2.67054	0.482106	-5.53931	3.03667e-08	1.0759e-06	Down
CFI	243.162	-4.09403	0.739577	-5.53563	3.10109e-08	1.09681e-06	Down
GAPDH	21215.1	1.16619	0.210961	5.52798	3.23942e-08	1.14375e-06	Up
ANPEP	239.737	2.37769	0.430148	5.52761	3.24623e-08	1.14417e-06	Up
FOXL1	629.519	1.07426	0.194399	5.52603	3.27566e-08	1.15254e-06	Up
RAB9B	311.793	-1.18353	0.214366	-5.52109	3.3691e-08	1.18338e-06	Down
TPM1	11306.3	-1.5328	0.27767	-5.52023	3.3856e-08	1.18712e-06	Down
ADAM22	270.612	-2.09433	0.379559	-5.5178	3.43274e-08	1.20158e-06	Down
HMGN3	304.969	-0.926186	0.167864	-5.51749	3.43877e-08	1.20162e-06	Not
DCLK2	292.606	-1.06352	0.192887	-5.51372	3.51318e-08	1.22552e-06	Down
APLNR	211.366	-4.12285	0.748076	-5.51128	3.56241e-08	1.24056e-06	Down
RGS2	3307.75	1.30648	0.237339	5.5047	3.69798e-08	1.28557e-06	Up
EBF3	103.418	-4.88395	0.887308	-5.50423	3.70786e-08	1.2868e-06	Down
MMP28	62.9691	-2.39938	0.436264	-5.49984	3.80131e-08	1.31699e-06	Down
SLC43A2	173.042	2.10803	0.383863	5.49163	3.98243e-08	1.37739e-06	Up
BAZ1A	1048.42	1.02953	0.187536	5.4898	4.02394e-08	1.38939e-06	Up
PRSS35	245.685	-1.47971	0.270657	-5.46711	4.57431e-08	1.57674e-06	Down
IRAK2	240.032	1.98683	0.363603	5.46429	4.64774e-08	1.59865e-06	Up
LGI1	38.9176	-3.69413	0.676077	-5.46406	4.65359e-08	1.59865e-06	Down
NRARP	61.2034	-3.19416	0.585002	-5.46008	4.75908e-08	1.63213e-06	Down
LOC101929500	486.597	-1.34951	0.247336	-5.45617	4.86504e-08	1.66566e-06	Down
HILPDA	670.15	3.00881	0.551484	5.45584	4.87408e-08	1.66595e-06	Up
HIPK2	4494.7	1.06093	0.194571	5.45267	4.96198e-08	1.69315e-06	Up
MKX	555.764	-1.35172	0.248041	-5.44959	5.04855e-08	1.71981e-06	Down
A4GALT	605.731	1.58619	0.291213	5.44685	5.12708e-08	1.74364e-06	Up
PTPN12	2609.64	0.693499	0.127604	5.43476	5.48708e-08	1.86295e-06	Not
BCKDHB	395.139	-0.842616	0.155103	-5.43262	5.55324e-08	1.87914e-06	Not
SVEP1	2138.52	-1.49733	0.275609	-5.43281	5.5473e-08	1.87914e-06	Down
NOTCH4	125.983	-2.30237	0.42419	-5.4277	5.70843e-08	1.92845e-06	Down
BZW1	2252.04	0.993552	0.183081	5.42683	5.73643e-08	1.93469e-06	Not
GUCY1A3	5286.58	-0.905512	0.167023	-5.42147	5.91099e-08	1.99026e-06	Not
LOC100131294	186.375	1.43562	0.264836	5.4208	5.93334e-08	1.99448e-06	Up
ACE	56.7246	-3.54741	0.655004	-5.41586	6.09945e-08	2.04364e-06	Down
DTWD2	241.757	-0.843564	0.155758	-5.41585	6.09966e-08	2.04364e-06	Not
SOGA2	125.77	2.04965	0.378827	5.41051	6.28466e-08	2.10216e-06	Up
FAM84B	143.019	-1.82618	0.337775	-5.4065	6.42667e-08	2.14613e-06	Down
ALDH1B1	3026.88	-1.52691	0.282813	-5.39903	6.70035e-08	2.23385e-06	Down
PTP4A2	6812.29	0.635522	0.117737	5.3978	6.74641e-08	2.24553e-06	Not
GNB4	3958.13	-1.0056	0.186397	-5.39491	6.85567e-08	2.27816e-06	Down
ADHFE1	210.03	-1.38763	0.257884	-5.38083	7.41439e-08	2.45981e-06	Down
PCDH17	125.197	-4.23076	0.786787	-5.37727	7.56249e-08	2.50486e-06	Down
TRPC1	903.322	-0.691944	0.128715	-5.37577	7.62561e-08	2.52166e-06	Not
SATB1	1138.1	-0.727166	0.135291	-5.37481	7.66628e-08	2.53099e-06	Not
OMD	3869.77	-1.73129	0.322273	-5.37212	7.7817e-08	2.56494e-06	Down
LINC00670	209.397	-1.82831	0.340395	-5.37113	7.8245e-08	2.57487e-06	Down
RFFL	243.507	1.27177	0.236854	5.36943	7.89846e-08	2.59501e-06	Up
AC007743.1	9.5599	-6.2535	1.16481	-5.36869	7.93087e-08	2.60145e-06	Down
APOL2	759.271	1.01688	0.189687	5.36085	8.28321e-08	2.71265e-06	Up
KCTD7	349.262	-0.948087	0.17687	-5.36035	8.30605e-08	2.71576e-06	Not
ANKRD29	59.5427	-3.20601	0.59836	-5.358	8.41463e-08	2.74081e-06	Down
CNTN3	971.719	-1.1689	0.218158	-5.35805	8.41256e-08	2.74081e-06	Down
PRMT5	753.089	0.824339	0.153857	5.35782	8.42311e-08	2.74081e-06	Not
GLS	5698.47	-0.915885	0.170984	-5.35656	8.48225e-08	2.75125e-06	Not
PPP1R9B	1842.28	0.80129	0.149584	5.35679	8.47145e-08	2.75125e-06	Not
PCDH12	102.572	-2.20061	0.410849	-5.35625	8.49687e-08	2.75161e-06	Down
SH3BGRL2	698.664	-1.39605	0.261126	-5.34625	8.97938e-08	2.90324e-06	Down
ARNTL2	666.027	1.27232	0.238167	5.34213	9.18608e-08	2.96535e-06	Up
MRTO4	334.215	1.11405	0.208712	5.33774	9.41099e-08	3.03314e-06	Up
RAB23	2312.17	-1.11333	0.208714	-5.33422	9.59574e-08	3.08079e-06	Down
TIMP3	10797	-2.24614	0.421083	-5.33421	9.59621e-08	3.08079e-06	Down
TNIP2	373.414	1.16258	0.217954	5.33406	9.60426e-08	3.08079e-06	Up
RIMKLB	225.419	-0.992459	0.186182	-5.33058	9.79012e-08	3.13546e-06	Not
KAT2B	771.809	-0.690205	0.129491	-5.33012	9.81457e-08	3.13835e-06	Not
GNPNAT1	1263.05	1.11149	0.20875	5.32452	1.01218e-07	3.23151e-06	Up
MLKL	458.256	1.36117	0.255702	5.32327	1.0192e-07	3.24881e-06	Up
EPHB4	140.064	-1.8049	0.339125	-5.32224	1.02499e-07	3.26217e-06	Down
LOC100996433	47.6616	3.32711	0.625477	5.31931	1.04159e-07	3.30981e-06	Up
TYW1P1	149.135	-2.71496	0.511215	-5.3108	1.09147e-07	3.46292e-06	Down
ZMPSTE24	2032.93	-0.836174	0.157474	-5.30993	1.09669e-07	3.47405e-06	Not
BCL3	142.474	1.86243	0.351078	5.30489	1.12741e-07	3.56581e-06	Up
EPHA3	266.366	-1.57377	0.296747	-5.30341	1.13657e-07	3.58918e-06	Down
B4GALT1	2997.57	1.00968	0.19044	5.30183	1.14645e-07	3.61478e-06	Up
CIDEC	31.9391	-8.29197	1.56428	-5.30083	1.15277e-07	3.62908e-06	Down
ISLR	773.78	-1.24683	0.235226	-5.30055	1.15456e-07	3.62911e-06	Down
CTSL	2363.33	1.05334	0.198887	5.29615	1.18269e-07	3.71179e-06	Up
NCL	1326.9	0.825766	0.155933	5.29565	1.18591e-07	3.71617e-06	Not
EPHA7	40.7449	-3.96359	0.748806	-5.29321	1.2019e-07	3.75469e-06	Down
FTH1P2	54.6558	2.06765	0.390619	5.29327	1.20149e-07	3.75469e-06	Up
ARNT	2479.46	0.411985	0.0778995	5.28867	1.2321e-07	3.84274e-06	Not
EGFL7	57.1047	-2.82009	0.533259	-5.28841	1.23386e-07	3.84274e-06	Down
DDX21	2641.08	0.928446	0.175594	5.28745	1.24033e-07	3.85698e-06	Not
FGL2	20299.8	-1.13406	0.214534	-5.28614	1.24921e-07	3.87866e-06	Down
FPR1	135.629	1.84295	0.348739	5.28461	1.25972e-07	3.90531e-06	Up
MATN2	108.048	-2.2709	0.429763	-5.28407	1.26344e-07	3.91088e-06	Down
KLF12	1742.66	-0.582854	0.110419	-5.27858	1.3019e-07	4.02382e-06	Not
H3F3B	6792.37	0.760145	0.144053	5.27686	1.3142e-07	4.05567e-06	Not
CAP2	466.463	-1.19431	0.226361	-5.27613	1.31943e-07	4.0595e-06	Down
MAPK1IP1L	2838.86	0.691577	0.131075	5.27619	1.31894e-07	4.0595e-06	Not
XRN2	2403.2	0.662287	0.125584	5.27367	1.33725e-07	4.10811e-06	Not
SLC39A1	1038.13	0.90224	0.171188	5.27047	1.36077e-07	4.17405e-06	Not
RBP7	70.6154	-2.00559	0.380718	-5.26791	1.37984e-07	4.22619e-06	Down
C17orf62	238.824	1.0172	0.193105	5.26763	1.38195e-07	4.22628e-06	Up
VWA1	66.2431	-2.00904	0.381567	-5.26524	1.40005e-07	4.2752e-06	Down
TNKS1BP1	2525.13	0.920071	0.174797	5.26365	1.4122e-07	4.30583e-06	Not
RAVER2	1212.31	-0.996044	0.189261	-5.26282	1.41863e-07	4.31896e-06	Not
ASAP3	191.228	-1.27489	0.24261	-5.2549	1.48102e-07	4.50218e-06	Down
NRIP3	114.003	1.57842	0.300493	5.25278	1.49822e-07	4.54764e-06	Up
EIF4EBP1	89.714	2.03429	0.38742	5.25085	1.514e-07	4.58871e-06	Up
EPB41L2	4040.69	-0.742184	0.141382	-5.24951	1.52504e-07	4.61529e-06	Not
MIR198	1325.12	-1.07232	0.204315	-5.24839	1.53435e-07	4.63656e-06	Down
PM20D2	1781.77	0.718442	0.13691	5.24754	1.54141e-07	4.65098e-06	Not
HPS5	1342.92	-0.737368	0.140595	-5.24461	1.56614e-07	4.71861e-06	Not
CLEC3B	115.891	-2.17246	0.414402	-5.24238	1.58516e-07	4.76885e-06	Down
AHCTF1P1	520.492	0.979832	0.186944	5.24133	1.59425e-07	4.78912e-06	Not
SNAI2	1047.85	1.83379	0.35036	5.23403	1.6585e-07	4.97476e-06	Up
HAND2-AS1	191.349	-1.40307	0.268127	-5.23285	1.66918e-07	4.99943e-06	Down
NOP14	527.559	0.846795	0.161945	5.22891	1.70516e-07	5.09969e-06	Not
SOX18	17.2958	-5.21276	0.999094	-5.21749	1.81364e-07	5.41615e-06	Down
IGF1	315.366	-3.38876	0.649592	-5.21676	1.8208e-07	5.42956e-06	Down
LPCAT3	266.902	1.52568	0.292785	5.21091	1.87913e-07	5.59528e-06	Up
KAZALD1	104.261	-1.59558	0.306253	-5.20999	1.88849e-07	5.61496e-06	Down
FLNB	2640.69	-0.855079	0.164164	-5.2087	1.90171e-07	5.64601e-06	Not
SYNGAP1	127.565	1.08335	0.208116	5.20553	1.93448e-07	5.73491e-06	Up
SEH1L	608.35	0.70767	0.136027	5.20242	1.9671e-07	5.82314e-06	Not
CALM1	14141.1	-0.831243	0.159851	-5.20012	1.9916e-07	5.88709e-06	Not
GTPBP4	758.002	0.864854	0.16639	5.19775	2.0171e-07	5.9538e-06	Not
EPDR1	1028.73	-0.776411	0.149535	-5.19218	2.07841e-07	6.12589e-06	Not
TMEM52B	6.6479	6.07848	1.17217	5.18568	2.15225e-07	6.33435e-06	Up
LRRC8A	1464.79	0.936029	0.180592	5.18311	2.18215e-07	6.41308e-06	Not
RPL32P1	12.0292	-3.90651	0.75501	-5.17411	2.28994e-07	6.72014e-06	Down
ITPR1	6100.92	0.719188	0.139046	5.17231	2.31219e-07	6.77566e-06	Not
THBS4	117.404	-4.27402	0.827109	-5.16742	2.37346e-07	6.9452e-06	Down
GBP4	456.377	-1.75288	0.339356	-5.1653	2.40047e-07	7.01414e-06	Down
FABP4	552.178	-4.36572	0.845779	-5.16177	2.44626e-07	7.13766e-06	Down
STK4	1893.29	0.624852	0.121192	5.15589	2.52436e-07	7.35499e-06	Not
ABCA10	253.947	-3.71272	0.720246	-5.15479	2.53912e-07	7.37686e-06	Down
PLSCR4	4162.58	-0.891302	0.1729	-5.15502	2.53598e-07	7.37686e-06	Not
EFCAB4A	14.5099	-4.22371	0.819922	-5.15136	2.58608e-07	7.50259e-06	Down
CDS2	4158.85	-0.624747	0.121323	-5.14943	2.6128e-07	7.56931e-06	Not
ALDH5A1	265.14	-1.04563	0.20329	-5.14356	2.69579e-07	7.79861e-06	Down
PDIA6	3898.32	0.593064	0.115466	5.13629	2.80222e-07	8.09498e-06	Not
SEMA3D	726.449	-1.6184	0.315418	-5.13097	2.88247e-07	8.31502e-06	Down
PSMD11	1033.49	0.650022	0.126777	5.1273	2.9392e-07	8.46663e-06	Not
CFL2	2494.58	-0.756453	0.147559	-5.12644	2.95274e-07	8.48583e-06	Not
FUCA1	634.594	-0.909572	0.17744	-5.12608	2.95838e-07	8.48583e-06	Not
TRAF5	1099.35	-0.806573	0.157339	-5.12634	2.95429e-07	8.48583e-06	Not
LOC100422204	63.6028	3.79353	0.74062	5.1221	3.0215e-07	8.6425e-06	Up
SPRY4	2292.36	1.12876	0.220365	5.12221	3.01968e-07	8.6425e-06	Up
GRIA2	1971.77	-1.34339	0.263035	-5.10725	3.26877e-07	9.32356e-06	Down
MEGF10	156.892	-2.45831	0.481336	-5.10726	3.26858e-07	9.32356e-06	Down
DES	1855.3	-2.75012	0.538586	-5.10619	3.28716e-07	9.36289e-06	Down
CD59	11191.4	0.806195	0.157988	5.10288	3.34515e-07	9.50506e-06	Not
SPTBN1	381.189	-1.09802	0.21518	-5.10281	3.34643e-07	9.50506e-06	Down
TSPAN18	146.477	-4.02506	0.788877	-5.10227	3.35595e-07	9.51883e-06	Down
MOK	116.572	0.935227	0.183423	5.09874	3.41913e-07	9.68453e-06	Not
PPP2R2B	390.362	-1.25101	0.245429	-5.09724	3.4465e-07	9.74847e-06	Down
SERPINB1	1502.98	1.07379	0.210773	5.09451	3.49649e-07	9.87614e-06	Up
GIMAP7	129.441	-2.32399	0.456282	-5.09333	3.51829e-07	9.91687e-06	Down
UBE2R2	1149.98	0.644929	0.126625	5.0932	3.52067e-07	9.91687e-06	Not
NFYA	1235.98	0.719889	0.141368	5.09231	3.53719e-07	9.94963e-06	Not
TANK	862.636	0.811104	0.159403	5.08837	3.61149e-07	1.01446e-05	Not
MYOM1	650.296	-1.7303	0.340142	-5.08699	3.638e-07	1.0205e-05	Down
TM7SF3	1050.42	-0.671188	0.132016	-5.08412	3.69332e-07	1.03459e-05	Not
IRAK4	753.133	0.915448	0.180093	5.08318	3.71158e-07	1.03827e-05	Not
NUDT15	151.051	1.27316	0.250496	5.08258	3.72349e-07	1.03875e-05	Up
TSPAN2	1573.03	-1.30012	0.255793	-5.08271	3.72093e-07	1.03875e-05	Down
GARS	1372.51	0.714391	0.140576	5.08189	3.73703e-07	1.04109e-05	Not
AMT	103.425	-1.61339	0.317587	-5.08016	3.77116e-07	1.04917e-05	Down
CTNNA3	164.784	-1.87725	0.369785	-5.07659	3.8426e-07	1.06758e-05	Down
MTTP	61.458	-3.17001	0.624816	-5.07351	3.90541e-07	1.08355e-05	Down
PLK2	894.898	-0.850659	0.168075	-5.06118	4.16671e-07	1.15447e-05	Not
C1R	6837.32	1.33532	0.263869	5.06055	4.18042e-07	1.1567e-05	Up
FHL1	12295.6	-1.39302	0.275343	-5.05921	4.21007e-07	1.16332e-05	Down
MRGPRF	169.285	-2.21174	0.437865	-5.05119	4.39055e-07	1.21154e-05	Down
APCDD1L	152.625	1.38698	0.274677	5.04949	4.42998e-07	1.22077e-05	Up
BCL2L1	1472.5	0.757405	0.150023	5.0486	4.45065e-07	1.2248e-05	Not
FLT4	46.2101	-3.35012	0.663991	-5.04543	4.52499e-07	1.24023e-05	Down
FZD4	4731.7	-0.794149	0.157396	-5.04554	4.52238e-07	1.24023e-05	Not
NKD1	722.472	-1.62992	0.323049	-5.04543	4.52497e-07	1.24023e-05	Down
MGAT4A	1064.48	0.790738	0.156755	5.04443	4.5488e-07	1.24507e-05	Not
LNX1	350.1	1.43075	0.283833	5.04081	4.63563e-07	1.26714e-05	Up
FN1	225048	1.08648	0.215551	5.0405	4.64318e-07	1.2675e-05	Up
PFN2	2937.97	-0.809279	0.16068	-5.03658	4.73925e-07	1.29166e-05	Not
SFRP4	1314.83	-2.28662	0.454021	-5.03637	4.7444e-07	1.29166e-05	Down
KLHL23	168.764	-1.31381	0.261184	-5.03022	4.8993e-07	1.33205e-05	Down
ILK	4360.97	-0.849563	0.169089	-5.02435	5.05134e-07	1.37155e-05	Not
ZSCAN31	154.789	-1.25199	0.249241	-5.02321	5.08161e-07	1.37793e-05	Down
CD69	78.0986	-2.86516	0.570598	-5.02134	5.13124e-07	1.38954e-05	Down
CLIC2	200.357	-1.59806	0.31851	-5.01729	5.24062e-07	1.41727e-05	Down
MYC	617.165	1.55284	0.309605	5.01555	5.28827e-07	1.42826e-05	Up
HSPA5	12903.5	1.37438	0.274098	5.0142	5.32538e-07	1.43637e-05	Up
MCL1	11176.8	0.787617	0.157336	5.00595	5.55872e-07	1.49678e-05	Not
RGS6	13.4742	-7.04471	1.40732	-5.00576	5.56409e-07	1.49678e-05	Down
ARL4A	188.08	-1.35313	0.270387	-5.00442	5.6031e-07	1.50529e-05	Down
TLE6	10.3834	6.13551	1.22702	5.00035	5.72273e-07	1.5354e-05	Up
CARD6	706.521	1.20406	0.240827	4.9997	5.74199e-07	1.53854e-05	Up
GLDN	1776.69	1.00398	0.200834	4.99907	5.76076e-07	1.54153e-05	Up
RCC2	727.664	0.657045	0.131766	4.98646	6.1496e-07	1.64342e-05	Not
SEMA3A	64.0265	-3.78038	0.758295	-4.98536	6.18452e-07	1.65059e-05	Down
LYST	694.386	-0.762978	0.153093	-4.98374	6.23661e-07	1.6623e-05	Not
EGR2	101.744	-2.78148	0.55821	-4.98286	6.26513e-07	1.66772e-05	Down
ST8SIA6	19.1019	-5.43867	1.09203	-4.98034	6.3473e-07	1.68739e-05	Down
COBL	27.4382	-4.48369	0.900327	-4.98007	6.35625e-07	1.68756e-05	Down
ASAP2	2914.05	-0.721491	0.145032	-4.97469	6.5353e-07	1.73283e-05	Not
DSTN	1752.89	-1.246	0.250601	-4.97204	6.62507e-07	1.75207e-05	Down
FAT1	7999.03	-0.734637	0.147747	-4.97226	6.61756e-07	1.75207e-05	Not
GPR133	51.0668	-3.36357	0.676737	-4.97027	6.68601e-07	1.76589e-05	Down
PUS7	389.362	1.07386	0.216628	4.95717	7.15275e-07	1.88671e-05	Up
MAP3K5	2074.2	0.793648	0.160127	4.95638	7.18199e-07	1.89197e-05	Not
CLEC1A	38.0865	-3.37359	0.68092	-4.95446	7.25323e-07	1.90826e-05	Down
SPARC	61146.1	-0.87887	0.177467	-4.95231	7.33374e-07	1.92696e-05	Not
ZDHHC2	1077.26	-0.89517	0.180786	-4.95155	7.36248e-07	1.93201e-05	Not
TLE2	252.605	1.59487	0.322135	4.95093	7.38613e-07	1.93572e-05	Up
AKAP2	9396.01	0.425008	0.085934	4.94575	7.58526e-07	1.98535e-05	Not
SMARCC1	3236.02	0.75774	0.153383	4.94019	7.80453e-07	2.04011e-05	Not
ALOX15B	5.6765	6.14992	1.24686	4.93233	8.12565e-07	2.12133e-05	Up
AKR1C3	985.825	1.06088	0.215282	4.92784	8.31444e-07	2.16783e-05	Up
ADCYAP1R1	28.7207	-3.28912	0.667733	-4.9258	8.4018e-07	2.1878e-05	Down
SFRP1	5384.42	-1.25756	0.255333	-4.92516	8.42904e-07	2.19209e-05	Down
MGARP	101.821	-1.42168	0.288699	-4.92445	8.46e-07	2.19733e-05	Down
ASAH1	2120.77	-0.846786	0.172138	-4.91921	8.68928e-07	2.25276e-05	Not
GALM	237.641	-1.11399	0.226475	-4.91882	8.70662e-07	2.25276e-05	Down
SLC1A4	961.715	-0.801117	0.162864	-4.91893	8.70175e-07	2.25276e-05	Not
MYOM3	113.699	2.13896	0.43501	4.91705	8.78589e-07	2.27038e-05	Up
NFKBIA	3987.39	1.22091	0.248435	4.91441	8.90515e-07	2.29827e-05	Up
GABPB1	522.697	0.874948	0.178414	4.90403	9.38909e-07	2.4201e-05	Not
DGKG	121.481	-1.61892	0.330192	-4.90297	9.43967e-07	2.43006e-05	Down
SGCB	4192.87	-0.609539	0.124363	-4.9013	9.52038e-07	2.44774e-05	Not
SORL1	1321.48	-1.01166	0.206431	-4.90072	9.54874e-07	2.45193e-05	Down
LOC101927825	88.4903	-1.663	0.33964	-4.89636	9.76297e-07	2.50378e-05	Down
LRRN1	427.015	-1.5679	0.320276	-4.89546	9.80758e-07	2.50889e-05	Down
MMP10	7.90583	6.63468	1.35522	4.89564	9.79869e-07	2.50889e-05	Up
SLC26A2	1451.16	-1.0131	0.207005	-4.8941	9.8755e-07	2.52309e-05	Down
HSPA12B	36.9078	-4.60944	0.942142	-4.89251	9.95573e-07	2.53975e-05	Down
PPM1K	1484.29	-0.765308	0.156438	-4.89207	9.97816e-07	2.53975e-05	Not
PSTPIP2	183.613	1.08626	0.222038	4.89224	9.96969e-07	2.53975e-05	Up
CD163	7670.99	2.37436	0.485465	4.8909	1.00375e-06	2.55165e-05	Up
B3GALNT2	1302.19	-0.762722	0.156064	-4.88723	1.02263e-06	2.5964e-05	Not
CCT4	1847.26	0.451876	0.0925123	4.8845	1.03691e-06	2.62937e-05	Not
LPCAT4	243.614	-0.700572	0.143556	-4.88013	1.06013e-06	2.68492e-05	Not
TGFB2	1083.64	-1.54264	0.31614	-4.87963	1.06287e-06	2.68851e-05	Down
BRINP3	12.7051	-5.23672	1.07427	-4.87467	1.0899e-06	2.75347e-05	Down
AR	2163.68	-0.664395	0.136349	-4.87277	1.10046e-06	2.77668e-05	Not
HCFC1R1	162.618	-2.14813	0.44124	-4.86839	1.12512e-06	2.83539e-05	Down
PODN	71.5049	-2.44164	0.502048	-4.86336	1.1541e-06	2.90481e-05	Down
MGLL	1032.48	-1.03228	0.212342	-4.86141	1.16553e-06	2.92997e-05	Down
AHNAK	134100	-0.702463	0.14456	-4.85932	1.1779e-06	2.9574e-05	Not
CA5B	292.419	-1.06335	0.219113	-4.85299	1.21617e-06	3.04972e-05	Down
C5orf27	158.183	4.80279	0.990035	4.85113	1.22761e-06	3.07082e-05	Up
SPSB1	1330.92	0.967393	0.199412	4.85122	1.22703e-06	3.07082e-05	Not
PA2G4	1819.79	0.645315	0.133054	4.85004	1.23439e-06	3.08022e-05	Not
RNF145	1570.92	0.70408	0.145169	4.85005	1.23428e-06	3.08022e-05	Not
GPR124	243.532	-1.2832	0.264818	-4.84561	1.26221e-06	3.14193e-05	Down
SELP	88.1544	-5.58734	1.15305	-4.84572	1.26153e-06	3.14193e-05	Down
PHKA1	417.052	0.926436	0.191271	4.84358	1.27517e-06	3.17032e-05	Not
P4HA1	2194.15	0.905943	0.187051	4.84329	1.27709e-06	3.17121e-05	Not
TBC1D4	322.711	-1.38712	0.286444	-4.84254	1.28188e-06	3.17922e-05	Down
CCDC85A	11.3854	-5.9015	1.21975	-4.83829	1.30959e-06	3.24398e-05	Down
CLIC4	33507	0.695741	0.143824	4.83746	1.31508e-06	3.25363e-05	Not
SCN3A	124.436	-1.68685	0.348781	-4.83641	1.32207e-06	3.26695e-05	Down
MID1IP1	587.14	1.22376	0.25317	4.83376	1.33979e-06	3.30672e-05	Up
TRIM9	69.7997	3.26379	0.676244	4.82636	1.39054e-06	3.42781e-05	Up
C6	132.341	-4.62852	0.959425	-4.82427	1.40519e-06	3.45972e-05	Down
PLAGL2	341.016	0.981292	0.2035	4.82207	1.42076e-06	3.48961e-05	Not
TLCD2	314.414	1.03506	0.214648	4.82212	1.42038e-06	3.48961e-05	Up
CIRH1A	500.635	0.795183	0.165	4.81928	1.44079e-06	3.53455e-05	Not
SCN2B	12.8715	-5.46833	1.13481	-4.81873	1.44472e-06	3.53992e-05	Down
PDGFA	4818.5	1.31444	0.272929	4.81605	1.46428e-06	3.58352e-05	Up
ASCC1	440.629	0.870629	0.180946	4.81153	1.49777e-06	3.66108e-05	Not
LOC100507403	39.6288	-2.62672	0.546176	-4.80929	1.51466e-06	3.69791e-05	Down
TTLL11	409.155	-1.09126	0.227032	-4.80663	1.53499e-06	3.74307e-05	Down
DHX37	193.021	0.925736	0.192657	4.8051	1.54676e-06	3.76723e-05	Not
KIAA0895L	131.031	1.26617	0.263606	4.80326	1.56103e-06	3.79744e-05	Up
RNF19B	804.099	0.921719	0.191906	4.80297	1.56328e-06	3.79838e-05	Not
CPNE2	269.641	-0.860248	0.17929	-4.79807	1.60201e-06	3.88784e-05	Not
AHCTF1	4294.09	0.633743	0.13215	4.79564	1.62153e-06	3.93051e-05	Not
LPL	789.527	-4.12546	0.860323	-4.79524	1.6248e-06	3.93375e-05	Down
MPZ	115.824	-3.70702	0.773381	-4.79327	1.64084e-06	3.96787e-05	Down
PKHD1L1	38.686	-3.91382	0.816961	-4.79071	1.66194e-06	4.01412e-05	Down
HSPA6	164.572	2.28603	0.477255	4.78995	1.6682e-06	4.02445e-05	Up
FTH1	30969.4	1.75596	0.366663	4.78903	1.67591e-06	4.03349e-05	Up
RPS3	1538.9	0.827767	0.172843	4.78913	1.67506e-06	4.03349e-05	Not
CYBRD1	13516.4	-0.651582	0.136124	-4.78669	1.69555e-06	4.07423e-05	Not
REXO2	1227.63	0.81003	0.169231	4.78654	1.69684e-06	4.07423e-05	Not
CASQ2	927.018	-2.45573	0.513249	-4.78467	1.71266e-06	4.10736e-05	Down
SLC6A8	275.608	1.57613	0.329579	4.78226	1.73333e-06	4.15203e-05	Up
DIO2	848.897	2.38113	0.497935	4.78201	1.73547e-06	4.15228e-05	Up
FBLN2	578.601	-1.22714	0.256677	-4.78089	1.7452e-06	4.17065e-05	Down
PLIN1	82.73	-2.87162	0.601133	-4.77701	1.7792e-06	4.24691e-05	Down
MPC1	609.763	-1.1253	0.235588	-4.77655	1.78328e-06	4.24957e-05	Down
TMEM2	1101.8	1.13585	0.237804	4.77641	1.7845e-06	4.24957e-05	Up
NME1	427.346	1.26072	0.264083	4.77395	1.80646e-06	4.29683e-05	Up
CSRNP3	384.841	-1.58007	0.331059	-4.77277	1.81706e-06	4.31462e-05	Down
TMEM54	65.8114	1.5233	0.319172	4.77265	1.81818e-06	4.31462e-05	Up
CYGB	37.7108	-3.64247	0.763315	-4.77192	1.82481e-06	4.32531e-05	Down
SUCNR1	28.2457	-3.23372	0.677699	-4.77161	1.82755e-06	4.32677e-05	Down
PLS3	21463.7	-0.867115	0.181745	-4.77106	1.83256e-06	4.33357e-05	Not
SARNP	1405.07	0.792667	0.16623	4.7685	1.856e-06	4.38391e-05	Not
HIST1H1D	213.369	0.836897	0.175521	4.76809	1.85984e-06	4.38789e-05	Not
ROBO4	103.017	-3.15087	0.660976	-4.76699	1.86995e-06	4.40663e-05	Down
NCAM1	376.533	-1.60413	0.336587	-4.76589	1.88023e-06	4.42572e-05	Down
PARD3B	1437.09	-0.601848	0.126402	-4.76138	1.92277e-06	4.51878e-05	Not
VDR	215.99	1.13865	0.239151	4.76123	1.92421e-06	4.51878e-05	Up
RFC2	207.862	1.33515	0.280475	4.76031	1.93298e-06	4.53414e-05	Up
VIT	62.1107	-6.3091	1.32546	-4.75992	1.93669e-06	4.53761e-05	Down
WFS1	1099.07	-1.1467	0.241018	-4.75772	1.95795e-06	4.58215e-05	Down
NPTN	1100.52	-0.645709	0.135727	-4.75741	1.96096e-06	4.58391e-05	Not
MPZL1	3012.19	0.605501	0.12732	4.75573	1.97727e-06	4.61674e-05	Not
PAMR1	52.6323	-3.17738	0.670727	-4.73722	2.16669e-06	5.0532e-05	Down
RAB27A	1026.05	0.77412	0.163511	4.73435	2.19756e-06	5.11347e-05	Not
TSPAN11	25.6651	-4.24859	0.897373	-4.73447	2.19624e-06	5.11347e-05	Down
BIRC3	1689.67	2.49228	0.526675	4.7321	2.2221e-06	5.16401e-05	Up
ODC1	1072.52	0.911038	0.192531	4.73189	2.22435e-06	5.16401e-05	Not
B3GALNT1	441.185	-1.03802	0.219484	-4.72935	2.25244e-06	5.22326e-05	Down
CUBN	213.441	-0.809992	0.171347	-4.72719	2.27647e-06	5.26695e-05	Not
PCSK1	124.838	3.91493	0.828162	4.72725	2.27578e-06	5.26695e-05	Up
C14orf37	173.068	-1.16734	0.246995	-4.72616	2.288e-06	5.28762e-05	Down
ZBTB40	1339.51	-0.563936	0.119421	-4.72223	2.33271e-06	5.38484e-05	Not
KDR	425.821	-3.25256	0.689083	-4.72013	2.35694e-06	5.42845e-05	Down
TMEM39B	89.6005	1.60516	0.340062	4.72021	2.35604e-06	5.42845e-05	Up
ROR2	16.2817	-4.7995	1.01788	-4.71519	2.41482e-06	5.55545e-05	Down
MIDN	513.925	1.09274	0.231776	4.71465	2.42122e-06	5.56388e-05	Up
KDM6B	586.115	1.19286	0.253271	4.7098	2.47958e-06	5.69157e-05	Up
TARS	1692.56	0.587992	0.12489	4.70807	2.50076e-06	5.73371e-05	Not
NR4A2	563.91	-1.82134	0.387082	-4.7053	2.53492e-06	5.80549e-05	Down
DAAM1	2119.94	-0.581756	0.123652	-4.70477	2.54146e-06	5.80618e-05	Not
LARP6	750.552	1.00569	0.213755	4.70488	2.54017e-06	5.80618e-05	Up
TEX10	426.567	0.853801	0.181483	4.70459	2.54379e-06	5.80618e-05	Not
C6orf141	9.67009	-6.56562	1.39679	-4.7005	2.5952e-06	5.91688e-05	Down
SLC1A7	14.2668	-6.23974	1.32764	-4.69989	2.60307e-06	5.92817e-05	Down
RP11-290F20.3	40.379	4.18455	0.890416	4.69954	2.60745e-06	5.93152e-05	Up
AKAP10	768.5	0.537265	0.114338	4.69894	2.61518e-06	5.94245e-05	Not
JAG2	43.2879	-3.25866	0.694325	-4.69327	2.68874e-06	6.10277e-05	Down
SRP72	2232.31	0.621312	0.132396	4.69283	2.69446e-06	6.10893e-05	Not
LOC101928558	9.1911	-5.60264	1.19415	-4.69174	2.70896e-06	6.12977e-05	Down
UBP1	2699.55	0.510557	0.108822	4.69168	2.70967e-06	6.12977e-05	Not
GABARAPL2	1586.75	-0.900544	0.192142	-4.68686	2.77431e-06	6.26902e-05	Not
LAPTM5	1396.18	1.27835	0.272902	4.68429	2.80928e-06	6.34098e-05	Up
CD55	5064.51	-1.50652	0.321647	-4.68376	2.81654e-06	6.35032e-05	Down
THSD1	71.5984	-2.73185	0.583294	-4.68348	2.82042e-06	6.35203e-05	Down
KHDRBS3	227.821	1.01777	0.21745	4.68049	2.86187e-06	6.43826e-05	Up
RAB3C	9.33829	-6.51678	1.39297	-4.67834	2.89212e-06	6.49911e-05	Down
GIMAP6	197.165	-1.79118	0.382896	-4.67799	2.89707e-06	6.50306e-05	Down
TOP1MT	320.74	1.09879	0.234915	4.67741	2.90523e-06	6.51418e-05	Up
SHANK3	44.5797	-3.51626	0.752397	-4.67341	2.96233e-06	6.63491e-05	Down
ME3	265.249	-0.911417	0.195189	-4.6694	3.02076e-06	6.75833e-05	Not
ZMAT1	619.019	-0.936519	0.200624	-4.66804	3.04089e-06	6.79588e-05	Not
DPY19L2	98.9086	-1.48483	0.318301	-4.66487	3.08818e-06	6.87573e-05	Down
KRT16	115.292	3.74887	0.803615	4.66501	3.08602e-06	6.87573e-05	Up
MYCT1	18.5905	-4.62313	0.991081	-4.66474	3.09014e-06	6.87573e-05	Down
RIMKLBP1	49.9612	-2.64005	0.565892	-4.66528	3.08199e-06	6.87573e-05	Down
KIAA1324L	562.19	-0.651785	0.139784	-4.66281	3.11918e-06	6.93276e-05	Not
ADCY9	1746.36	-0.662619	0.142521	-4.64926	3.33128e-06	7.36637e-05	Not
AKR1C1	431.648	1.25744	0.270465	4.64919	3.33234e-06	7.36637e-05	Up
DLC1	2091.51	-0.782371	0.168281	-4.64919	3.33238e-06	7.36637e-05	Not
MMP16	837.036	-1.05312	0.226494	-4.64963	3.32534e-06	7.36637e-05	Down
SLFN12	388.851	-0.781063	0.167996	-4.6493	3.33058e-06	7.36637e-05	Not
PDZRN3	1267.06	-0.908866	0.195503	-4.64885	3.3379e-06	7.37056e-05	Not
SPHKAP	143.622	-4.24627	0.913912	-4.64626	3.3801e-06	7.45565e-05	Down
SREBF2	617.802	-0.708042	0.152419	-4.64536	3.39491e-06	7.48021e-05	Not
EXOC6	488.454	-0.859666	0.185177	-4.64241	3.44373e-06	7.57955e-05	Not
NCALD	989.456	-0.913922	0.196906	-4.64141	3.46037e-06	7.60796e-05	Not
TFPI2	512.116	1.52898	0.32953	4.63987	3.48626e-06	7.65659e-05	Up
PIK3R5	102.209	1.53052	0.330147	4.63587	3.5544e-06	7.79783e-05	Up
ST7-OT3	166.417	-0.916875	0.197797	-4.63544	3.56187e-06	7.80579e-05	Not
DACH1	14.9319	-6.90261	1.48931	-4.63478	3.57319e-06	7.81828e-05	Down
HOXB3	75.08	-2.08304	0.449469	-4.63444	3.5791e-06	7.81828e-05	Down
RAB13	1889.22	0.890235	0.192088	4.63451	3.57776e-06	7.81828e-05	Not
VIM	71990	-0.644272	0.13913	-4.63074	3.64366e-06	7.95075e-05	Not
AATF	872.64	0.75738	0.163602	4.62941	3.66717e-06	7.98492e-05	Not
ARL6IP5	4938.18	-0.619709	0.133859	-4.62957	3.66427e-06	7.98492e-05	Not
C16orf89	32.563	-4.21362	0.910386	-4.62839	3.68528e-06	8.01578e-05	Down
AGTR1	118.893	-1.88129	0.40675	-4.62517	3.74295e-06	8.13252e-05	Down
CXXC4	143.696	-1.45115	0.31381	-4.62429	3.75881e-06	8.14956e-05	Down
NYNRIN	517.608	-0.818435	0.176978	-4.6245	3.75512e-06	8.14956e-05	Not
SLC7A5	111.857	2.55355	0.552429	4.6224	3.79334e-06	8.21568e-05	Up
PCDHG	3148.37	0.635581	0.13751	4.62207	3.79921e-06	8.21964e-05	Not
ITLN1	236.759	-7.11384	1.53935	-4.62133	3.81289e-06	8.24045e-05	Down
ATP8B2	889.933	-0.796198	0.172305	-4.62086	3.82152e-06	8.2416e-05	Not
FREM1	1169.18	-1.51165	0.327126	-4.621	3.81895e-06	8.2416e-05	Down
RP11-401P9.5	27.8257	-1.86369	0.40346	-4.61926	3.85103e-06	8.29435e-05	Down
TBL1X	2387.92	-0.668435	0.144711	-4.6191	3.85414e-06	8.29435e-05	Not
ADI1	1198.92	-0.664283	0.14385	-4.61789	3.87662e-06	8.33391e-05	Not
OSBPL1A	469.955	-0.797859	0.172813	-4.61688	3.89554e-06	8.36575e-05	Not
CAB39L	1033.95	-0.837721	0.181598	-4.61306	3.96793e-06	8.51221e-05	Not
PRPF4	310.085	0.60864	0.132062	4.60874	4.05121e-06	8.68172e-05	Not
HOXD8	15.6833	-5.4341	1.18021	-4.60434	4.13785e-06	8.85804e-05	Down
RELA	800.389	0.779471	0.169329	4.60329	4.15876e-06	8.89345e-05	Not
CH25H	23.1092	-3.95781	0.860076	-4.6017	4.19065e-06	8.95222e-05	Down
TUBA1C	2415.98	0.942774	0.204896	4.60124	4.19981e-06	8.96238e-05	Not
SEPP1	2645.3	-1.89806	0.4126	-4.60023	4.2202e-06	8.99646e-05	Down
PLEKHG1	126.734	-1.18665	0.258046	-4.59859	4.25365e-06	9.05828e-05	Down
ZNF33B	811.652	-0.801095	0.174217	-4.59826	4.26036e-06	9.06306e-05	Not
ACTA2	31538.4	-1.70365	0.37059	-4.59713	4.28358e-06	9.10294e-05	Down
CLASP2	3067.46	-0.723078	0.157779	-4.58286	4.5867e-06	9.73692e-05	Not
TIFA	322.028	1.03481	0.225838	4.58207	4.60398e-06	9.76341e-05	Up
FZD10-AS1	6.86645	-4.84997	1.05867	-4.5812	4.62318e-06	9.79392e-05	Down
KCTD2	543.508	0.777329	0.169705	4.58048	4.63912e-06	9.80937e-05	Not
LURAP1L	261.717	-0.951586	0.20775	-4.58043	4.64012e-06	9.80937e-05	Not
STK32B	244.644	-0.991526	0.216503	-4.57973	4.65582e-06	9.83233e-05	Not
GIGYF2	402.114	0.548194	0.1198	4.57591	4.74147e-06	0.000100028	Not
CXorf36	144.917	-4.56231	0.997465	-4.5739	4.78721e-06	0.000100889	Down
LDOC1	961.772	-1.17471	0.256841	-4.57368	4.79236e-06	0.000100893	Down
CIITA	171.254	-1.57073	0.343556	-4.57199	4.83113e-06	0.000101604	Down
RPL22L1	123.671	1.17703	0.257554	4.57003	4.87647e-06	0.000102451	Up
AFAP1L2	203.896	-1.87499	0.410477	-4.56783	4.92799e-06	0.000103427	Down
KLF11	505.708	-0.949216	0.207844	-4.56696	4.94859e-06	0.000103752	Not
KLF9	4338.79	0.773642	0.169425	4.56628	4.96467e-06	0.000103982	Not
IL17RD	377.166	-1.02155	0.223802	-4.56454	5.0058e-06	0.000104736	Down
ARHGAP21	2963.26	-0.492378	0.107888	-4.56378	5.02416e-06	0.000104904	Not
FAM110D	8.51055	-6.38273	1.39854	-4.56385	5.02231e-06	0.000104904	Down
EIF2S2	1115.5	0.763483	0.167317	4.5631	5.04037e-06	0.000105134	Not
ADORA3	198.622	1.47325	0.322959	4.56172	5.07371e-06	0.000105666	Up
ATP1B2	68.6724	-1.99193	0.436673	-4.56161	5.07624e-06	0.000105666	Down
C15orf48	7.27277	5.91507	1.2968	4.56128	5.08417e-06	0.000105723	Up
RNU11	158.575	-3.00452	0.65936	-4.55673	5.19557e-06	0.000107929	Down
SEMA3C	1170.61	-1.02517	0.224995	-4.55641	5.20342e-06	0.000107982	Down
GNAZ	219.214	-0.881164	0.193399	-4.55619	5.20886e-06	0.000107984	Not
DNAJB9	1174.71	1.20662	0.264953	4.55407	5.26166e-06	0.000108968	Up
ANGPTL7	154.899	-2.15622	0.473556	-4.55326	5.28203e-06	0.000109278	Down
KIF13A	4051.85	-0.489595	0.107551	-4.55221	5.3086e-06	0.00010969	Not
SLC19A2	311.995	1.09726	0.241048	4.55204	5.31273e-06	0.00010969	Up
AK2	1269.49	0.485343	0.10672	4.54781	5.42059e-06	0.000111804	Not
ENG	922.804	1.47812	0.325151	4.54596	5.46867e-06	0.000112567	Up
LBH	2225.9	-1.22634	0.269755	-4.54611	5.46456e-06	0.000112567	Down
CNN2	1197.71	-0.993156	0.218507	-4.54519	5.48851e-06	0.000112857	Not
UCHL1	623.098	-1.06766	0.234909	-4.54499	5.49383e-06	0.000112857	Down
IRAK3	462.851	0.828779	0.182536	4.54035	5.61601e-06	0.00011525	Not
COL15A1	1718.37	-1.48128	0.326301	-4.53962	5.63564e-06	0.000115536	Down
FGF9	9.76533	-5.98969	1.31953	-4.53927	5.64486e-06	0.000115609	Down
MSANTD3	303.236	0.808896	0.17845	4.53289	5.81817e-06	0.000119001	Not
RRP12	178.595	1.26534	0.279155	4.53274	5.82221e-06	0.000119001	Up
TTLL3	313.608	-0.822962	0.181583	-4.53215	5.83865e-06	0.000119218	Not
ARF3	3005.71	0.513856	0.1134	4.53135	5.86089e-06	0.000119552	Not
FRK	836.08	-0.735944	0.162437	-4.53064	5.88041e-06	0.00011971	Not
RASGEF1B	398.284	1.56313	0.345006	4.53073	5.87809e-06	0.00011971	Up
ZNF259	680.588	0.541901	0.119615	4.53039	5.88748e-06	0.000119734	Not
WSCD2	238.406	-2.77772	0.61325	-4.52952	5.91191e-06	0.00012011	Down
TSR1	395.663	0.706648	0.156082	4.52742	5.97081e-06	0.000121186	Not
ANO5	725.584	-1.08912	0.240668	-4.52542	6.02743e-06	0.000122092	Down
COL28A1	58.8686	-4.66848	1.03159	-4.5255	6.0252e-06	0.000122092	Down
WTIP	187.667	-1.32045	0.291891	-4.52377	6.0749e-06	0.000122931	Down
JADE1	1596.07	0.869554	0.192319	4.52142	6.14263e-06	0.000124178	Not
WDR12	387.597	1.06302	0.235145	4.52069	6.16384e-06	0.000124483	Up
DIAPH3	46.3069	-2.17808	0.481832	-4.52042	6.17171e-06	0.000124518	Down
GIMAP4	555.438	-1.76087	0.389643	-4.51919	6.20759e-06	0.000125118	Down
KCNJ3	206.46	-1.59364	0.352904	-4.51578	6.30829e-06	0.000127021	Down
BUD31	1000.72	0.800892	0.17746	4.51309	6.38888e-06	0.000128514	Not
MPZL2	80.317	-3.94567	0.87431	-4.51289	6.39506e-06	0.000128514	Down
CHI3L2	388.354	4.95792	1.0989	4.51171	6.43059e-06	0.000129101	Up
CSRP1	9090.63	-1.11081	0.246241	-4.51105	6.45077e-06	0.000129378	Down
GXYLT2	280.91	-0.919953	0.20406	-4.50824	6.53677e-06	0.000130974	Not
SERPINI1	353.428	-1.28319	0.284818	-4.50531	6.62766e-06	0.000132664	Down
FTH1P7	84.1888	2.31847	0.514635	4.50508	6.63488e-06	0.000132678	Up
PTGR1	454.295	0.935718	0.20779	4.50318	6.69429e-06	0.000133734	Not
ZNF521	207.257	-2.01481	0.447475	-4.50263	6.71175e-06	0.000133952	Down
ABCD2	41.8819	-3.26656	0.726466	-4.49651	6.90777e-06	0.000137729	Down
C3orf58	1380.37	-0.692614	0.154048	-4.49609	6.92152e-06	0.000137868	Not
PRR13	438.575	0.590271	0.131421	4.49144	7.0744e-06	0.000140775	Not
PSMD12	1335.17	0.577793	0.12867	4.49052	7.10507e-06	0.000141247	Not
PCYOX1	5037.76	-0.522498	0.116387	-4.48933	7.14476e-06	0.000141898	Not
TAF9B	414.528	-0.724062	0.161317	-4.48845	7.17445e-06	0.000142348	Not
DACT1	1120.29	-1.12234	0.250206	-4.48568	7.26829e-06	0.000144069	Down
FGFR2	149.012	-1.13523	0.253274	-4.48222	7.387e-06	0.00014627	Down
POLR3A	568.161	0.671826	0.149893	4.48203	7.3937e-06	0.00014627	Not
C10orf128	115.563	-1.86919	0.417512	-4.47698	7.57075e-06	0.000149627	Down
KIAA1683	81.983	-1.97834	0.442008	-4.4758	7.61272e-06	0.00015031	Down
KDM2A	1956.37	0.498662	0.111428	4.47519	7.63418e-06	0.000150588	Not
PDGFC	2027.87	-0.608477	0.135979	-4.47478	7.64917e-06	0.000150738	Not
ELTD1	259.515	-3.36571	0.752385	-4.47339	7.69901e-06	0.000151573	Down
CANX	15672.9	0.457452	0.102314	4.47104	7.78384e-06	0.000153095	Not
PLD5	270.995	-1.19285	0.266823	-4.47057	7.80131e-06	0.00015329	Down
STX7	2786.23	-0.581653	0.130137	-4.46954	7.83892e-06	0.00015388	Not
KLF17	47.0984	2.61785	0.585998	4.46734	7.91966e-06	0.000155315	Up
MFAP2	184.67	1.34346	0.300756	4.46692	7.93533e-06	0.000155473	Up
CNTNAP3	92.0776	-2.24592	0.503525	-4.46039	8.18117e-06	0.000160135	Down
KRT222	11.3808	-6.80047	1.52475	-4.46005	8.19406e-06	0.000160233	Down
FLT1	647.911	-2.54231	0.570113	-4.45931	8.22234e-06	0.000160629	Down
PIK3C2B	825.843	-0.867008	0.194435	-4.45911	8.23012e-06	0.000160629	Not
SLC31A1	542.943	0.606328	0.136021	4.45762	8.28753e-06	0.000161595	Not
COBLL1	733.359	-0.821202	0.184278	-4.45633	8.33759e-06	0.000162415	Not
ZNF385B	41.6077	-3.66134	0.822154	-4.45334	8.45436e-06	0.000164532	Down
HHEX	67.7101	-1.71011	0.384049	-4.45284	8.47428e-06	0.000164605	Down
LOC102724841	187.438	-1.37139	0.307967	-4.45304	8.46628e-06	0.000164605	Down
IGFBP6	351.42	-1.49714	0.336348	-4.45115	8.54098e-06	0.000165742	Down
SH3PXD2B	987.079	0.676584	0.152039	4.45006	8.58452e-06	0.000166428	Not
PTK2	1238.18	-0.700615	0.157449	-4.44979	8.59558e-06	0.000166484	Not
KIAA1462	3023.42	0.607842	0.136719	4.44592	8.75164e-06	0.000169346	Not
RERGL	167.151	-2.48147	0.558565	-4.44258	8.88856e-06	0.000171831	Down
ST6GALNAC1	8.8977	-5.85878	1.31902	-4.44177	8.92215e-06	0.000172317	Down
SLC12A4	1006.54	-0.761732	0.171536	-4.44065	8.96858e-06	0.000172885	Not
TXLNA	1841.88	0.526111	0.118475	4.44069	8.96703e-06	0.000172885	Not
ADIRF	1924.64	1.23316	0.277746	4.43987	9.00139e-06	0.000173353	Up
EIF3I	1036.39	0.56614	0.127524	4.43948	9.01786e-06	0.000173506	Not
FAM13C	280.665	-1.32308	0.298104	-4.43832	9.06645e-06	0.000174276	Down
FAM117A	173.695	-1.15341	0.259899	-4.4379	9.08398e-06	0.000174448	Down
ANKFY1	1208.99	-0.622594	0.140337	-4.43642	9.14654e-06	0.000175484	Not
P4HB	10047.3	0.647348	0.146041	4.43264	9.30883e-06	0.00017843	Not
CTPS1	972.232	-0.977144	0.220473	-4.43204	9.33477e-06	0.00017859	Not
SLC38A1	2733.12	0.772162	0.174221	4.43209	9.33237e-06	0.00017859	Not
KDELC2	2398.82	-0.634719	0.143228	-4.43154	9.35608e-06	0.00017883	Not
HSPD1	2619.71	0.735343	0.16598	4.4303	9.41039e-06	0.000179695	Not
TUSC1	249.237	1.09611	0.247423	4.4301	9.41902e-06	0.000179695	Up
2023-03-02	174.294	-1.0429	0.235426	-4.42983	9.4309e-06	0.000179753	Down
ENO1P4	252.255	-0.845676	0.190956	-4.42865	9.48254e-06	0.000180568	Not
SLC50A1	246.731	1.15633	0.261224	4.42659	9.57347e-06	0.000182129	Up
PTGS1	222.472	1.2964	0.293014	4.42437	9.67247e-06	0.00018384	Up
SCARF1	30.4603	-1.65038	0.373249	-4.42166	9.79468e-06	0.000185989	Down
CBFA2T3	19.8083	-3.6059	0.815837	-4.41988	9.87549e-06	0.000187174	Down
CDK18	410.837	1.44172	0.32619	4.41988	9.87541e-06	0.000187174	Up
ZNF483	1095.4	-0.6595	0.149363	-4.41541	1.00821e-05	0.000190912	Not
IGFBP5	41220.6	1.79085	0.405666	4.4146	1.01199e-05	0.000191449	Up
RUNX1T1	806.993	-0.785771	0.178046	-4.4133	1.01806e-05	0.000192419	Not
MAVS	2361.6	0.501126	0.113565	4.41268	1.02097e-05	0.000192791	Not
NPEPL1	217.429	-0.752599	0.17057	-4.41226	1.02299e-05	0.000192993	Not
DKK3	12140.4	-0.796636	0.180633	-4.41024	1.03254e-05	0.000194613	Not
FNDC5	80.527	-2.07289	0.470142	-4.40908	1.03809e-05	0.000195298	Down
LINC00310	83.3984	-1.29457	0.293611	-4.40914	1.03783e-05	0.000195298	Down
ARHGAP29	1340.01	-0.787433	0.178628	-4.40822	1.04222e-05	0.000195893	Not
SMIM12	825.718	0.577381	0.131057	4.40556	1.0551e-05	0.000198131	Not
OAF	49.6808	-2.17061	0.492747	-4.40512	1.05725e-05	0.000198351	Down
SMOC2	8097.89	-0.805753	0.183167	-4.39902	1.08743e-05	0.000203826	Not
TSPAN31	526.761	0.564739	0.128386	4.39878	1.08864e-05	0.000203864	Not
LPHN3	117.496	-2.08386	0.47384	-4.39781	1.09348e-05	0.000204583	Down
ZFYVE21	866.539	-0.748809	0.170312	-4.39669	1.09915e-05	0.000205453	Not
ALPL	14.5652	-5.36492	1.22038	-4.39611	1.10208e-05	0.000205813	Down
GAREM	795.806	-1.09807	0.249959	-4.39298	1.11806e-05	0.000208604	Down
KHSRP	602.32	0.67162	0.152896	4.39266	1.11971e-05	0.000208722	Not
ABCF2	639.232	0.694391	0.158113	4.39174	1.12448e-05	0.00020942	Not
LOXL2	397.264	1.2488	0.284535	4.38891	1.13919e-05	0.000211964	Up
PLCG2	131.291	-1.68311	0.38354	-4.38834	1.14217e-05	0.000212325	Down
C1QL3	46.9193	-3.32443	0.757747	-4.38725	1.14791e-05	0.000213018	Down
DPP4	63.9818	-2.60757	0.594354	-4.38724	1.14799e-05	0.000213018	Down
LONRF2	1074.66	-1.00739	0.22964	-4.38681	1.15024e-05	0.000213241	Down
NRD1	2777.74	0.582177	0.132737	4.38593	1.15493e-05	0.000213915	Not
TSPYL2	1596.16	0.932848	0.212808	4.38352	1.16779e-05	0.0002161	Not
UBE2D4	465.176	-0.751521	0.171717	-4.37652	1.20589e-05	0.000222947	Not
AGTR2	7.50051	-6.20166	1.41751	-4.37505	1.21405e-05	0.000224253	Down
MLLT11	247.312	1.18238	0.270291	4.37446	1.21732e-05	0.000224651	Up
VPRBP	1205.43	0.542368	0.124018	4.37331	1.22375e-05	0.000225634	Not
GPX4	1174.25	-0.843124	0.192831	-4.37235	1.22914e-05	0.000226423	Not
SRGN	2143.63	1.06516	0.243657	4.37154	1.23371e-05	0.000227059	Up
SEC16B	140.913	-1.06341	0.243317	-4.37046	1.23983e-05	0.000227978	Down
KIAA0020	951.4	0.745024	0.170566	4.36795	1.25419e-05	0.000230411	Not
PCCB	338.055	-0.932323	0.213464	-4.36759	1.25626e-05	0.000230582	Not
XG	389.068	-1.09754	0.251386	-4.36596	1.26564e-05	0.000232095	Down
DAZAP1	769.613	0.834669	0.191199	4.36546	1.26857e-05	0.000232422	Not
NT5E	2966.89	0.822174	0.188407	4.36381	1.27814e-05	0.000233965	Not
HEY2	792.007	-0.939755	0.215388	-4.36308	1.28241e-05	0.000234536	Not
AKR1E2	121.021	-1.13051	0.259176	-4.36195	1.28908e-05	0.000235332	Down
EIF2B4	434.087	0.632431	0.144988	4.36196	1.28903e-05	0.000235332	Not
GALNT16	145.959	-1.48762	0.341084	-4.36144	1.2921e-05	0.00023546	Down
OLR1	79.8828	3.17915	0.728894	4.36161	1.2911e-05	0.00023546	Up
CCT2	1074.16	0.652415	0.14975	4.3567	1.32038e-05	0.00023997	Not
NDRG2	954.096	-0.759132	0.174242	-4.35677	1.31993e-05	0.00023997	Not
TRPS1	3947.77	0.595117	0.136595	4.35681	1.31969e-05	0.00023997	Not
CCDC180	146.25	-1.11281	0.255505	-4.35534	1.32863e-05	0.000241038	Down
POLR1C	197.42	0.882437	0.202607	4.3554	1.32823e-05	0.000241038	Not
MXD1	909.373	0.880461	0.20226	4.35312	1.34217e-05	0.00024306	Not
PSMA6	850.924	0.69717	0.16015	4.35322	1.34154e-05	0.00024306	Not
IDS	6286.55	-0.629414	0.144638	-4.35164	1.35121e-05	0.00024448	Not
LCN10	13.6525	-4.61624	1.06156	-4.34856	1.37033e-05	0.000247719	Down
UBE2J1	2742.32	0.816365	0.187762	4.34787	1.37468e-05	0.000248284	Not
MYOCD	203.788	-1.44274	0.331854	-4.34751	1.37689e-05	0.000248463	Down
FUT10	383.472	-0.612185	0.140859	-4.34608	1.3859e-05	0.000249867	Not
NXN	198.72	-1.21645	0.280137	-4.34235	1.4097e-05	0.000253933	Down
GBE1	1406.05	0.965181	0.222395	4.33995	1.42515e-05	0.000256489	Not
SCNN1B	6.99469	-6.10067	1.40604	-4.33891	1.4319e-05	0.000257477	Down
MAPK6	1268.7	0.564954	0.130302	4.33572	1.45287e-05	0.000261016	Not
AC005022.1	54.6655	-1.63679	0.377802	-4.33241	1.47487e-05	0.000264734	Down
PHF21A	1404.74	0.621553	0.143552	4.32981	1.4924e-05	0.000267644	Not
CMTM3	166.586	-0.834564	0.192774	-4.32924	1.49624e-05	0.000267861	Not
VWFP1	7.95936	-5.39092	1.24519	-4.32941	1.49511e-05	0.000267861	Down
TNFSF8	201.903	1.50517	0.347955	4.32576	1.5201e-05	0.000271893	Up
RBM3	3549.69	-0.752178	0.173944	-4.32424	1.53055e-05	0.000273523	Not
PLD1	1056.16	-0.666495	0.154152	-4.32361	1.53496e-05	0.00027407	Not
IFI27	48.5336	-2.91296	0.673815	-4.32309	1.53859e-05	0.000274476	Down
CPNE8	721.471	0.660103	0.152762	4.32111	1.55248e-05	0.0002766	Not
SOX6	52.0602	-1.59743	0.369689	-4.321	1.55322e-05	0.0002766	Down
MEGF6	1061.75	-1.20201	0.278244	-4.31998	1.5604e-05	0.000277636	Down
FAM103A1	340.201	0.915119	0.21189	4.31885	1.56845e-05	0.000278825	Not
HIBCH	465.664	-0.566753	0.131328	-4.31554	1.5921e-05	0.000282783	Not
SOS1	4525.07	0.744153	0.172468	4.31472	1.59803e-05	0.000283587	Not
SSC5D	161.939	-2.41024	0.558698	-4.31403	1.60304e-05	0.000284229	Down
HGS	374.662	0.794502	0.184261	4.31182	1.61914e-05	0.000286833	Not
AC147651.4	70.1052	2.43091	0.56398	4.31028	1.63047e-05	0.000288588	Up
FILIP1	1735.56	-1.02505	0.237836	-4.30989	1.63333e-05	0.000288843	Down
HFE	212.978	-0.940198	0.218232	-4.30825	1.64548e-05	0.00029074	Not
NEAT1	16260.6	0.995567	0.231168	4.30667	1.65728e-05	0.000292571	Not
C2orf40	230.112	-1.43871	0.334096	-4.30629	1.66019e-05	0.0002926	Down
ODF2	657.018	0.5179	0.120266	4.30627	1.66032e-05	0.0002926	Not
MAD2L2	102.618	1.22036	0.283771	4.30053	1.70394e-05	0.000300026	Up
EMP1	1102.23	-1.06727	0.248254	-4.29912	1.7148e-05	0.000301677	Down
RAN	2178.7	0.56187	0.130751	4.29727	1.72917e-05	0.000303904	Not
UACA	4287.63	-0.860762	0.200321	-4.29691	1.73194e-05	0.000303904	Not
WRB	232.478	-1.00825	0.234642	-4.29697	1.7315e-05	0.000303904	Down
TMEM19	434.271	-0.790053	0.184098	-4.29148	1.77484e-05	0.000311164	Not
FHAD1	4.79336	5.90481	1.37631	4.29033	1.78406e-05	0.00031251	Up
ADAMTS18	9.68462	-6.57208	1.5321	-4.28958	1.79011e-05	0.0003133	Down
KLHL25	52.2012	1.72145	0.401355	4.28909	1.79408e-05	0.000313725	Up
CPQ	1268.54	-0.604778	0.141032	-4.28823	1.80104e-05	0.000314402	Not
FMN1	426.799	1.06258	0.247782	4.28835	1.80009e-05	0.000314402	Up
BRD4	2614.84	0.554793	0.129448	4.28585	1.82038e-05	0.000317505	Not
PGF	95.0918	2.13386	0.498136	4.28369	1.83817e-05	0.000320333	Up
LOC101928166	14.1457	-3.97804	0.928715	-4.28338	1.84074e-05	0.000320506	Down
MFSD4	20.0442	-2.60054	0.607423	-4.28126	1.85839e-05	0.000323027	Down
PLEKHA4	456.473	1.2981	0.303202	4.28128	1.85818e-05	0.000323027	Up
TFG	1333.87	0.57769	0.134986	4.27963	1.87201e-05	0.000325116	Not
HYAL2	141.374	-1.17825	0.275484	-4.27701	1.89422e-05	0.000328692	Down
CALCRL	420.222	-1.2098	0.2829	-4.27641	1.89931e-05	0.000329295	Down
CDC14B	854.13	-0.644232	0.150712	-4.27458	1.91496e-05	0.000331726	Not
RP11-664H17.1	246.431	1.22947	0.287641	4.27433	1.9171e-05	0.000331813	Up
ARHGEF25	1045.77	-0.757407	0.177222	-4.27378	1.92183e-05	0.00033235	Not
CNNM2	462.741	-0.785118	0.183753	-4.27268	1.93137e-05	0.000333716	Not
BBS2	667.702	-0.666441	0.155985	-4.27245	1.93333e-05	0.00033377	Not
CDC37L1	1011.83	1.09052	0.255372	4.27033	1.95187e-05	0.000336609	Up
MEOX2	296.195	-1.75224	0.410343	-4.27019	1.95309e-05	0.000336609	Down
WTAP	1581.47	0.69414	0.162569	4.26981	1.95643e-05	0.0003369	Not
ADAM17	916.809	0.613959	0.143829	4.26867	1.96643e-05	0.000337827	Not
COLQ	177.3	-1.2324	0.288686	-4.26898	1.96365e-05	0.000337827	Down
LOC102723625	66.9487	1.52529	0.357327	4.26863	1.96679e-05	0.000337827	Up
MTF1	786.102	0.446338	0.104596	4.26725	1.979e-05	0.000339366	Not
NCOA3	766.297	0.577034	0.135224	4.26724	1.97909e-05	0.000339366	Not
PRDX6	1638.94	0.494345	0.115915	4.26474	2.00139e-05	0.0003429	Not
GPR116	474.817	-2.98351	0.699685	-4.26408	2.00727e-05	0.000343618	Down
SNED1	2046.03	0.722096	0.169409	4.26245	2.02198e-05	0.000345845	Not
USP53	5328.11	0.798388	0.187443	4.25936	2.05009e-05	0.000350358	Not
GPR162	5.19867	5.73325	1.34657	4.25767	2.06566e-05	0.000352724	Up
PYGB	2247.36	-0.910234	0.21381	-4.25721	2.06996e-05	0.00035316	Not
PIK3IP1	452.795	-0.753851	0.177278	-4.25236	2.1153e-05	0.000360594	Not
SPAG4	36.0721	3.19947	0.752854	4.24978	2.13978e-05	0.000364461	Up
ZNF280D	2124.45	-0.610164	0.143654	-4.24747	2.16202e-05	0.000367941	Not
ADAMTSL3	3116.54	-0.564508	0.132952	-4.24596	2.1766e-05	0.000370113	Not
PILRB	200.994	-0.92383	0.217763	-4.24236	2.21182e-05	0.000375788	Not
PCDHGC5	903.837	0.706268	0.166522	4.24129	2.22234e-05	0.00037726	Not
PPM1L	264.678	0.777281	0.183275	4.24108	2.2245e-05	0.000377312	Not
INPP5A	978.115	-0.848013	0.199983	-4.24043	2.23093e-05	0.000378087	Not
PTRF	11552.8	-0.866947	0.204474	-4.23989	2.23632e-05	0.000378685	Not
PSD3	712.531	-0.855286	0.201754	-4.23926	2.24262e-05	0.000379436	Not
AXIN2	426.919	0.946402	0.223404	4.23628	2.27256e-05	0.000384182	Not
LOC101054525	43.6063	-1.83645	0.433612	-4.23524	2.2831e-05	0.000385643	Down
CCL21	120.174	-5.32969	1.25888	-4.23367	2.29908e-05	0.00038802	Down
MPL	29.1369	-1.68519	0.398155	-4.23251	2.31103e-05	0.000389713	Down
FUT1	20.7812	-3.51794	0.831515	-4.23076	2.32906e-05	0.000392428	Down
CAPN6	69.0048	-3.12638	0.739089	-4.23004	2.33653e-05	0.00039336	Down
TMEM150C	34.1112	-3.421	0.808808	-4.22968	2.34023e-05	0.000393658	Down
KLHL3	270.178	-1.08343	0.25618	-4.22919	2.3453e-05	0.000394185	Down
BAG3	1183.5	0.797547	0.18861	4.22856	2.35193e-05	0.000394677	Not
FNDC4	142.634	1.0009	0.2367	4.22854	2.35211e-05	0.000394677	Up
FZD7	324.894	-1.20009	0.283864	-4.2277	2.36095e-05	0.000395833	Down
PPM1M	446.943	-0.713799	0.168874	-4.22681	2.37028e-05	0.00039707	Not
FGD5-AS1	3014.7	-0.556857	0.131773	-4.22587	2.38024e-05	0.000398411	Not
C12orf75	993.861	-1.09148	0.258515	-4.22211	2.42023e-05	0.000404771	Down
RGS5	104777	-0.839537	0.198854	-4.22188	2.42278e-05	0.000404864	Not
TFPI	2639.56	1.12826	0.26745	4.21857	2.45861e-05	0.000410418	Up
TRIP10	2016.1	0.664198	0.157451	4.21843	2.46005e-05	0.000410418	Not
GDF15	34.7997	3.12351	0.740685	4.21706	2.47513e-05	0.000412596	Up
WWP1	1035	-0.610847	0.144874	-4.21641	2.48224e-05	0.000413442	Not
RASD1	32.7933	-3.98229	0.945345	-4.21253	2.52529e-05	0.000420269	Down
DCBLD2	990.462	-0.607125	0.144199	-4.21033	2.55002e-05	0.000424037	Not
EFCC1	7.95178	-5.98764	1.42232	-4.20976	2.55641e-05	0.000424666	Down
TPMT	337.195	0.973827	0.231334	4.20962	2.55797e-05	0.000424666	Not
LINC00702	471.876	-1.20632	0.286626	-4.20869	2.56859e-05	0.000426079	Down
RBMS1	2675.45	0.779117	0.185173	4.20751	2.58199e-05	0.000427953	Not
PARP12	262.984	-0.656832	0.156226	-4.20436	2.61818e-05	0.000433599	Not
CXCL3	28.6978	4.44028	1.05702	4.20075	2.66029e-05	0.00043986	Up
KDM7A	1903.38	0.932548	0.221995	4.20075	2.66031e-05	0.00043986	Not
RXRG	12.7708	-4.78358	1.13927	-4.19882	2.68308e-05	0.000443264	Down
AFAP1L1	179.862	-1.35474	0.322758	-4.19737	2.70031e-05	0.000445749	Down
MYBL1	547.42	-1.20601	0.287348	-4.19703	2.70441e-05	0.000446063	Down
FRYL	2786.94	-0.552889	0.131776	-4.19568	2.7205e-05	0.000448354	Not
MYEF2	1694.56	-0.808623	0.192757	-4.19503	2.72832e-05	0.000449277	Not
SLC6A9	129.258	1.66944	0.398346	4.19092	2.77822e-05	0.000457124	Up
LOC101929130	31.9408	-3.37427	0.806306	-4.18485	2.85356e-05	0.000469142	Down
THSD7B	364.809	-1.20228	0.287355	-4.18397	2.86461e-05	0.000470578	Down
USP54	548.124	1.10804	0.264983	4.18157	2.89501e-05	0.000475188	Up
MLLT4	1013.24	-0.618302	0.147881	-4.18107	2.90141e-05	0.000475855	Not
CHEK2	91.8497	1.53986	0.368422	4.17961	2.92014e-05	0.000478155	Up
NDRG3	1182.08	-0.557337	0.133345	-4.17966	2.91945e-05	0.000478155	Not
GIMAP1	118.598	-2.12263	0.508136	-4.17728	2.95014e-05	0.000482679	Down
PROCR	208.139	1.1164	0.267284	4.17683	2.95593e-05	0.000483238	Up
DNAJC19P5	159.152	1.46727	0.351369	4.17587	2.96856e-05	0.000484912	Up
AMICA1	68.4628	-1.54781	0.370689	-4.1755	2.97332e-05	0.000485071	Down
ZCCHC5	47.2653	-2.78029	0.665869	-4.17542	2.9743e-05	0.000485071	Down
ASNS	403.378	0.703587	0.168528	4.17489	2.98127e-05	0.000485613	Not
GGT5	419.938	1.64687	0.394477	4.17481	2.9824e-05	0.000485613	Up
LURAP1	233.601	1.01145	0.242342	4.17366	2.99744e-05	0.000487672	Up
RASSF10	7.0415	-6.11646	1.46626	-4.17147	3.02637e-05	0.000491985	Down
ARL2BP	1045.84	-0.461077	0.110543	-4.17102	3.03238e-05	0.000492568	Not
BMP1	422.986	0.970225	0.23265	4.17033	3.04163e-05	0.000493283	Not
WDR17	137.775	-1.18569	0.284316	-4.17035	3.04137e-05	0.000493283	Down
AVPR1A	111.266	-2.6551	0.6367	-4.1701	3.0447e-05	0.000493387	Down
FGF10	37.675	-3.28803	0.789079	-4.16692	3.08741e-05	0.000499909	Down
HIPK3	11419.5	0.374072	0.0899108	4.16048	3.17576e-05	0.000513806	Not
YPEL1	200.992	-0.950317	0.22844	-4.16003	3.18211e-05	0.000514424	Not
FOXO3B	213.275	0.751428	0.180674	4.15902	3.19613e-05	0.00051628	Not
TNNT2	3.88972	-5.2569	1.26405	-4.15878	3.19948e-05	0.000516412	Down
KCNMA1	3905.38	-1.01966	0.245218	-4.15816	3.20824e-05	0.000517415	Down
DNAH14	17.4623	-3.68663	0.886727	-4.15757	3.21654e-05	0.000517931	Down
FGD5	543.155	-1.44407	0.347325	-4.15769	3.21481e-05	0.000517931	Down
PDE1B	503.83	0.94003	0.226112	4.15736	3.21947e-05	0.000517994	Not
MIR3605	65.4644	2.34873	0.564992	4.1571	3.22313e-05	0.000518172	Up
FBXL20	1592.9	-0.433248	0.104229	-4.15669	3.22886e-05	0.000518684	Not
SNRK	1063.47	-0.788864	0.189856	-4.15505	3.25212e-05	0.000522008	Not
ELK3	2073.74	0.874214	0.210439	4.15423	3.26382e-05	0.000523473	Not
CTHRC1	247.032	-1.57851	0.379994	-4.15403	3.26672e-05	0.000523525	Down
DOPEY1	1434.85	-0.415712	0.10008	-4.15379	3.27011e-05	0.000523575	Not
TSPAN8	95.8441	-2.25312	0.542444	-4.15365	3.27218e-05	0.000523575	Down
SKI	3261.73	0.490868	0.1182	4.15287	3.28334e-05	0.000524947	Not
FKBP1A	2052.72	0.573246	0.13806	4.15214	3.2938e-05	0.000526206	Not
ALDOC	677.052	1.01241	0.244154	4.1466	3.37443e-05	0.000538663	Up
CD109	2602.79	-0.894129	0.215722	-4.14482	3.40077e-05	0.000542018	Not
KANK3	20.0601	-3.46616	0.836236	-4.14495	3.39885e-05	0.000542018	Down
ARHGEF15	115.07	-3.60533	0.869938	-4.14435	3.40777e-05	0.00054244	Down
CRIP2	880.515	-1.23754	0.298623	-4.14414	3.41091e-05	0.00054244	Down
RAB7L1	866.447	0.649623	0.156758	4.14411	3.41142e-05	0.00054244	Not
EPM2A	410.126	-0.674888	0.162919	-4.14248	3.43577e-05	0.000545459	Not
IL33	2768.61	1.16575	0.281409	4.14254	3.43486e-05	0.000545459	Up
A2M-AS1	79.1743	-1.32116	0.318976	-4.14187	3.44492e-05	0.000546485	Down
FHOD3	951.359	-0.847694	0.204721	-4.14072	3.46215e-05	0.00054879	Not
CISD1	456.71	1.05866	0.255696	4.14032	3.46827e-05	0.000549332	Up
HN1L	574.241	0.464408	0.11218	4.13983	3.4756e-05	0.000550064	Not
PHKG1	87.8245	1.41986	0.343057	4.13883	3.49076e-05	0.000552034	Up
STAG3L4	174.054	-0.903439	0.218297	-4.13858	3.4946e-05	0.000552212	Not
CCNDBP1	790.694	-0.615951	0.148952	-4.13523	3.546e-05	0.000559254	Not
RGPD2	96.4515	2.23869	0.541339	4.13547	3.54227e-05	0.000559254	Up
UNC119B	633.202	0.720007	0.174119	4.13514	3.54741e-05	0.000559254	Not
RAB30	1261.48	-0.765582	0.18519	-4.13403	3.5645e-05	0.000561513	Not
BCAM	646.526	-1.00333	0.242779	-4.1327	3.58534e-05	0.000564358	Down
PM20D1	14.2141	-4.10013	0.992382	-4.13161	3.60231e-05	0.000566591	Down
NUP188	718.763	0.600448	0.145347	4.13112	3.60992e-05	0.00056735	Not
NAB1	1963.74	-0.53834	0.130335	-4.13042	3.62097e-05	0.000568646	Not
ARVCF	326.381	-1.32015	0.320042	-4.12492	3.7087e-05	0.000581974	Down
IL15RA	161.11	1.26032	0.305557	4.12467	3.7126e-05	0.000582137	Up
C19orf59	20.9201	3.98837	0.967047	4.12428	3.71903e-05	0.000582697	Up
ADK	203.106	1.47839	0.358621	4.12244	3.74888e-05	0.000586469	Up
MIR31HG	11.0357	4.20088	1.01901	4.12253	3.74742e-05	0.000586469	Up
CHMP4B	2439.85	0.4248	0.103077	4.1212	3.769e-05	0.000589163	Not
SETD7	8068.86	0.333452	0.0810087	4.11625	3.85082e-05	0.000601491	Not
PNMAL2	58.2979	-1.95987	0.476184	-4.11578	3.85873e-05	0.000602264	Down
PGM5P2	15.9352	-3.22243	0.783268	-4.11409	3.88715e-05	0.000606235	Down
ERG	6373.2	0.568797	0.138297	4.11288	3.90757e-05	0.000608952	Not
NUP98	2296.19	0.455507	0.110766	4.11234	3.91672e-05	0.000609911	Not
KLF4	547.584	-1.35359	0.329233	-4.11135	3.93355e-05	0.000612062	Down
SMG9	269.367	0.652528	0.158889	4.10681	4.01161e-05	0.000623732	Not
LOC101929296	181.906	1.07184	0.261025	4.10627	4.02095e-05	0.000624707	Up
STARD13	1144.63	-0.541223	0.131829	-4.10548	4.03473e-05	0.000626368	Not
XK	69.4844	-1.54429	0.376187	-4.10512	4.04097e-05	0.00062686	Down
TPO	8.68041	-6.40889	1.56292	-4.10059	4.12096e-05	0.00063878	Down
PPARG	103.481	-1.90575	0.464851	-4.09971	4.13677e-05	0.00064039	Down
TRPC6	65.254	-2.12264	0.517761	-4.09966	4.13765e-05	0.00064039	Down
ALDH2	574.812	-0.841518	0.205345	-4.09806	4.16622e-05	0.000642857	Not
DKC1	293.582	0.694155	0.169377	4.09828	4.16236e-05	0.000642857	Not
FLJ27255	7.81091	6.61438	1.61399	4.09815	4.16463e-05	0.000642857	Up
PPP2CB	1137.46	-0.512261	0.12499	-4.0984	4.16019e-05	0.000642857	Not
PPAPDC1B	537.86	0.702138	0.171384	4.09687	4.18774e-05	0.000645687	Not
HSPA12A	395.587	-1.00313	0.244988	-4.0946	4.22904e-05	0.00065156	Down
DGKI	412.791	-1.1053	0.270039	-4.09312	4.25602e-05	0.000655221	Down
REV1	859.315	-0.534567	0.130625	-4.09239	4.26948e-05	0.000656797	Not
CLCN4	249.516	-0.923922	0.225839	-4.09106	4.29409e-05	0.000659519	Not
RNF152	2525.35	-0.743986	0.181863	-4.09091	4.29691e-05	0.000659519	Not
THAP9	144.022	-0.743745	0.181798	-4.09106	4.29411e-05	0.000659519	Not
NMNAT2	59.9374	-2.84239	0.695307	-4.08796	4.35187e-05	0.000667451	Down
COX1	205235	-1.51126	0.369704	-4.08775	4.35583e-05	0.000667555	Down
RFC1	2348.9	0.597701	0.14623	4.0874	4.36242e-05	0.000668061	Not
ARHGEF9	1787.82	-0.662688	0.162139	-4.08716	4.36682e-05	0.000668232	Not
KCTD9	2664.97	-0.502317	0.123033	-4.08279	4.44987e-05	0.000680058	Not
LOC102724348	58.3281	-2.54358	0.623007	-4.08274	4.45079e-05	0.000680058	Down
KIAA1109	7324.3	-0.430453	0.105476	-4.08107	4.48293e-05	0.000684455	Not
BRPF3	1235.6	0.669462	0.16406	4.0806	4.49195e-05	0.000685318	Not
SLC35E1	818.368	0.590187	0.144644	4.08028	4.4982e-05	0.000685756	Not
ADCY4	64.66	-3.93343	0.964152	-4.07968	4.50976e-05	0.000686489	Down
SNX30	1028.36	-0.814258	0.199584	-4.07978	4.5079e-05	0.000686489	Not
RBMXL1	1850.97	0.566194	0.138798	4.07928	4.51759e-05	0.000687167	Not
TMEM106C	636.224	-0.657335	0.161159	-4.0788	4.5268e-05	0.000688054	Not
ACTN4	10924.7	-1.03395	0.253507	-4.07859	4.53092e-05	0.000688132	Down
FBN1	13826.6	0.593122	0.145429	4.07843	4.53409e-05	0.000688132	Not
CNTNAP3P2	341.451	-1.42059	0.348516	-4.07611	4.57947e-05	0.000694502	Down
HEY1	37.7471	-1.56432	0.383864	-4.0752	4.59739e-05	0.0006967	Down
FRZB	5720.39	-1.04226	0.255952	-4.0721	4.65921e-05	0.00070534	Down
NOLC1	1347.75	0.799483	0.196346	4.07182	4.66481e-05	0.00070534	Not
SCRN3	560.941	-0.614007	0.150793	-4.07185	4.66406e-05	0.00070534	Not
LIMS2	1235.81	-1.31791	0.323775	-4.07043	4.69259e-05	0.000709014	Down
RNF114	720.681	0.478942	0.117688	4.06957	4.70995e-05	0.000711108	Not
TMEM255A	31.8111	-3.14808	0.773696	-4.06889	4.72386e-05	0.000712679	Down
SLC4A8	66.4712	1.60977	0.395842	4.0667	4.76839e-05	0.000718864	Up
MTFP1	14.37	3.83784	0.944414	4.06373	4.82954e-05	0.000727544	Up
PRKCDBP	511.916	-1.33602	0.32913	-4.05926	4.92278e-05	0.000741041	Down
TPI1P1	38.969	1.70036	0.41901	4.05803	4.94877e-05	0.000744402	Up
DCAF5	1980.4	0.426777	0.105213	4.05633	4.9849e-05	0.000749282	Not
RBP5	17.2253	-4.58036	1.12957	-4.05495	5.01456e-05	0.000753184	Down
SH3D21	66.0233	2.00446	0.49438	4.05449	5.02435e-05	0.000754098	Up
ACVRL1	157.556	-1.57939	0.389599	-4.05389	5.03738e-05	0.000755496	Down
CLEC5A	320.823	2.15641	0.532287	4.05121	5.09536e-05	0.000763628	Up
CTSB	6860.44	0.787554	0.19443	4.05058	5.10906e-05	0.000765117	Not
PROM1	441.285	-2.26931	0.560563	-4.04827	5.15982e-05	0.000772151	Down
CPNE4	286.184	-2.33444	0.577198	-4.04443	5.24503e-05	0.000783829	Down
LINC00883	269.024	-0.848464	0.209787	-4.04441	5.24557e-05	0.000783829	Not
MUC1	69.495	2.27968	0.563723	4.04397	5.25543e-05	0.000784725	Up
SNRPD1	1280.89	0.976338	0.241586	4.04137	5.31398e-05	0.000792886	Not
PPRC1	789.855	0.76899	0.190324	4.04042	5.33547e-05	0.000794927	Not
TRIM36	354.41	-1.28667	0.318446	-4.04046	5.33471e-05	0.000794927	Down
CD248	144.798	-1.2134	0.300437	-4.03878	5.37309e-05	0.000799945	Down
ELOVL7	67.9744	-2.90358	0.718997	-4.03837	5.3823e-05	0.000800146	Down
LDLR	237.528	1.25379	0.310469	4.03837	5.3823e-05	0.000800146	Up
PTPRD	1919.22	-0.79103	0.1959	-4.03792	5.39272e-05	0.000801108	Not
SET	4926.58	0.550424	0.136329	4.03748	5.40277e-05	0.000802016	Not
FBXL2	413.279	-0.835738	0.207128	-4.03489	5.46271e-05	0.000810083	Not
MCAM	14091	-1.00154	0.248225	-4.03479	5.46508e-05	0.000810083	Down
HERC2P2	589.454	-0.798121	0.197844	-4.0341	5.48126e-05	0.000811889	Not
EIF3B	1693.27	0.493364	0.122333	4.03296	5.50777e-05	0.00081505	Not
IL10RB	404.951	0.427599	0.106029	4.03284	5.51062e-05	0.00081505	Not
WWTR1	9471.83	0.707175	0.175461	4.03039	5.56852e-05	0.000823017	Not
CHST10	116.579	-1.05521	0.261879	-4.02938	5.59241e-05	0.000825946	Down
EIF2S1	2283.09	0.368541	0.0915356	4.02621	5.66839e-05	0.000836561	Not
CCDC69	458.297	-0.965953	0.239979	-4.02516	5.69374e-05	0.000839084	Not
RPF1	653.878	0.660104	0.163992	4.02522	5.69223e-05	0.000839084	Not
DARS	1366.12	0.704528	0.175041	4.02494	5.69904e-05	0.000839257	Not
BEST1	70.1024	1.35221	0.336011	4.02431	5.71422e-05	0.000840586	Up
PURG	261.777	-0.937037	0.232849	-4.02422	5.71633e-05	0.000840586	Not
MAP3K13	541.055	0.895315	0.222584	4.02237	5.76159e-05	0.000846629	Not
FKBP4	961.732	0.646236	0.160724	4.02077	5.80085e-05	0.000851783	Not
LRRN4CL	28.9541	-3.61016	0.898204	-4.01931	5.83691e-05	0.000856386	Down
PXDC1	1774.9	-1.0703	0.2663	-4.01916	5.84062e-05	0.000856386	Down
TMX4	2152.29	-0.482189	0.119985	-4.01876	5.85049e-05	0.000857215	Not
SH2D3C	55.1259	-2.30241	0.573028	-4.01798	5.87001e-05	0.000859456	Down
CNTN4	56.849	-1.98969	0.495683	-4.01404	5.96876e-05	0.000873285	Down
TAB3	1350.06	0.489652	0.121996	4.01367	5.97832e-05	0.000874055	Not
ALDH6A1	958.766	-0.730172	0.181935	-4.01336	5.98605e-05	0.000874556	Not
FAM219B	998.066	-0.523037	0.130361	-4.0122	6.01545e-05	0.000877592	Not
NSUN5P2	100.426	-0.87482	0.218039	-4.01222	6.01492e-05	0.000877592	Not
PITPNM1	182.312	1.00319	0.25016	4.01021	6.06644e-05	0.000884396	Up
BCAP29	3434.51	-1.01241	0.252528	-4.0091	6.09494e-05	0.000887914	Down
SLC40A1	2699.69	-0.625899	0.156148	-4.00839	6.11352e-05	0.000889983	Not
C10orf71	10.7685	-5.10408	1.27381	-4.00695	6.15077e-05	0.000894765	Down
HEATR5B	1102.85	-0.362282	0.0904522	-4.00523	6.19559e-05	0.000900642	Not
LOC646588	14.0569	-4.55235	1.13775	-4.00118	6.30277e-05	0.000915568	Down
NABP2	313.564	0.757999	0.189821	3.99324	6.51763e-05	0.000946104	Not
BCR	416.914	1.20638	0.302155	3.99259	6.53544e-05	0.000948012	Up
MAP4	12311.4	-0.604685	0.151549	-3.99004	6.60632e-05	0.00095761	Not
HTRA1	8043.71	-0.677642	0.169906	-3.98833	6.65391e-05	0.000963822	Not
LOC102724783	113.655	-3.03395	0.760766	-3.98802	6.6626e-05	0.000964393	Down
LRRC1	344.725	-0.698755	0.175276	-3.98659	6.70287e-05	0.000969532	Not
EIF5	1062.56	0.605715	0.151964	3.98592	6.72193e-05	0.000971598	Not
ENPEP	83.7852	-2.26337	0.567869	-3.98573	6.72728e-05	0.000971681	Down
COL12A1	4693.49	-1.17365	0.294509	-3.98511	6.7449e-05	0.000972651	Down
RRS1	170.286	1.04096	0.261221	3.98499	6.74834e-05	0.000972651	Up
TM4SF18	88.9268	-3.3559	0.842072	-3.98529	6.73971e-05	0.000972651	Down
CASP10	85.7812	-1.55245	0.389673	-3.98397	6.77728e-05	0.000975678	Down
FABP3	130.927	-1.83244	0.459961	-3.98391	6.77894e-05	0.000975678	Down
DUSP4	86.0111	-1.95059	0.489664	-3.98353	6.78997e-05	0.000976574	Down
C15orf39	393.544	0.977169	0.245328	3.98311	6.80186e-05	0.000977594	Not
GADD45A	1399.1	0.930084	0.233569	3.98205	6.8324e-05	0.000981289	Not
KAL1	773.522	-0.965197	0.242538	-3.97957	6.9041e-05	0.000990887	Not
KCNK15	288.08	1.30794	0.328786	3.97808	6.94745e-05	0.000995704	Up
PAM	16660.5	-0.672964	0.169165	-3.97815	6.94536e-05	0.000995704	Not
ZBTB7B	474.714	0.869245	0.218602	3.97638	6.99726e-05	0.00100214	Not
CCDC159	82.8773	-1.3207	0.332196	-3.97566	7.01846e-05	0.00100376	Down
PCGF5	5385.69	-0.862356	0.216901	-3.97581	7.01399e-05	0.00100376	Not
FAM115A	518.141	-0.617824	0.155427	-3.97501	7.03752e-05	0.00100578	Not
FZD8	177.825	-1.14127	0.287383	-3.97123	7.15028e-05	0.00102117	Down
NRIP2	36.9213	-2.69964	0.679902	-3.97062	7.16846e-05	0.00102305	Down
TNFSF13	318.555	0.935834	0.235701	3.97042	7.17453e-05	0.0010232	Not
LTBP2	32973.8	-0.837221	0.210918	-3.96941	7.20506e-05	0.00102622	Not
SIGLEC10	52.0626	2.96316	0.746502	3.96939	7.20581e-05	0.00102622	Up
WDR74	182.731	0.713292	0.179723	3.96884	7.22247e-05	0.00102787	Not
ALKBH2	113.866	1.13056	0.284938	3.96773	7.25594e-05	0.00103192	Up
PPM1B	1755.22	-0.600441	0.151411	-3.96564	7.31992e-05	0.00104029	Not
ATP11C	1413.22	0.626606	0.158046	3.96471	7.34858e-05	0.00104363	Not
METTL1	115.87	1.29178	0.325896	3.96379	7.37706e-05	0.00104695	Up
RASSF3	188.091	-1.35281	0.341363	-3.96295	7.40287e-05	0.00104988	Down
ANKRD44	778.987	-0.772732	0.195212	-3.95843	7.54432e-05	0.00106919	Not
LRRC2	29.3057	-8.16899	2.06408	-3.9577	7.56749e-05	0.00107173	Down
ATP6V1C2	29.5269	-2.79767	0.707298	-3.95544	7.63946e-05	0.00108117	Down
C1GALT1	903.789	1.06313	0.268793	3.9552	7.64699e-05	0.00108148	Up
TUG1	4142.13	-0.381085	0.0963774	-3.95409	7.68273e-05	0.00108578	Not
RCAN3	77.0779	-1.26291	0.319547	-3.95217	7.74458e-05	0.00109376	Down
STEAP2	1757.55	0.976858	0.247293	3.95021	7.80817e-05	0.00110198	Not
HK2P1	4.50934	4.32068	1.09409	3.94911	7.84414e-05	0.00110629	Up
VHL	560.392	0.524682	0.132885	3.9484	7.86765e-05	0.00110883	Not
CEP170	2099.58	0.556148	0.140872	3.94789	7.88442e-05	0.00111043	Not
LOC101927426	6.11894	-5.90267	1.49579	-3.94619	7.94048e-05	0.00111755	Down
RSPH9	3.42061	4.78621	1.21318	3.94519	7.9736e-05	0.00112143	Up
OR51E1	7.64981	-6.22557	1.57816	-3.94483	7.98582e-05	0.00112237	Down
TAF11	398.677	0.892633	0.226294	3.94457	7.99418e-05	0.00112277	Not
GUCY1A2	227.53	-2.83198	0.718201	-3.94316	8.0414e-05	0.00112863	Down
AGO2	827.869	0.610492	0.154846	3.94257	8.06143e-05	0.0011291	Not
PLCL1	2215.65	-0.680632	0.172637	-3.94257	8.06129e-05	0.0011291	Not
TSLP	78.5821	1.63571	0.414877	3.94263	8.05937e-05	0.0011291	Up
TRAF3	429.081	0.720659	0.182841	3.94146	8.0988e-05	0.00113355	Not
SH3BGRL	2412.79	-0.757474	0.192238	-3.94028	8.13864e-05	0.00113835	Not
BMP6	80.4385	-2.31097	0.587124	-3.93609	8.28207e-05	0.00115761	Down
PSMG1	234.18	0.955836	0.242856	3.9358	8.29186e-05	0.00115788	Not
SHC4	812.489	-1.18592	0.301323	-3.9357	8.29537e-05	0.00115788	Down
SLFNL1-AS1	81.3421	-0.927758	0.235744	-3.93545	8.30422e-05	0.00115795	Not
WASF2	5656.1	0.46188	0.117367	3.93536	8.30727e-05	0.00115795	Not
SAV1	1642.6	0.688818	0.175065	3.93463	8.33235e-05	0.00116065	Not
HADH	490.349	-0.799659	0.203304	-3.93332	8.37822e-05	0.00116465	Not
LGI4	36.41	-2.07406	0.527262	-3.93364	8.3669e-05	0.00116465	Down
PLEKHB2	1014.04	0.463686	0.117886	3.93333	8.37776e-05	0.00116465	Not
S100A11	3048	0.822022	0.209034	3.93247	8.40759e-05	0.00116793	Not
PKDCC	431.228	-1.05781	0.269168	-3.92993	8.49713e-05	0.00117956	Down
SPARCL1	38823.7	-0.82024	0.20876	-3.92911	8.52624e-05	0.0011828	Not
SYNM	5186.57	-0.710779	0.180954	-3.92794	8.56752e-05	0.00118771	Not
PCDH20	182.679	-1.52591	0.388836	-3.9243	8.69834e-05	0.00120503	Down
GALNT11	711.802	-0.549818	0.140119	-3.92394	8.71126e-05	0.001206	Not
ALDH7A1	717.039	-0.539638	0.137539	-3.92354	8.72579e-05	0.00120719	Not
RYR3	189.241	-1.9337	0.493135	-3.92123	8.80967e-05	0.00121714	Down
TCEB1	291.981	0.958071	0.24432	3.92139	8.80405e-05	0.00121714	Not
SUSD5	18228.9	-0.730179	0.186347	-3.91838	8.9146e-05	0.0012308	Not
AKNA	725.325	0.658903	0.168224	3.91682	8.9725e-05	0.00123795	Not
NR5A2	25.2721	-4.56429	1.16551	-3.91614	8.99769e-05	0.00124058	Down
IGFBPL1	438.835	-1.29589	0.330959	-3.91555	9.01969e-05	0.00124277	Down
NBEA	666.744	-0.670834	0.171426	-3.91325	9.10603e-05	0.00125382	Not
ARHGEF37	375.016	-0.560636	0.143337	-3.91132	9.17938e-05	0.00126307	Not
ACOT11	100.324	-1.07627	0.27518	-3.91115	9.18561e-05	0.00126307	Down
ARNTL	262.244	1.63725	0.418696	3.91036	9.21575e-05	0.00126623	Up
TAF1D	723.723	0.755966	0.193331	3.91022	9.22107e-05	0.00126623	Not
PRPSAP1	298.164	-0.84422	0.215972	-3.90894	9.27029e-05	0.00127213	Not
GK	162.993	1.11125	0.284322	3.90842	9.29033e-05	0.00127402	Up
GPC2	4.62777	5.85743	1.49967	3.90581	9.3911e-05	0.00128697	Up
BZW1P2	46.9572	1.15063	0.294608	3.90563	9.39817e-05	0.00128708	Up
C14orf28	175.85	-0.882627	0.226272	-3.90074	9.58992e-05	0.00131035	Not
HLA-DOA	185.336	-1.48652	0.38106	-3.90102	9.57875e-05	0.00131035	Down
PTGES3P1	257.694	0.676608	0.173461	3.90064	9.5939e-05	0.00131035	Not
TGFB1I1	1069.08	-0.914877	0.234526	-3.90096	9.58118e-05	0.00131035	Not
ANKRD54	159.5	0.681779	0.174871	3.89875	9.66887e-05	0.00131882	Not
JHDM1D-AS1	92.33	1.39566	0.357969	3.89882	9.66638e-05	0.00131882	Up
PLEKHA5	655.026	-0.616827	0.158234	-3.8982	9.69118e-05	0.00132097	Not
DDAH2	425.828	-1.09837	0.281864	-3.89682	9.7462e-05	0.00132672	Down
MCTP1	70.7071	-2.26168	0.580392	-3.89682	9.74638e-05	0.00132672	Down
LOC147004	5.96798	6.22867	1.59884	3.89574	9.78993e-05	0.00133176	Up
CSAD	201.897	-0.797977	0.20487	-3.89504	9.81807e-05	0.00133427	Not
S100A16	344.335	0.886283	0.227546	3.89496	9.82154e-05	0.00133427	Not
BMS1P3	371.381	1.05829	0.271724	3.89471	9.83147e-05	0.00133473	Up
ZNF438	474.209	-0.66282	0.170251	-3.89319	9.89342e-05	0.00134224	Not
COLGALT2	49.4201	-2.99393	0.769722	-3.88963	0.000100399	0.00136121	Down
FAM133A	23.3172	-2.15468	0.55409	-3.88867	0.000100794	0.00136565	Down
CANT1	646.358	0.800896	0.205987	3.88809	0.000101038	0.00136639	Not
STS	741.204	-0.537378	0.138206	-3.88823	0.000100977	0.00136639	Not
VEZF1	2021.32	0.566725	0.14576	3.88806	0.00010105	0.00136639	Not
AKAP8	474.551	0.628524	0.161796	3.88466	0.000102473	0.00138471	Not
IL6	1066.4	2.86821	0.738508	3.88379	0.00010284	0.00138875	Up
CTSF	877.98	-0.787778	0.202918	-3.88225	0.000103494	0.00139666	Not
MGMT	108.066	-0.931891	0.240078	-3.88161	0.000103766	0.00139939	Not
COG5	1136.63	-0.64283	0.1657	-3.87948	0.00010468	0.00141079	Not
GALNT15	1276.9	1.61539	0.416576	3.87778	0.000105415	0.00141975	Up
BMP7	5.55785	-5.77341	1.48951	-3.87605	0.000106167	0.00142894	Down
POMZP3	102.888	-1.06259	0.274196	-3.87529	0.000106499	0.00143246	Down
USP46	455.357	-0.654984	0.169068	-3.87408	0.000107027	0.0014386	Not
C4orf33	160.039	-0.923822	0.238483	-3.87374	0.000107179	0.00143969	Not
NR4A1	556.159	-1.88837	0.487693	-3.87206	0.000107922	0.00144871	Down
TMEM170B	374.76	-0.926683	0.23942	-3.87053	0.0001086	0.00145686	Not
LIPE	28.1891	-3.5557	0.918846	-3.86975	0.000108948	0.00145961	Down
LOC101927119	65.4173	-1.68054	0.434266	-3.86983	0.00010891	0.00145961	Down
STK38L	8357.23	-0.948045	0.245038	-3.86897	0.000109295	0.00146329	Not
PRICKLE1	156.28	-1.48808	0.384697	-3.8682	0.000109642	0.00146696	Down
RNF115	1664.48	-0.745706	0.192832	-3.86713	0.000110123	0.00147244	Not
RNF144A	216.687	-1.08693	0.281139	-3.86618	0.000110553	0.00147721	Down
DTX1	7.4807	-5.89648	1.52525	-3.86591	0.000110674	0.00147786	Down
DIP2C	1743.61	-0.602788	0.155944	-3.86542	0.000110897	0.00147987	Not
MYH11	106232	-0.927988	0.240218	-3.86311	0.000111954	0.00149299	Not
SLC5A4	7.98709	-6.29101	1.62994	-3.85967	0.000113542	0.00151317	Down
HSBP1L1	73.8323	1.04912	0.272138	3.85512	0.000115674	0.00154058	Up
CTSO	1968.3	-0.533668	0.138471	-3.85402	0.000116196	0.00154651	Not
TLR5	216.664	0.989137	0.256699	3.85329	0.000116539	0.00155007	Not
SLC16A10	77.4289	2.16791	0.562702	3.85268	0.000116834	0.00155297	Up
ADCY1	120.562	-2.35255	0.611058	-3.84996	0.000118138	0.00156928	Down
AK5	35.1572	-2.48613	0.646303	-3.84669	0.000119725	0.00158932	Down
PPARD	444.156	0.816706	0.212415	3.84486	0.000120622	0.00160019	Not
ST6GALNAC5	94.2617	-1.37387	0.357598	-3.84194	0.000122066	0.00161829	Down
YEATS2	1339.1	0.529456	0.13784	3.84111	0.000122481	0.00162273	Not
FBXL17	844.297	-0.6059	0.157774	-3.84032	0.000122876	0.00162585	Not
POF1B	10.3532	-6.37547	1.66012	-3.84036	0.000122853	0.00162585	Down
MFHAS1	806.044	0.507447	0.132145	3.84008	0.000122992	0.00162633	Not
TCEANC	67.0168	-1.13681	0.296221	-3.83771	0.000124187	0.00164106	Down
PIM1	321.592	1.33312	0.347414	3.83726	0.000124415	0.00164301	Up
CARNS1	107.165	-1.59403	0.415533	-3.83611	0.000124998	0.00164964	Down
LINC01018	38.1073	-2.43638	0.635237	-3.83539	0.000125367	0.00165343	Down
MRVI1	9662.33	-0.698462	0.182161	-3.83431	0.000125916	0.00165959	Not
GREM2	10.1236	-5.02088	1.30965	-3.83376	0.000126201	0.00166228	Down
KCNK5	13.6345	-4.10346	1.07079	-3.83218	0.000127012	0.0016709	Down
LINC00941	26.7058	2.78574	0.726936	3.83217	0.00012702	0.0016709	Up
AJUBA	178.99	-1.0892	0.284284	-3.83138	0.000127429	0.00167519	Down
PRKAR2B	124.602	-1.2594	0.328728	-3.83113	0.000127557	0.00167579	Down
ZNF365	303.597	-0.882117	0.230273	-3.83074	0.00012776	0.00167737	Not
GMPR	257.225	-0.913554	0.238524	-3.83003	0.000128128	0.00168112	Not
ST14	75.4459	2.70229	0.705589	3.82983	0.000128232	0.0016814	Up
RANBP9	3741.44	0.6942	0.181278	3.82949	0.00012841	0.00168264	Not
ZMYND8	929.182	0.621426	0.162362	3.8274	0.000129502	0.00169587	Not
MYD88	432.615	0.837846	0.218972	3.82627	0.000130097	0.00170226	Not
SEMA6A	110.45	-1.92235	0.502423	-3.82616	0.000130157	0.00170226	Down
RGS16	196.389	1.77861	0.464899	3.8258	0.000130349	0.00170367	Up
TBK1	1054.68	0.518526	0.135661	3.82222	0.000132258	0.00172751	Not
DCHS2	9.83632	4.34861	1.13792	3.82154	0.000132622	0.00173115	Up
STEAP3	277.688	1.39587	0.365333	3.82083	0.000133003	0.00173502	Up
FSCN1	151.536	-1.16748	0.305572	-3.82062	0.000133114	0.00173535	Down
DAP	1205.84	-0.513182	0.134336	-3.82013	0.000133384	0.00173775	Not
PALM	63.9279	-2.12318	0.555949	-3.81902	0.000133984	0.00174445	Down
DMPK	1009.31	-1.03769	0.271769	-3.81828	0.000134384	0.00174854	Down
FGF10-AS1	4.9558	-5.60659	1.46864	-3.81753	0.000134792	0.0017522	Down
MIF	557.911	1.20106	0.314624	3.81745	0.000134837	0.0017522	Up
TWSG1	3856.52	-0.761721	0.199701	-3.81431	0.000136566	0.00177353	Not
RHOBTB3	659.268	0.933858	0.244856	3.81391	0.000136787	0.00177526	Not
ZFP36L1	4699.12	0.904891	0.237311	3.8131	0.000137236	0.00177995	Not
KCNA6	182.013	-1.65447	0.434065	-3.81157	0.000138086	0.00178983	Down
ADCY5	1856.06	-0.747548	0.196135	-3.81141	0.000138179	0.0017899	Not
C3orf70	641.047	-1.0326	0.271095	-3.80899	0.000139537	0.00180634	Down
LOC101928041	9.60077	-6.5567	1.72182	-3.808	0.000140098	0.00181245	Down
ADAM33	401.995	-1.33192	0.349827	-3.80736	0.000140458	0.0018148	Down
OAT	1296.21	-0.53231	0.139809	-3.80741	0.000140428	0.0018148	Not
MIR143HG	769.701	-1.02937	0.270384	-3.80709	0.000140613	0.00181565	Down
SF3B5	315.087	0.759553	0.19967	3.80405	0.00014235	0.00183692	Not
SPG21	826.587	0.604931	0.159082	3.80265	0.000143158	0.00184617	Not
SIAH2	556.061	0.528528	0.138996	3.80247	0.000143258	0.00184628	Not
PNO1	199.141	0.763753	0.200946	3.80078	0.00014424	0.00185776	Not
EPS15	1771.33	-0.400025	0.105286	-3.7994	0.000145049	0.00186582	Not
PATL1	939.562	0.578462	0.152248	3.79947	0.000145004	0.00186582	Not
PCMTD2	563.1	-0.600262	0.158033	-3.79833	0.000145675	0.00187268	Not
NFKBIZ	1486.82	0.975037	0.256716	3.79811	0.000145803	0.00187315	Not
SH3GL3	22.1743	-3.96691	1.04518	-3.79542	0.000147393	0.00189238	Down
PON3	6.60015	-6.01724	1.58569	-3.79472	0.000147812	0.00189656	Down
MSR1	1274.28	1.18156	0.311452	3.79373	0.000148401	0.00190292	Up
TSPAN13	29.3133	-2.66842	0.703466	-3.79325	0.000148691	0.00190543	Down
BTBD9	358.388	0.688532	0.181601	3.79146	0.000149764	0.00191678	Not
RBPMS2	75.4782	-2.06396	0.54437	-3.79146	0.000149765	0.00191678	Down
ANGPTL5	6.67118	-6.03467	1.59219	-3.79018	0.000150537	0.00192546	Down
ALOX5AP	212.706	1.4614	0.385665	3.7893	0.000151073	0.0019311	Up
LPAR4	67.8477	-1.66393	0.439191	-3.78862	0.000151488	0.00193519	Down
ITPRIP	782.67	0.978068	0.258396	3.78515	0.000153618	0.00195993	Not
SELL	125.242	-1.54373	0.407829	-3.78525	0.000153557	0.00195993	Down
HAS1	6.8721	-6.07788	1.60586	-3.78483	0.000153817	0.00196123	Down
PLXDC1	68.7478	-2.64565	0.699326	-3.78314	0.000154863	0.00197334	Down
ACTN2	495.186	-1.34182	0.355001	-3.77977	0.000156972	0.00199896	Down
MECOM	1468.1	-0.600826	0.159195	-3.77415	0.000160555	0.00204331	Not
FAM63B	1613.71	-0.664071	0.175978	-3.77361	0.000160905	0.00204543	Not
RARG	204.95	-0.672191	0.178131	-3.77358	0.000160923	0.00204543	Not
TF	37.7806	-4.56741	1.21141	-3.77034	0.000163027	0.00207089	Down
BMP4	456.967	-0.761876	0.202087	-3.77003	0.000163228	0.00207214	Not
TNFAIP3	669.659	1.30445	0.346096	3.76905	0.000163871	0.00207901	Up
ZNF385D	2611.26	0.64809	0.171962	3.7688	0.000164032	0.00207975	Not
PODXL2	42.6096	-1.65671	0.43967	-3.76807	0.000164516	0.00208459	Down
DNTTIP2	1191.9	0.672262	0.178474	3.76673	0.0001654	0.00209397	Not
FAM171B	250.38	-0.843497	0.223939	-3.76664	0.000165463	0.00209397	Not
MPV17L2	49.4028	1.44445	0.383535	3.76615	0.000165783	0.00209672	Up
EPB41L5	931.359	-0.490873	0.130344	-3.76599	0.000165893	0.00209681	Not
RPLP0	5320.47	0.558296	0.148276	3.76526	0.000166377	0.00210162	Not
ARHGEF12	7650.53	-0.37205	0.0988376	-3.76426	0.000167045	0.00210874	Not
FAXC	143.944	-1.33168	0.353893	-3.76294	0.000167925	0.00211854	Down
PDK1	755.961	0.897337	0.238497	3.76247	0.000168244	0.00212122	Not
TRIL	26.8899	-3.82757	1.01734	-3.76232	0.000168346	0.00212122	Down
EDN2	4.38352	5.7793	1.53654	3.76124	0.000169072	0.00212905	Up
RNF181	478.989	0.686095	0.182475	3.75995	0.000169949	0.00213876	Not
ENTPD3	4.92371	-5.58822	1.48637	-3.75964	0.000170158	0.00214007	Down
LAMC2	276.645	2.44187	0.650014	3.75665	0.000172205	0.00216448	Up
C20orf166-AS1	41.9975	-2.46211	0.655528	-3.75591	0.000172709	0.00216948	Down
FAM104A	711.243	0.572501	0.152488	3.7544	0.000173755	0.00217992	Not
GIMAP5	184.824	-1.47432	0.392683	-3.75447	0.00017371	0.00217992	Down
ABHD5	515.297	0.790114	0.21047	3.75405	0.000174001	0.00218086	Not
OTUD4	2246.4	0.555192	0.1479	3.75383	0.000174152	0.00218086	Not
SMAD3	1632.37	0.603586	0.160787	3.75396	0.000174065	0.00218086	Not
JAK2	417.591	-0.803389	0.21406	-3.75311	0.000174654	0.00218581	Not
CTSH	261.771	-1.11354	0.29677	-3.7522	0.00017529	0.00219241	Down
LOC101928439	75.2941	-1.63681	0.436679	-3.74832	0.000178026	0.00222527	Down
CCDC115	313.715	-0.810098	0.216268	-3.74581	0.000179811	0.0022462	Not
CCL3	25.9359	-2.09508	0.55934	-3.74562	0.000179949	0.00224655	Down
NR3C2	339.119	-0.791461	0.211328	-3.74518	0.000180265	0.00224911	Not
NOC2L	514.248	0.560989	0.14981	3.74468	0.000180622	0.0022508	Not
SDC4	1382.96	0.907073	0.24222	3.74483	0.000180517	0.0022508	Not
IL1RL1	155.38	3.13013	0.836184	3.74335	0.000181582	0.00225862	Up
MAGED2	1205.5	-0.646597	0.17272	-3.74361	0.000181392	0.00225862	Not
UBE2H	4781.4	-0.589281	0.15742	-3.74337	0.000181566	0.00225862	Not
GTF3C6	215.636	0.708787	0.1894	3.74228	0.00018236	0.0022659	Not
TMEM175	74.0736	-1.13473	0.303223	-3.74224	0.000182391	0.0022659	Down
NAALAD2	14.3165	-4.75891	1.27185	-3.74171	0.000182772	0.00226925	Down
LOC101928714	46.7764	-1.4219	0.38005	-3.74136	0.00018303	0.00227107	Down
WNK2	10.7904	-3.06324	0.818912	-3.74061	0.000183571	0.00227639	Down
MATR3	6.45856	4.27329	1.14344	3.73721	0.000186071	0.00230599	Up
IL31RA	106.1	-3.30881	0.885415	-3.73701	0.00018622	0.00230643	Down
LIMA1	1616.21	-0.609038	0.162998	-3.73649	0.00018661	0.00230985	Not
GPAM	620.452	-0.959558	0.256819	-3.73633	0.000186729	0.00230992	Not
CXCL6	9.31233	4.92819	1.3192	3.73574	0.000187164	0.00231248	Up
SLC7A1	680.907	0.661403	0.177047	3.73574	0.000187162	0.00231248	Not
LOC102724287	16.755	-3.90192	1.04458	-3.73539	0.000187426	0.00231431	Down
ZNF281	566.397	0.440846	0.118067	3.73385	0.000188574	0.00232709	Not
MYL12B	3831.38	-0.761377	0.203931	-3.7335	0.000188835	0.00232888	Not
NKX3-1	137.429	1.16681	0.312683	3.7316	0.000190271	0.00234518	Up
TMEM88	12.9992	-3.53178	0.946565	-3.73116	0.000190602	0.00234784	Down
BNC2	774.588	-0.866941	0.232375	-3.73078	0.000190888	0.00234851	Not
DNAJB11	617.546	0.84046	0.225269	3.73092	0.000190779	0.00234851	Not
CCNG2	2217.05	0.785485	0.210561	3.73044	0.000191143	0.00235023	Not
GPI	1506.17	0.565776	0.151678	3.7301	0.000191402	0.00235199	Not
PEX13	691.047	0.522683	0.140181	3.72865	0.000192512	0.0023642	Not
FCGRT	310.317	-0.87527	0.234844	-3.72703	0.000193749	0.00237795	Not
GCLM	354.853	0.789793	0.211939	3.72651	0.00019415	0.00238144	Not
SMPD3	6.77009	-5.7586	1.54542	-3.72625	0.000194352	0.00238248	Down
AC010987.6	3.77361	5.56615	1.49389	3.72595	0.000194578	0.00238381	Up
IPMK	301.929	0.945942	0.25399	3.72433	0.000195837	0.0023978	Not
RAB21	2477.4	0.621289	0.166834	3.72399	0.000196096	0.0023981	Not
SLC9B2	330.029	0.609511	0.163672	3.72399	0.000196097	0.0023981	Not
NIFK	479.402	0.638844	0.171678	3.72117	0.000198301	0.00242359	Not
ARHGAP28	28.8533	-2.65643	0.714319	-3.71883	0.000200149	0.0024447	Down
MSNP1	29.689	1.48862	0.400417	3.71768	0.00020106	0.00245436	Up
MARCO	91.2934	3.58473	0.964377	3.71714	0.00020149	0.00245541	Up
NAAA	281.284	-0.842814	0.226728	-3.71729	0.000201372	0.00245541	Not
PSME2P5	7.67548	4.41806	1.18862	3.71697	0.000201629	0.00245541	Up
UTP3	857.239	0.546834	0.147117	3.717	0.0002016	0.00245541	Not
CPEB2	158.448	-0.756008	0.203428	-3.71633	0.000202134	0.00246008	Not
ADAMTS17	59.2245	-1.11317	0.299583	-3.71572	0.000202623	0.00246456	Down
UNC13C	1006.73	-0.858261	0.231046	-3.71468	0.000203461	0.00247327	Not
AMY2B	77.9331	-1.0978	0.295568	-3.71422	0.000203829	0.00247484	Down
ZFP82	228.331	-0.777442	0.209315	-3.71422	0.000203833	0.00247484	Not
CALD1	69261.5	-0.67446	0.181678	-3.7124	0.000205305	0.00249122	Not
C1QTNF3	97.3472	-1.57651	0.424843	-3.7108	0.000206607	0.00250553	Down
PRRT2	122.796	-1.47271	0.39691	-3.71043	0.000206904	0.00250616	Down
ZNF131	524.659	0.559237	0.15072	3.71043	0.000206906	0.00250616	Not
RBM24	51.3712	-1.2839	0.346156	-3.70901	0.000208073	0.00251879	Down
STX1A	68.4799	2.21718	0.597899	3.70828	0.000208669	0.00252451	Up
LITAF	1979.43	0.715238	0.192928	3.70728	0.000209497	0.00253302	Not
WWP2	1541.07	-0.573554	0.154748	-3.70638	0.000210243	0.00254052	Not
RAB8B	2755.44	0.857008	0.231262	3.70578	0.000210737	0.00254444	Not
RPL28	3011.98	0.621401	0.167688	3.70569	0.000210817	0.00254444	Not
CASZ1	232.817	-1.05109	0.283655	-3.70553	0.000210949	0.00254453	Down
USP10	886.102	0.528343	0.142594	3.70523	0.000211199	0.00254603	Not
DDHD2	1518.87	-0.471324	0.127231	-3.70447	0.000211834	0.00255217	Not
PTPN13	894.278	-0.670165	0.180953	-3.70352	0.000212626	0.00256019	Not
ANKRD46	275.62	-0.692882	0.187095	-3.70337	0.000212752	0.0025602	Not
KCNIP2	68.2114	-2.42311	0.654361	-3.70302	0.00021305	0.00256227	Down
EMILIN1	2373.81	0.973258	0.262843	3.70282	0.000213219	0.00256279	Not
FLRT3	19.6415	-3.15594	0.852524	-3.70188	0.000214009	0.00257076	Down
WARS	1040.52	0.639699	0.172878	3.70029	0.000215354	0.00258539	Not
ACCS	184.469	-0.955739	0.258309	-3.69999	0.000215608	0.00258692	Not
C15orf38	1527.04	-0.408533	0.110438	-3.6992	0.000216278	0.00259343	Not
SLC1A3	407.188	1.50296	0.406407	3.69816	0.000217168	0.00260256	Up
SMAD7	1002.15	0.838673	0.226803	3.69781	0.000217469	0.00260463	Not
TREM1	176.197	3.05711	0.826814	3.69745	0.000217772	0.00260673	Up
NAT10	736.326	0.569976	0.154163	3.69722	0.00021797	0.00260756	Not
HBEGF	249.06	-1.4426	0.390209	-3.69699	0.000218174	0.00260847	Down
ANKRD35	255.475	0.943373	0.255318	3.69489	0.000219982	0.002627	Not
RPSAP36	32.2735	-1.02679	0.277887	-3.69499	0.000219896	0.002627	Down
H6PD	2261.64	0.490384	0.132738	3.69438	0.000220427	0.00262922	Not
SQRDL	601.792	0.471274	0.127564	3.69442	0.000220391	0.00262922	Not
IGSF3	208.934	-1.1221	0.303866	-3.69275	0.000221844	0.00264457	Down
PRND	6.30536	-5.95091	1.61165	-3.69242	0.000222129	0.00264642	Down
LOC100996570	44.7202	2.91825	0.790531	3.6915	0.000222934	0.00265445	Up
LEFTY2	365.393	-2.23831	0.6064	-3.69115	0.000223246	0.00265661	Down
LINC01099	25.1012	-3.24165	0.878755	-3.68891	0.000225215	0.00267848	Down
AGTPBP1	1132.93	-0.564815	0.153119	-3.68873	0.000225375	0.00267882	Not
ERMARD	184.155	-0.545558	0.147966	-3.68705	0.00022687	0.00269501	Not
GGTA1P	633.351	-0.897323	0.243452	-3.68583	0.000227962	0.0027064	Not
EI24	1201.96	0.419707	0.113889	3.68523	0.000228494	0.00271114	Not
CRIP1	314.476	-1.40252	0.380753	-3.68353	0.000230031	0.00272777	Down
TMEM140	263.337	0.772501	0.209741	3.68312	0.000230397	0.00273053	Not
MED13L	7005.04	0.442046	0.120063	3.68179	0.000231605	0.0027424	Not
SOX7	68.7727	-2.81465	0.764493	-3.68172	0.000231668	0.0027424	Down
MFAP4	7390.86	-0.991534	0.269332	-3.68146	0.0002319	0.00274354	Not
PDCD11	590.413	0.599934	0.162993	3.68074	0.000232555	0.00274969	Not
NPR1	1115.68	-1.02762	0.279251	-3.67992	0.000233309	0.002757	Down
ZFHX4	1274.99	-0.510925	0.138976	-3.67634	0.000236603	0.0027943	Not
ACAT1	919.695	-0.865621	0.23551	-3.67551	0.00023737	0.00280048	Not
SLC26A5	8.8954	-5.54582	1.50887	-3.67548	0.000237401	0.00280048	Down
ACOT9	809.582	-0.563813	0.153424	-3.67486	0.000237981	0.00280569	Not
TMED8	566.712	0.508468	0.138386	3.67428	0.000238518	0.00281039	Not
MT1F	108.994	3.32842	0.90599	3.67379	0.000238976	0.00281416	Up
RNF10	1534.73	0.473885	0.12905	3.67212	0.000240551	0.00283107	Not
CRABP1	4.40116	-5.13623	1.39886	-3.67172	0.000240927	0.00283385	Down
EMILIN3	4.43649	-5.4449	1.48315	-3.67117	0.000241439	0.00283824	Down
CD63	5386.35	0.632272	0.172243	3.67081	0.000241779	0.00284059	Not
LOC102724488	9.95106	-4.2867	1.16795	-3.67029	0.000242276	0.00284479	Down
SLC35A3	813.344	-0.419169	0.114233	-3.66942	0.000243106	0.00285288	Not
GALNT2	4955.08	0.491051	0.133851	3.66864	0.000243844	0.0028599	Not
TMEM176A	56.8371	-1.60131	0.436552	-3.6681	0.000244362	0.00286432	Down
ANKRD20A17P	12.8801	-4.84912	1.32211	-3.66772	0.000244725	0.00286692	Down
EFHD2	263.786	0.623798	0.1701	3.66723	0.000245188	0.00287069	Not
TNFSF10	424.807	-1.80402	0.492214	-3.66512	0.00024722	0.00289281	Down
CNN1	5125.57	-1.47833	0.403422	-3.66449	0.000247831	0.00289829	Down
PARD6G	69.452	-1.35092	0.368791	-3.6631	0.000249181	0.00291241	Down
DSP	131.144	-1.60817	0.439046	-3.66288	0.000249395	0.00291324	Down
TOX4	2032.96	0.418145	0.114241	3.6602	0.000252017	0.00294217	Not
RLF	2222.44	0.493314	0.134855	3.6581	0.000254088	0.00296466	Not
MSMP	5.49098	6.1013	1.66803	3.6578	0.000254393	0.00296587	Up
TPGS2	979.808	-0.489026	0.133697	-3.6577	0.000254484	0.00296587	Not
DLL4	93.9057	-1.99477	0.545677	-3.65559	0.000256596	0.00298877	Down
APOL1	756.997	0.91114	0.249295	3.65486	0.000257319	0.00299548	Not
SLC39A14	56.5397	3.02414	0.827987	3.6524	0.000259803	0.00302266	Up
PIEZO2	34.9589	-1.22376	0.335159	-3.65129	0.000260926	0.003034	Down
ABCE1	1394.93	0.599049	0.164101	3.65048	0.000261752	0.00304185	Not
TMEM159	541.651	-0.87218	0.238934	-3.6503	0.000261933	0.00304223	Not
ALS2CL	221.015	-0.926641	0.254021	-3.64789	0.000264405	0.00306918	Not
EIF4G1	3594.47	0.470167	0.12895	3.64613	0.000266222	0.0030885	Not
ESYT1	1677.11	-0.518201	0.142166	-3.64503	0.000267361	0.00309996	Not
POMP	852.146	0.522238	0.143285	3.64476	0.000267645	0.00310148	Not
CCDC86	244.799	1.04984	0.288201	3.64273	0.000269763	0.00312424	Up
C2orf68	495.096	-0.498716	0.136919	-3.64242	0.000270086	0.00312621	Not
ABCA6	178.232	-1.67478	0.459991	-3.6409	0.000271684	0.00314291	Down
ANXA11	2539.79	-0.545994	0.149988	-3.64025	0.000272378	0.00314915	Not
LOC101929484	35.7124	2.68951	0.73897	3.63954	0.00027313	0.00315604	Up
ASB2	122.314	-1.53011	0.420653	-3.63747	0.000275329	0.00317785	Down
C5orf24	2161.88	-0.571941	0.157232	-3.63756	0.00027523	0.00317785	Not
PXDN	2451.71	-0.586906	0.161484	-3.63445	0.00027857	0.00321343	Not
LOC100996724	958.768	-0.661434	0.182043	-3.63339	0.000279725	0.00322492	Not
NUDT5	414.462	0.755233	0.208062	3.62984	0.000283599	0.00326774	Not
SRPK3	40.3537	-2.73665	0.753994	-3.62954	0.000283927	0.00326966	Down
PTPLAD2	263.476	-0.869991	0.239831	-3.62752	0.000286154	0.00329158	Not
RNF169	1631.18	0.439497	0.121155	3.62756	0.000286108	0.00329158	Not
RCN2	1626.73	-0.58164	0.160354	-3.62722	0.000286492	0.00329361	Not
CAPRIN1	4688.33	0.297499	0.082029	3.62675	0.000287009	0.00329768	Not
NSDHL	110.085	1.03318	0.284891	3.62658	0.0002872	0.00329802	Up
KBTBD7	253.383	-0.875171	0.241381	-3.62569	0.000288194	0.00330757	Not
U2AF2	500.034	0.535762	0.147782	3.62536	0.00028856	0.00330989	Not
CYB5R1	537.937	-0.534117	0.14735	-3.62483	0.000289153	0.00331248	Not
HLA-DMB	176.453	-1.28928	0.355692	-3.62472	0.000289274	0.00331248	Down
SEPHS1	535.344	-0.534069	0.147338	-3.62478	0.000289205	0.00331248	Not
PNPLA7	117.619	-1.23748	0.341446	-3.62423	0.000289828	0.00331695	Down
ZNF362	819.632	-0.62667	0.172954	-3.62334	0.000290821	0.00332644	Not
SEC63	4010.17	0.39267	0.108422	3.62169	0.000292688	0.00334592	Not
MCMBP	1107.89	0.350847	0.0968869	3.6212	0.000293238	0.00334657	Not
RNF168	1057.25	0.445371	0.122989	3.62122	0.00029322	0.00334657	Not
VDAC1	1612.22	0.607511	0.167756	3.6214	0.000293014	0.00334657	Not
CYP2R1	194.377	-0.627702	0.173386	-3.62025	0.000294316	0.0033551	Not
VGLL3	1806.12	-1.04001	0.287266	-3.62035	0.000294202	0.0033551	Down
NAA50	2914	0.552495	0.152642	3.61954	0.000295125	0.00336245	Not
BCL2L13	1290.69	0.456187	0.126065	3.61867	0.000296124	0.00337194	Not
PDE10A	235.88	-1.0266	0.283757	-3.6179	0.000297	0.00338001	Down
CBLN1	11.8862	-5.32212	1.47151	-3.61677	0.000298304	0.00339295	Down
TRIM29	27.0743	-3.58554	0.991503	-3.61627	0.000298879	0.00339759	Down
FEZ1	760.98	-0.584264	0.161623	-3.61498	0.00030037	0.00341264	Not
CHODL	60.8269	-2.35882	0.652631	-3.61433	0.000301126	0.00341932	Down
NOL10	732.257	0.494784	0.137065	3.60986	0.000306364	0.00347685	Not
ATP9A	2925.26	-0.572323	0.158603	-3.60851	0.000307956	0.00349144	Not
PLXNA1	1046.83	-0.776623	0.215221	-3.60848	0.000307992	0.00349144	Not
CMYA5	326.603	-0.973107	0.269916	-3.60523	0.000311881	0.00353355	Not
ABCA8	1091.44	-1.56718	0.434858	-3.60389	0.000313492	0.00354983	Down
SEPT5-GP1BB	438.815	-0.746137	0.207097	-3.60283	0.00031477	0.00356231	Not
NUFIP2	4174.82	0.517705	0.143727	3.60201	0.000315771	0.00357166	Not
MANF	830.311	0.826734	0.229578	3.60111	0.000316864	0.00358003	Not
PCYT2	107.533	-1.06024	0.294412	-3.60123	0.000316712	0.00358003	Down
INPP4B	942.462	-0.615693	0.170995	-3.60066	0.000317416	0.00358229	Not
RFTN1	1560.05	-0.985265	0.273634	-3.60067	0.0003174	0.00358229	Not
CHD8	490.824	0.61593	0.171154	3.59869	0.000319822	0.00360744	Not
RPL23AP53	611.541	-0.609281	0.169332	-3.59816	0.00032048	0.00361286	Not
IFI44L	1397.06	-2.11259	0.587333	-3.59692	0.000322002	0.00362791	Down
PRRG3	7.47387	-5.59568	1.5558	-3.59664	0.000322349	0.00362791	Down
TNFRSF9	48.7721	2.84787	0.791812	3.59664	0.00032235	0.00362791	Up
SSRP1	1127.94	0.481947	0.13407	3.59474	0.00032472	0.00365256	Not
SLC26A10	55.2582	-1.69342	0.471404	-3.59229	0.00032779	0.00368506	Down
G3BP2	3836.09	0.37711	0.104985	3.59202	0.00032812	0.00368672	Not
HBB	111.903	-1.70058	0.473645	-3.59041	0.000330157	0.00370757	Down
FGR	79.3621	1.34732	0.375319	3.58981	0.00033092	0.00371408	Up
POLH	532.485	-0.460315	0.128269	-3.58868	0.000332356	0.00372814	Not
TRAC	45.5789	-1.72351	0.480303	-3.58838	0.000332744	0.00373043	Down
PPM1G	838.258	0.676227	0.188475	3.58788	0.000333376	0.00373546	Not
TOR1AIP1	3095.32	-0.355923	0.099214	-3.58743	0.000333955	0.0037399	Not
ZNF366	34.2061	-5.01088	1.39754	-3.58549	0.000336446	0.00376571	Down
ERLEC1P1	323.94	-1.14971	0.320956	-3.58212	0.000340813	0.0038125	Down
PCAT19	27.5965	-4.01722	1.12183	-3.58094	0.000342355	0.00382763	Down
HEATR1	1574.76	0.570544	0.159359	3.58024	0.000343281	0.00383589	Not
CNTNAP3P6	3.9281	4.36643	1.21971	3.57991	0.000343718	0.00383865	Up
EDNRB	218.131	-1.29469	0.361696	-3.57951	0.000344245	0.00384243	Down
ZNF608	723.587	0.818307	0.228654	3.57879	0.000345183	0.00385079	Not
IL1R2	37.6081	2.2993	0.642552	3.57839	0.000345714	0.00385249	Up
SERAC1	308.318	-0.671849	0.18775	-3.57842	0.000345673	0.00385249	Not
SGMS1	650.282	-0.581061	0.162435	-3.57718	0.000347315	0.00386821	Not
SPON1	198.152	-1.62115	0.453277	-3.5765	0.000348223	0.0038762	Down
EPHA5	27.5357	-3.51156	0.982049	-3.57575	0.000349225	0.00388522	Down
MAFF	1168.58	1.16578	0.326076	3.57518	0.000349986	0.00389157	Up
KCTD17	116.741	0.80454	0.225054	3.57487	0.000350397	0.00389401	Not
LINC00982	275.992	-1.47691	0.413159	-3.57468	0.000350661	0.00389481	Down
USP27X-AS1	28.6999	-2.06927	0.578953	-3.57417	0.000351347	0.0039003	Down
PDE5A	8947.63	-0.565196	0.158235	-3.57187	0.00035444	0.00393034	Not
SYNPO2	1097.57	-0.667501	0.186875	-3.57191	0.00035439	0.00393034	Not
SNRPF	294.969	0.856828	0.239912	3.57143	0.000355041	0.00393486	Not
UPF2	2050.18	0.612111	0.171399	3.57126	0.000355265	0.0039352	Not
ABCA9	438.55	-1.90266	0.532858	-3.57067	0.000356067	0.00393979	Down
SUN1	626.765	-0.718619	0.201251	-3.57077	0.000355938	0.00393979	Not
SH3BGRL3	2488.88	0.697438	0.195361	3.57	0.000356976	0.00394771	Not
SIRT4	3.3854	4.77874	1.33903	3.56881	0.000358601	0.00396351	Up
DGKA	525.942	0.671309	0.188143	3.56808	0.0003596	0.0039724	Not
GSTO1	666.104	0.681264	0.191151	3.564	0.000365239	0.0040325	Not
NICN1	106.662	-0.85593	0.240209	-3.56327	0.000366263	0.00404161	Not
NPTXR	405.33	-0.9992	0.280586	-3.56112	0.000369272	0.0040726	Not
POP1	115.593	1.00319	0.281833	3.55953	0.000371516	0.00409513	Up
FAM214A	811.284	-0.529665	0.148814	-3.55924	0.000371923	0.0040974	Not
NAT8L	8.91852	-6.15628	1.72983	-3.55888	0.000372433	0.00410079	Down
LOC102724720	90.0718	4.95443	1.39312	3.55637	0.000376019	0.00413804	Up
CTDSP2	2446.99	0.411535	0.11576	3.55508	0.000377865	0.00415611	Not
PCDHGC3	1684.54	0.492559	0.138616	3.5534	0.000380286	0.00418047	Not
NUDC	634.361	0.5983	0.168402	3.55281	0.00038114	0.0041876	Not
XPOT	1768.33	0.520212	0.146441	3.55235	0.000381805	0.00419263	Not
MDFI	10.7321	-4.18709	1.17939	-3.55022	0.000384905	0.0042244	Down
GRIP1	24.1232	-2.59546	0.731248	-3.54935	0.000386186	0.00423517	Down
TCEA3	474.552	-0.618845	0.174358	-3.54927	0.000386302	0.00423517	Not
AIG1	574.705	-0.477425	0.13459	-3.54725	0.000389276	0.00426546	Not
C16orf62	950.001	-0.365139	0.102956	-3.54657	0.000390287	0.00427424	Not
WEE1	1065.37	-0.75205	0.21206	-3.54641	0.000390517	0.00427446	Not
CDKL5	192.257	-0.892572	0.251825	-3.54442	0.000393477	0.00430223	Not
LOC101928173	3.76646	5.5573	1.5679	3.54443	0.000393467	0.00430223	Up
HIF1A-AS2	172.545	2.68118	0.756683	3.54334	0.000395097	0.00431762	Up
CKS2	3.8266	5.27761	1.48957	3.54305	0.000395523	0.00431763	Up
STXBP4	414.102	0.686226	0.193676	3.54317	0.000395345	0.00431763	Not
ANKRD36BP2	8.11364	-5.39695	1.52333	-3.54285	0.000395829	0.00431866	Down
PEX5L	7.68589	-6.23571	1.76038	-3.54226	0.000396716	0.00432601	Down
POLR2K	1546.17	0.734453	0.207394	3.54135	0.000398089	0.00433866	Not
CNOT8	817.79	0.547551	0.154744	3.53844	0.000402502	0.00438441	Not
FTH1P20	42.7736	1.78189	0.503651	3.53795	0.00040325	0.00439021	Up
STOM	4419.59	0.554406	0.156743	3.53703	0.000404649	0.00440308	Not
CSNK1A1	3055.48	0.391793	0.11078	3.53669	0.000405182	0.00440651	Not
THBS3	447.902	-0.560323	0.158478	-3.53564	0.000406784	0.00442157	Not
LOC102467080	51.7303	-2.40704	0.680981	-3.53466	0.000408299	0.00443445	Down
TMEM30B	808.063	-1.2233	0.346093	-3.53459	0.000408404	0.00443445	Down
LRP2BP	133.376	-0.878796	0.248774	-3.53251	0.00041164	0.00446719	Not
NCOA7	1651.91	0.646901	0.183186	3.5314	0.000413369	0.00448357	Not
REM1	50.8618	-1.62213	0.459539	-3.5299	0.00041572	0.00450666	Down
MYL12A	6337.68	-0.789619	0.223862	-3.52726	0.000419881	0.00454935	Not
HPRT1	404.608	0.629017	0.178379	3.52629	0.000421418	0.00456271	Not
SH3PXD2A	3921.95	0.438382	0.124321	3.5262	0.000421563	0.00456271	Not
LOC101928916	114.135	1.96553	0.557496	3.52564	0.000422468	0.00457007	Up
RNU7-72P	10.26	3.80084	1.07896	3.5227	0.00042718	0.00461859	Up
TOMM40	184.725	0.894924	0.25414	3.52139	0.000429295	0.00463899	Not
NELL2	77.6686	-1.91452	0.54419	-3.51811	0.000434635	0.00469419	Down
ITGBL1	9165.88	-0.884577	0.251486	-3.5174	0.000435798	0.00470426	Not
BTD	233.537	-0.602937	0.171424	-3.51722	0.000436091	0.00470492	Not
TMEM168	552.709	-0.559802	0.159174	-3.51691	0.000436601	0.00470793	Not
PHGDH	332.707	-1.09499	0.311456	-3.51571	0.00043858	0.00472676	Down
OLFM1	139.047	-1.43352	0.407768	-3.51552	0.000438894	0.00472765	Down
MIOS	637.356	0.456223	0.129791	3.51506	0.000439648	0.00473326	Not
AZGP1	5.79724	-5.52374	1.57249	-3.51274	0.000443509	0.00477024	Down
COL1A2	26900	-0.739081	0.210402	-3.51272	0.000443552	0.00477024	Not
AK2P1	9.25436	1.77559	0.505613	3.51175	0.000445164	0.00478504	Up
POLR2A	2785.24	0.486172	0.138447	3.5116	0.000445421	0.00478527	Not
CAMKK2	983.805	-0.503076	0.143311	-3.51039	0.000447444	0.00480448	Not
KCNK3	166.783	1.18767	0.338408	3.50957	0.000448825	0.00481553	Up
SLC9A3R2	418.989	-0.613288	0.174751	-3.5095	0.000448948	0.00481553	Not
EPB41L4B	46.3531	-3.14293	0.895635	-3.50916	0.000449525	0.00481868	Down
KCND2	11.153	-5.52117	1.57341	-3.50905	0.000449715	0.00481868	Down
PCDHGB8P	78.9976	1.08349	0.308783	3.5089	0.000449959	0.00481875	Up
C1RL-AS1	218.572	0.992768	0.283265	3.50473	0.000457063	0.00489035	Not
RPL7L1P9	122.813	-0.765	0.218279	-3.5047	0.000457126	0.00489035	Not
CYP2U1	855.051	-0.493431	0.140808	-3.50428	0.000457845	0.00489548	Not
DHX29	1216.01	0.610356	0.174206	3.50364	0.000458939	0.00490459	Not
PDGFB	47.5837	-1.9305	0.551048	-3.50333	0.000459473	0.00490772	Down
FLNA	83808.5	-0.958215	0.273701	-3.50095	0.000463597	0.00494917	Not
NDN	239.058	-0.652293	0.186377	-3.49986	0.000465501	0.00496657	Not
OBFC1	861.597	-0.484735	0.138506	-3.49974	0.000465716	0.00496657	Not
ZBTB43	581.909	0.468191	0.133851	3.49785	0.000469025	0.00499924	Not
DOT1L	180.881	0.797647	0.22805	3.49769	0.000469303	0.00499959	Not
BEND3	89.7647	1.21744	0.348095	3.49743	0.000469761	0.00500185	Up
CCSER1	55.0295	-1.88931	0.540306	-3.49674	0.000470975	0.00501189	Down
HSPA13	1603.56	0.481737	0.137772	3.49662	0.000471197	0.00501189	Not
COX3	27490.3	-1.44659	0.413781	-3.49603	0.000472241	0.00502037	Down
LOC100093631	759.333	-0.669707	0.191577	-3.49576	0.000472706	0.00502268	Not
C11orf91	18.12	3.15817	0.903507	3.49546	0.000473251	0.00502418	Up
DSCAML1	7.76183	-6.24834	1.78766	-3.49527	0.000473588	0.00502418	Down
SPRY2	1240.78	0.820447	0.234727	3.49533	0.000473479	0.00502418	Not
UNC79	5.41203	-5.42832	1.55328	-3.49474	0.000474521	0.00503145	Down
CREB5	56.616	-2.47876	0.709641	-3.49297	0.000477673	0.00506224	Down
BCL10	339.731	0.703209	0.20136	3.4923	0.000478887	0.00507246	Not
SLAMF8	118.469	1.58362	0.453551	3.4916	0.000480134	0.00508302	Up
SLC35F6	497.669	0.567557	0.162557	3.49144	0.000480421	0.00508341	Not
NCKAP5	63.9176	-1.53139	0.438736	-3.49047	0.000482175	0.00509932	Down
CFB	1636.71	1.57721	0.451965	3.48967	0.000483614	0.00511133	Up
ITIH5	1204.39	-1.14641	0.328524	-3.48956	0.000483814	0.00511133	Down
ITGA8	45775.8	-0.725295	0.207976	-3.4874	0.00048775	0.00515017	Not
RIMS4	102.733	-1.6249	0.465955	-3.48726	0.000487997	0.00515017	Down
SMG6	553.113	0.610909	0.175259	3.48575	0.000490759	0.00517664	Not
EIF3J	1579.74	0.629129	0.180546	3.48459	0.000492893	0.00519645	Not
SLC41A3	242.451	-0.698495	0.200532	-3.48321	0.000495433	0.00522053	Not
AARS	1272.62	0.423128	0.121505	3.48239	0.000496962	0.00523122	Not
CSNK1G1	680.275	0.472727	0.135747	3.48242	0.000496909	0.00523122	Not
MAGI1	762.249	-0.559553	0.160712	-3.48171	0.000498223	0.00524178	Not
SLITRK1	27.0592	-3.89639	1.1194	-3.48078	0.000499952	0.00525725	Down
UBE2QL1	256.471	-1.09827	0.315588	-3.48007	0.000501289	0.00526859	Down
IFI16	2728.53	0.836422	0.240445	3.47865	0.000503948	0.00529379	Not
UCK2	179.263	1.05231	0.302565	3.47798	0.000505212	0.00530434	Up
ADRB2	73.8435	-1.47339	0.423849	-3.47622	0.000508538	0.00533375	Down
CDC42SE1	1351.05	0.561509	0.161527	3.47626	0.00050845	0.00533375	Not
PSMD5	1037.6	0.351316	0.101091	3.47525	0.000510386	0.00535037	Not
KATNAL1	907.582	-0.455758	0.13116	-3.47483	0.000511181	0.00535594	Not
VSIG4	539.893	0.924318	0.266141	3.47304	0.0005146	0.00538899	Not
ADAMTS7	175.532	-0.953382	0.274525	-3.47284	0.000514988	0.00539027	Not
ABCB10	310.118	-0.645532	0.1859	-3.47248	0.00051568	0.00539475	Not
TSPAN3	2587.33	-0.398312	0.114725	-3.4719	0.00051679	0.00540358	Not
MIR675	33.5861	-2.1574	0.621477	-3.47142	0.000517717	0.00540771	Down
RUSC1	314.53	-0.830691	0.239287	-3.47153	0.000517501	0.00540771	Not
SGCG	85.1924	-3.14795	0.906935	-3.47097	0.000518574	0.00541388	Down
LRP11	878.399	-0.481378	0.138704	-3.47053	0.000519433	0.00542007	Not
CHD3	2102.97	0.594565	0.171481	3.46723	0.000525857	0.00548429	Not
TRPM6	25.6102	-3.59653	1.03739	-3.46691	0.000526473	0.00548789	Down
CD96	21.1963	-1.85634	0.535632	-3.46571	0.000528841	0.00550975	Down
RAMP1	411.727	-1.15993	0.334709	-3.46548	0.00052928	0.0055115	Down
ACTG2	1161.75	-1.13929	0.328825	-3.46472	0.000530785	0.00552434	Down
WHAMMP3	331.798	0.548626	0.158366	3.46428	0.000531646	0.00553048	Not
LAMC1	10946.6	-0.513151	0.148139	-3.46399	0.000532236	0.00553378	Not
CTNNBIP1	130.931	-0.972253	0.280707	-3.46358	0.00053304	0.00553931	Not
PRSS12	9.07831	-3.17776	0.917557	-3.46328	0.000533633	0.00554264	Down
IFNAR2	575.366	0.563811	0.162834	3.4625	0.00053519	0.00555597	Not
TRMT6	258.565	0.570904	0.164899	3.46214	0.00053589	0.00556041	Not
ZNF69	237.703	-0.658261	0.190143	-3.46193	0.000536312	0.00556194	Not
RIPK4	149.155	1.44597	0.417835	3.46064	0.000538902	0.00558596	Up
WDFY3	6932.45	-0.303477	0.0877104	-3.45999	0.000540202	0.00559658	Not
APBB2	2571.03	-0.57615	0.166546	-3.4594	0.000541386	0.00560599	Not
KCNMB2	6.97348	-6.09936	1.76321	-3.45924	0.000541705	0.00560644	Down
SLBP	404.694	0.546972	0.158191	3.45767	0.000544859	0.00563621	Not
ZFP91-CNTF	1073.27	0.401122	0.116045	3.45661	0.000547018	0.00565567	Not
ICAM2	56.1783	-2.07353	0.600073	-3.45547	0.00054934	0.00567554	Down
SIDT2	696.454	0.662947	0.191859	3.45539	0.000549498	0.00567554	Not
COCH	52.4481	-1.69974	0.491986	-3.45485	0.000550598	0.00568402	Down
VAT1	1675.66	-0.776013	0.224648	-3.45435	0.000551619	0.00569167	Not
CES1	882.162	-1.0894	0.315444	-3.45355	0.000553257	0.00570567	Down
CAND2	183.479	-1.05999	0.307004	-3.45269	0.000555032	0.00572108	Down
RPS27L	1067.7	0.482053	0.139628	3.45242	0.000555588	0.0057239	Not
LOC646555	4.80425	3.29437	0.954684	3.45074	0.000559044	0.0057566	Up
ESPL1	24.9396	2.60845	0.755957	3.45053	0.000559494	0.00575832	Up
ARHGEF28	1910.2	-0.45254	0.131178	-3.44981	0.000560974	0.00577063	Not
SLFN5	1664.68	0.881212	0.255512	3.44882	0.000563052	0.00578907	Not
HSDL2	297.478	-0.802053	0.232597	-3.44825	0.000564226	0.00579821	Not
CEBPZ	1279.31	0.478863	0.138928	3.44683	0.000567199	0.00582582	Not
XYLT1	337.28	0.855226	0.248239	3.44516	0.000570713	0.00585895	Not
PABPC4	505.67	0.524041	0.152123	3.44485	0.000571377	0.00586281	Not
BBS4	399.129	0.463968	0.134706	3.44431	0.000572513	0.00587151	Not
SNHG5	370.388	0.813624	0.23625	3.44391	0.000573376	0.00587739	Not
MPPE1	369.815	-0.53703	0.155943	-3.44375	0.0005737	0.00587776	Not
ANKRD42	183.368	0.78399	0.227705	3.44301	0.000575282	0.00589099	Not
POLR1B	376.792	0.429641	0.124811	3.44234	0.00057671	0.00590264	Not
PQBP1	397.353	0.611679	0.177741	3.44141	0.000578697	0.00592	Not
FRY	2713.39	-0.708598	0.205978	-3.44016	0.000581364	0.0059443	Not
C5orf54	155.661	-0.737645	0.21444	-3.43987	0.000581987	0.00594468	Not
RP11-9G1.3	79.2251	-1.34057	0.389707	-3.43995	0.000581828	0.00594468	Down
IAH1	488.157	-0.411183	0.119628	-3.43717	0.000587835	0.0060014	Not
LOC101927249	90.3626	-1.77948	0.517901	-3.43595	0.000590475	0.00602533	Down
AGTRAP	85.7375	1.58731	0.462105	3.43496	0.000592634	0.00604433	Up
POGZ	2266.68	-0.376016	0.109477	-3.43465	0.000593319	0.00604828	Not
PCBP1	2454.41	0.517745	0.150759	3.43425	0.000594188	0.00605108	Not
RRM1	730.202	0.492285	0.143341	3.43436	0.000593962	0.00605108	Not
LOC100996455	6.67798	-5.43887	1.58379	-3.43409	0.000594544	0.00605167	Down
FLVCR1	177.022	0.605175	0.176271	3.4332	0.000596491	0.00606845	Not
[truncated: 18,338 more rows]
