# Supplementary material for: Analysis of Inflammation-Related Genes in Patients with Stanford Type A Aortic Dissection
Source: J Pers Med. 2023 Jun 13;13(6):990. doi: 10.3390/jpm13060990 (PMC10302091; doi:10.3390/jpm13060990)
Supplement: Supplementary file 1 [file jpm-13-00990-s001.zip › S7_DEIRGs.xlsx]

## Sheet: Sheet1
GeneSymbol	change
ITGB3	Up
ITGA5	Up
OSMR	Up
MMP14	Up
TLR2	Up
HIF1A	Up
PCDH7	Down
PLAUR	Up
ABCA1	Up
CD82	Up
ADM	Up
NAMPT	Up
CCL2	Up
LIF	Up
TIMP1	Up
CCL7	Up
CCL20	Up
IL1R1	Up
CDKN1A	Up
SERPINE1	Up
IL4R	Up
GPC3	Down
ITGB8	Down
ACVR1B	Up
APLNR	Down
IRAK2	Up
FPR1	Up
CD69	Down
MYC	Up
NFKBIA	Up
CD55	Down
PIK3R5	Up
SCARF1	Down
OLR1	Up
CALCRL	Down
IL15RA	Up
CLEC5A	Up
LDLR	Up
BEST1	Up
IL6	Up
RGS16	Up
MSR1	Up
SELL	Down
CXCL6	Up
MARCO	Up
HBEGF	Down
TNFSF10	Down
TNFRSF9	Up
KCNMB2	Down
C5AR1	Up
P2RY2	Up
PTGER4	Down
HRH1	Up
NOD2	Up
CXCL9	Down
ICAM1	Up
PDPN	Up
AQP9	Up
GCH1	Up
CXCL11	Down
EDN1	Down
