# Supplementary material for: Analysis of Inflammation-Related Genes in Patients with Stanford Type A Aortic Dissection
Source: J Pers Med. 2023 Jun 13;13(6):990. doi: 10.3390/jpm13060990 (PMC10302091; doi:10.3390/jpm13060990)
Supplement: Supplementary file 1 [file jpm-13-00990-s001.zip › S8_GO.xlsx]

## Sheet: 01.GO
ONTOLOGY	ID	Description	GeneRatio	BgRatio	pvalue	p.adjust	qvalue	geneID	Count
BP	GO:0032496	response to lipopolysaccharide	18/59	343/18723	1.13417e-17	2.74016e-14	1.62127e-14	TLR2/ABCA1/ADM/CCL2/SERPINE1/IRAK2/NFKBIA/CD55/IL6/CXCL6/C5AR1/PTGER4/NOD2/CXCL9/ICAM1/GCH1/CXCL11/EDN1	18
BP	GO:0002237	response to molecule of bacterial origin	18/59	363/18723	3.09325e-17	3.73664e-14	2.21086e-14	TLR2/ABCA1/ADM/CCL2/SERPINE1/IRAK2/NFKBIA/CD55/IL6/CXCL6/C5AR1/PTGER4/NOD2/CXCL9/ICAM1/GCH1/CXCL11/EDN1	18
BP	GO:0097529	myeloid leukocyte migration	15/59	220/18723	1.7568e-16	1.41481e-13	8.37101e-14	MMP14/CCL2/CCL7/CCL20/IL1R1/SERPINE1/IL6/CXCL6/C5AR1/PTGER4/HRH1/NOD2/CXCL9/CXCL11/EDN1	15
BP	GO:0050900	leukocyte migration	17/59	369/18723	9.24602e-16	5.58459e-13	3.30423e-13	MMP14/CCL2/CCL7/CCL20/IL1R1/SERPINE1/IL6/SELL/CXCL6/C5AR1/PTGER4/HRH1/NOD2/CXCL9/ICAM1/CXCL11/EDN1	17
BP	GO:0097530	granulocyte migration	12/59	148/18723	3.08215e-14	1.4893e-11	8.81171e-12	CCL2/CCL7/CCL20/IL1R1/CXCL6/C5AR1/PTGER4/HRH1/NOD2/CXCL9/CXCL11/EDN1	12
BP	GO:0071222	cellular response to lipopolysaccharide	13/59	209/18723	7.40146e-14	2.98032e-11	1.76336e-11	TLR2/ABCA1/CCL2/SERPINE1/IRAK2/NFKBIA/CD55/IL6/CXCL6/NOD2/CXCL9/ICAM1/CXCL11	13
BP	GO:0071219	cellular response to molecule of bacterial origin	13/59	221/18723	1.51939e-13	5.24408e-11	3.10276e-11	TLR2/ABCA1/CCL2/SERPINE1/IRAK2/NFKBIA/CD55/IL6/CXCL6/NOD2/CXCL9/ICAM1/CXCL11	13
BP	GO:0071216	cellular response to biotic stimulus	13/59	246/18723	5.99601e-13	1.8108e-10	1.07139e-10	TLR2/ABCA1/CCL2/SERPINE1/IRAK2/NFKBIA/CD55/IL6/CXCL6/NOD2/CXCL9/ICAM1/CXCL11	13
BP	GO:0002685	regulation of leukocyte migration	12/59	210/18723	2.03848e-12	5.47219e-10	3.23773e-10	MMP14/CCL2/CCL7/CCL20/IL1R1/SERPINE1/IL6/C5AR1/PTGER4/NOD2/ICAM1/EDN1	12
BP	GO:1990266	neutrophil migration	10/59	122/18723	4.55422e-12	1.1003e-09	6.51014e-10	CCL2/CCL7/CCL20/IL1R1/CXCL6/C5AR1/NOD2/CXCL9/CXCL11/EDN1	10
BP	GO:0071621	granulocyte chemotaxis	10/59	125/18723	5.81909e-12	1.20037e-09	7.1022e-10	CCL2/CCL7/CCL20/CXCL6/C5AR1/HRH1/NOD2/CXCL9/CXCL11/EDN1	10
BP	GO:0030595	leukocyte chemotaxis	12/59	230/18723	5.96209e-12	1.20037e-09	7.1022e-10	CCL2/CCL7/CCL20/SERPINE1/IL6/CXCL6/C5AR1/HRH1/NOD2/CXCL9/CXCL11/EDN1	12
BP	GO:0060326	cell chemotaxis	13/59	310/18723	1.11832e-11	2.07836e-09	1.2297e-09	CCL2/CCL7/CCL20/SERPINE1/IL6/CXCL6/HBEGF/C5AR1/HRH1/NOD2/CXCL9/CXCL11/EDN1	13
BP	GO:0019221	cytokine-mediated signaling pathway	15/59	472/18723	1.22171e-11	2.10833e-09	1.24743e-09	OSMR/HIF1A/CCL2/CCL7/CCL20/IL1R1/IL4R/IRAK2/NFKBIA/IL15RA/IL6/CXCL6/CXCL9/CXCL11/EDN1	15
BP	GO:0030593	neutrophil chemotaxis	9/59	103/18723	3.23322e-11	5.20764e-09	3.08121e-09	CCL2/CCL7/CCL20/CXCL6/C5AR1/NOD2/CXCL9/CXCL11/EDN1	9
BP	GO:0071347	cellular response to interleukin-1	9/59	113/18723	7.50776e-11	1.13367e-08	6.70759e-09	HIF1A/CCL2/CCL7/CCL20/IL1R1/IRAK2/IL6/ICAM1/EDN1	9
BP	GO:0070098	chemokine-mediated signaling pathway	8/59	88/18723	3.13878e-10	4.46076e-08	2.63929e-08	HIF1A/CCL2/CCL7/CCL20/CXCL6/CXCL9/CXCL11/EDN1	8
BP	GO:0002687	positive regulation of leukocyte migration	9/59	135/18723	3.72723e-10	5.00277e-08	2.95999e-08	MMP14/CCL7/CCL20/IL1R1/SERPINE1/IL6/C5AR1/ICAM1/EDN1	9
BP	GO:0070555	response to interleukin-1	9/59	143/18723	6.23409e-10	7.92713e-08	4.69024e-08	HIF1A/CCL2/CCL7/CCL20/IL1R1/IRAK2/IL6/ICAM1/EDN1	9
BP	GO:1990868	response to chemokine	8/59	97/18723	6.90464e-10	7.94362e-08	4.7e-08	HIF1A/CCL2/CCL7/CCL20/CXCL6/CXCL9/CXCL11/EDN1	8
BP	GO:1990869	cellular response to chemokine	8/59	97/18723	6.90464e-10	7.94362e-08	4.7e-08	HIF1A/CCL2/CCL7/CCL20/CXCL6/CXCL9/CXCL11/EDN1	8
BP	GO:0051767	nitric-oxide synthase biosynthetic process	5/59	21/18723	5.11541e-09	5.37341e-07	3.17928e-07	TLR2/NAMPT/CCL2/NOD2/EDN1	5
BP	GO:0051769	regulation of nitric-oxide synthase biosynthetic process	5/59	21/18723	5.11541e-09	5.37341e-07	3.17928e-07	TLR2/NAMPT/CCL2/NOD2/EDN1	5
BP	GO:0032103	positive regulation of response to external stimulus	12/59	427/18723	7.21096e-09	7.25903e-07	4.29495e-07	OSMR/TLR2/CCL7/SERPINE1/NFKBIA/SCARF1/LDLR/IL6/C5AR1/PTGER4/NOD2/EDN1	12
BP	GO:0007188	adenylate cyclase-modulating G protein-coupled receptor signaling pathway	9/59	233/18723	4.48842e-08	4.33761e-06	2.56643e-06	ABCA1/ADM/FPR1/CALCRL/MARCO/PTGER4/CXCL9/CXCL11/EDN1	9
BP	GO:0042060	wound healing	11/59	422/18723	7.08729e-08	6.58573e-06	3.89658e-06	ITGB3/ITGA5/HIF1A/PLAUR/TIMP1/CDKN1A/SERPINE1/IL6/HBEGF/PDPN/EDN1	11
BP	GO:0070371	ERK1 and ERK2 cascade	10/59	330/18723	7.3803e-08	6.60401e-06	3.90739e-06	CCL2/LIF/CCL7/CCL20/MYC/MARCO/C5AR1/PTGER4/NOD2/ICAM1	10
BP	GO:0033627	cell adhesion mediated by integrin	6/59	72/18723	1.00309e-07	8.65523e-06	5.12104e-06	ITGB3/ITGA5/LIF/SERPINE1/ITGB8/ICAM1	6
BP	GO:0002688	regulation of leukocyte chemotaxis	7/59	122/18723	1.0804e-07	9.00081e-06	5.32551e-06	CCL2/CCL7/SERPINE1/IL6/C5AR1/NOD2/EDN1	7
BP	GO:0070482	response to oxygen levels	10/59	347/18723	1.17877e-07	9.49305e-06	5.61675e-06	MMP14/TLR2/HIF1A/ADM/NAMPT/CDKN1A/MYC/ICAM1/PDPN/EDN1	10
BP	GO:0051770	positive regulation of nitric-oxide synthase biosynthetic process	4/59	16/18723	1.57323e-07	1.2261e-05	7.25447e-06	TLR2/NAMPT/CCL2/NOD2	4
BP	GO:0071674	mononuclear cell migration	8/59	196/18723	1.75541e-07	1.32534e-05	7.84161e-06	CCL2/CCL7/CCL20/SERPINE1/IL6/C5AR1/ICAM1/CXCL11	8
BP	GO:0043410	positive regulation of MAPK cascade	11/59	480/18723	2.58535e-07	1.89166e-05	1.11924e-05	CCL2/LIF/CCL7/CCL20/PIK3R5/IL6/MARCO/C5AR1/NOD2/ICAM1/EDN1	11
BP	GO:0050878	regulation of body fluid levels	10/59	379/18723	2.66638e-07	1.89166e-05	1.11924e-05	ITGB3/HIF1A/PLAUR/ADM/SERPINE1/APLNR/IL6/P2RY2/PDPN/EDN1	10
BP	GO:0034341	response to interferon-gamma	7/59	141/18723	2.91014e-07	1.89166e-05	1.11924e-05	TLR2/CCL2/CCL7/CCL20/ICAM1/GCH1/EDN1	7
BP	GO:0035296	regulation of tube diameter	7/59	141/18723	2.91014e-07	1.89166e-05	1.11924e-05	ADM/KCNMB2/P2RY2/HRH1/ICAM1/GCH1/EDN1	7
BP	GO:0097746	blood vessel diameter maintenance	7/59	141/18723	2.91014e-07	1.89166e-05	1.11924e-05	ADM/KCNMB2/P2RY2/HRH1/ICAM1/GCH1/EDN1	7
BP	GO:0035150	regulation of tube size	7/59	142/18723	3.05359e-07	1.89166e-05	1.11924e-05	ADM/KCNMB2/P2RY2/HRH1/ICAM1/GCH1/EDN1	7
BP	GO:0050729	positive regulation of inflammatory response	7/59	142/18723	3.05359e-07	1.89166e-05	1.11924e-05	OSMR/TLR2/SERPINE1/NFKBIA/LDLR/IL6/PTGER4	7
BP	GO:0050727	regulation of inflammatory response	10/59	386/18723	3.15525e-07	1.90577e-05	1.12759e-05	OSMR/TLR2/IL1R1/SERPINE1/NFKBIA/CALCRL/LDLR/IL6/PTGER4/NOD2	10
BP	GO:0001774	microglial cell activation	5/59	47/18723	3.62231e-07	2.13451e-05	1.26293e-05	TLR2/NAMPT/LDLR/IL6/C5AR1	5
BP	GO:0002274	myeloid leukocyte activation	8/59	223/18723	4.69824e-07	2.69332e-05	1.59356e-05	TLR2/NAMPT/IL4R/ITGB8/LDLR/IL6/CXCL6/C5AR1	8
BP	GO:0006909	phagocytosis	9/59	308/18723	4.79358e-07	2.69332e-05	1.59356e-05	ITGB3/TLR2/ABCA1/CCL2/IL15RA/LDLR/MSR1/MARCO/NOD2	9
BP	GO:0032642	regulation of chemokine production	6/59	98/18723	6.34444e-07	3.4507e-05	2.04167e-05	TLR2/HIF1A/IL4R/IL6/CXCL6/NOD2	6
BP	GO:0007204	positive regulation of cytosolic calcium ion concentration	9/59	319/18723	6.42721e-07	3.4507e-05	2.04167e-05	ADM/APLNR/FPR1/CD55/C5AR1/PTGER4/CXCL9/CXCL11/EDN1	9
BP	GO:0032602	chemokine production	6/59	99/18723	6.73737e-07	3.53859e-05	2.09367e-05	TLR2/HIF1A/IL4R/IL6/CXCL6/NOD2	6
BP	GO:0010888	negative regulation of lipid storage	4/59	23/18723	7.52939e-07	3.78979e-05	2.2423e-05	ITGB3/ABCA1/NFKBIA/IL6	4
BP	GO:0072677	eosinophil migration	4/59	23/18723	7.52939e-07	3.78979e-05	2.2423e-05	CCL2/CCL7/PTGER4/HRH1	4
BP	GO:0006898	receptor-mediated endocytosis	8/59	244/18723	9.27286e-07	4.57209e-05	2.70516e-05	ITGB3/ADM/SERPINE1/SCARF1/CALCRL/LDLR/MSR1/MARCO	8
BP	GO:0010883	regulation of lipid storage	5/59	57/18723	9.65271e-07	4.6359e-05	2.74292e-05	ITGB3/ABCA1/NFKBIA/IL6/MSR1	5
BP	GO:0050673	epithelial cell proliferation	10/59	437/18723	9.78605e-07	4.6359e-05	2.74292e-05	ITGB3/MMP14/HIF1A/CCL2/GPC3/APLNR/MYC/IL6/C5AR1/NOD2	10
BP	GO:0042116	macrophage activation	6/59	106/18723	1.00841e-06	4.68524e-05	2.77212e-05	TLR2/NAMPT/IL4R/LDLR/IL6/C5AR1	6
BP	GO:0006874	cellular calcium ion homeostasis	10/59	448/18723	1.22509e-06	5.58455e-05	3.30421e-05	ADM/CCL7/APLNR/FPR1/CD55/C5AR1/PTGER4/CXCL9/CXCL11/EDN1	10
BP	GO:0031663	lipopolysaccharide-mediated signaling pathway	5/59	60/18723	1.25002e-06	5.59267e-05	3.30902e-05	TLR2/CCL2/IRAK2/NFKBIA/CD55	5
BP	GO:0051480	regulation of cytosolic calcium ion concentration	9/59	353/18723	1.48892e-06	6.53383e-05	3.86587e-05	ADM/APLNR/FPR1/CD55/C5AR1/PTGER4/CXCL9/CXCL11/EDN1	9
BP	GO:0055074	calcium ion homeostasis	10/59	460/18723	1.55435e-06	6.53383e-05	3.86587e-05	ADM/CCL7/APLNR/FPR1/CD55/C5AR1/PTGER4/CXCL9/CXCL11/EDN1	10
BP	GO:0045766	positive regulation of angiogenesis	7/59	181/18723	1.56855e-06	6.53383e-05	3.86587e-05	ITGA5/HIF1A/ADM/SERPINE1/ITGB8/APLNR/C5AR1	7
BP	GO:1904018	positive regulation of vasculature development	7/59	181/18723	1.56855e-06	6.53383e-05	3.86587e-05	ITGA5/HIF1A/ADM/SERPINE1/ITGB8/APLNR/C5AR1	7
BP	GO:0001819	positive regulation of cytokine production	10/59	467/18723	1.78012e-06	7.28944e-05	4.31294e-05	TLR2/HIF1A/IL1R1/SERPINE1/IL4R/CD55/IL6/C5AR1/PTGER4/NOD2	10
BP	GO:0071346	cellular response to interferon-gamma	6/59	118/18723	1.89191e-06	7.61811e-05	4.5074e-05	TLR2/CCL2/CCL7/CCL20/ICAM1/EDN1	6
BP	GO:0019229	regulation of vasoconstriction	5/59	66/18723	2.01618e-06	7.98538e-05	4.72471e-05	ADM/KCNMB2/HRH1/ICAM1/EDN1	5
BP	GO:0050731	positive regulation of peptidyl-tyrosine phosphorylation	7/59	193/18723	2.40523e-06	9.37264e-05	5.54551e-05	ITGB3/ITGA5/LIF/IL6/HBEGF/NOD2/ICAM1	7
BP	GO:0031349	positive regulation of defense response	8/59	278/18723	2.45875e-06	9.42913e-05	5.57893e-05	OSMR/TLR2/SERPINE1/NFKBIA/LDLR/IL6/PTGER4/NOD2	8
BP	GO:0072503	cellular divalent inorganic cation homeostasis	10/59	486/18723	2.54323e-06	9.60071e-05	5.68045e-05	ADM/CCL7/APLNR/FPR1/CD55/C5AR1/PTGER4/CXCL9/CXCL11/EDN1	10
BP	GO:0002548	monocyte chemotaxis	5/59	70/18723	2.70432e-06	9.89947e-05	5.85721e-05	CCL2/CCL7/CCL20/SERPINE1/IL6	5
BP	GO:0045123	cellular extravasation	5/59	70/18723	2.70432e-06	9.89947e-05	5.85721e-05	CCL2/IL1R1/SELL/PTGER4/ICAM1	5
BP	GO:0022409	positive regulation of cell-cell adhesion	8/59	284/18723	2.8807e-06	0.000103114	6.10094e-05	PLAUR/CCL2/IL4R/CD55/IL6/NOD2/ICAM1/PDPN	8
BP	GO:0032722	positive regulation of chemokine production	5/59	71/18723	2.90221e-06	0.000103114	6.10094e-05	TLR2/HIF1A/IL4R/IL6/NOD2	5
BP	GO:0010743	regulation of macrophage derived foam cell differentiation	4/59	32/18723	2.99367e-06	0.000104822	6.20199e-05	ITGB3/ABCA1/NFKBIA/MSR1	4
BP	GO:0070374	positive regulation of ERK1 and ERK2 cascade	7/59	217/18723	5.21688e-06	0.000180057	0.000106534	CCL2/CCL7/CCL20/MARCO/C5AR1/NOD2/ICAM1	7
BP	GO:0070372	regulation of ERK1 and ERK2 cascade	8/59	309/18723	5.36654e-06	0.000182614	0.000108047	CCL2/LIF/CCL7/CCL20/MARCO/C5AR1/NOD2/ICAM1	8
BP	GO:0046718	viral entry into host cell	6/59	144/18723	6.00653e-06	0.000195183	0.000115484	ITGB3/ITGA5/CD55/CLEC5A/LDLR/ICAM1	6
BP	GO:0010742	macrophage derived foam cell differentiation	4/59	38/18723	6.05908e-06	0.000195183	0.000115484	ITGB3/ABCA1/NFKBIA/MSR1	4
BP	GO:0090077	foam cell differentiation	4/59	38/18723	6.05908e-06	0.000195183	0.000115484	ITGB3/ABCA1/NFKBIA/MSR1	4
BP	GO:0097242	amyloid-beta clearance	4/59	38/18723	6.05908e-06	0.000195183	0.000115484	LDLR/MSR1/MARCO/C5AR1	4
BP	GO:0050920	regulation of chemotaxis	7/59	223/18723	6.2392e-06	0.000198341	0.000117352	CCL2/CCL7/SERPINE1/IL6/C5AR1/NOD2/EDN1	7
BP	GO:0007189	adenylate cyclase-activating G protein-coupled receptor signaling pathway	6/59	146/18723	6.50269e-06	0.000204032	0.00012072	ABCA1/ADM/CALCRL/PTGER4/CXCL9/CXCL11	6
BP	GO:0042310	vasoconstriction	5/59	84/18723	6.66993e-06	0.000206597	0.000122237	ADM/KCNMB2/HRH1/ICAM1/EDN1	5
BP	GO:0002703	regulation of leukocyte mediated immunity	7/59	226/18723	6.80976e-06	0.000208258	0.00012322	IL1R1/IL4R/CD55/IL6/CXCL6/NOD2/ICAM1	7
BP	GO:0036293	response to decreased oxygen levels	8/59	322/18723	7.25657e-06	0.000219148	0.000129663	MMP14/TLR2/HIF1A/ADM/NAMPT/MYC/ICAM1/EDN1	8
BP	GO:0044409	entry into host	6/59	151/18723	7.89006e-06	0.00023083	0.000136575	ITGB3/ITGA5/CD55/CLEC5A/LDLR/ICAM1	6
BP	GO:0019915	lipid storage	5/59	87/18723	7.92573e-06	0.00023083	0.000136575	ITGB3/ABCA1/NFKBIA/IL6/MSR1	5
BP	GO:0051235	maintenance of location	8/59	327/18723	8.1201e-06	0.00023083	0.000136575	ITGB3/ABCA1/APLNR/NFKBIA/IL6/MSR1/CXCL9/CXCL11	8
BP	GO:1902622	regulation of neutrophil migration	4/59	41/18723	8.25435e-06	0.00023083	0.000136575	IL1R1/C5AR1/NOD2/EDN1	4
BP	GO:0010745	negative regulation of macrophage derived foam cell differentiation	3/59	13/18723	8.31217e-06	0.00023083	0.000136575	ITGB3/ABCA1/NFKBIA	3
BP	GO:0032494	response to peptidoglycan	3/59	13/18723	8.31217e-06	0.00023083	0.000136575	IL6/C5AR1/NOD2	3
BP	GO:0034112	positive regulation of homotypic cell-cell adhesion	3/59	13/18723	8.31217e-06	0.00023083	0.000136575	PLAUR/IL6/PDPN	3
BP	GO:0045785	positive regulation of cell adhesion	9/59	437/18723	8.4586e-06	0.000232227	0.000137402	PLAUR/CCL2/LIF/IL4R/CD55/IL6/NOD2/ICAM1/PDPN	9
BP	GO:0045765	regulation of angiogenesis	8/59	342/18723	1.12504e-05	0.000305404	0.000180698	ITGA5/HIF1A/ADM/SERPINE1/ITGB8/APLNR/IL6/C5AR1	8
BP	GO:0002690	positive regulation of leukocyte chemotaxis	5/59	94/18723	1.15778e-05	0.0003108	0.000183891	CCL7/SERPINE1/IL6/C5AR1/EDN1	5
BP	GO:0060759	regulation of response to cytokine stimulus	6/59	162/18723	1.17953e-05	0.000312187	0.000184711	TLR2/HIF1A/IL1R1/IRAK2/IL6/EDN1	6
BP	GO:0009314	response to radiation	9/59	456/18723	1.18879e-05	0.000312187	0.000184711	HIF1A/NAMPT/TIMP1/CCL7/CDKN1A/MYC/BEST1/HRH1/ICAM1	9
BP	GO:2000273	positive regulation of signaling receptor activity	4/59	45/18723	1.20308e-05	0.000312542	0.000184922	HIF1A/CCL2/HBEGF/EDN1	4
BP	GO:0002532	production of molecular mediator involved in inflammatory response	5/59	95/18723	1.21917e-05	0.000313352	0.000185401	HIF1A/SERPINE1/IL4R/IL6/NOD2	5
BP	GO:1901342	regulation of vasculature development	8/59	348/18723	1.27604e-05	0.000324516	0.000192006	ITGA5/HIF1A/ADM/SERPINE1/ITGB8/APLNR/IL6/C5AR1	8
BP	GO:0034612	response to tumor necrosis factor	7/59	253/18723	1.41913e-05	0.000357147	0.000211313	CCL2/CCL7/CCL20/NFKBIA/ICAM1/GCH1/EDN1	7
BP	GO:1903522	regulation of blood circulation	7/59	256/18723	1.53148e-05	0.000381449	0.000225692	ADM/HBEGF/KCNMB2/HRH1/ICAM1/GCH1/EDN1	7
BP	GO:0002830	positive regulation of type 2 immune response	3/59	16/18723	1.61664e-05	0.000394525	0.000233429	IL4R/IL6/NOD2	3
BP	GO:0030949	positive regulation of vascular endothelial growth factor receptor signaling pathway	3/59	16/18723	1.61664e-05	0.000394525	0.000233429	ITGB3/ITGA5/HIF1A	3
BP	GO:0051251	positive regulation of lymphocyte activation	8/59	362/18723	1.69608e-05	0.000409773	0.00024245	MMP14/CCL2/CDKN1A/IL4R/CD55/IL15RA/IL6/NOD2	8
BP	GO:0003018	vascular process in circulatory system	7/59	263/18723	1.82253e-05	0.000427583	0.000252988	ADM/KCNMB2/P2RY2/HRH1/ICAM1/GCH1/EDN1	7
BP	GO:0048771	tissue remodeling	6/59	175/18723	1.82893e-05	0.000427583	0.000252988	ITGB3/MMP14/HIF1A/LIF/TIMP1/IL6	6
BP	GO:0052126	movement in host environment	6/59	175/18723	1.82893e-05	0.000427583	0.000252988	ITGB3/ITGA5/CD55/CLEC5A/LDLR/ICAM1	6
BP	GO:0050730	regulation of peptidyl-tyrosine phosphorylation	7/59	264/18723	1.86761e-05	0.000427583	0.000252988	ITGB3/ITGA5/LIF/IL6/HBEGF/NOD2/ICAM1	7
BP	GO:1903706	regulation of hemopoiesis	8/59	367/18723	1.87187e-05	0.000427583	0.000252988	MMP14/HIF1A/LIF/IL4R/ACVR1B/MYC/NFKBIA/IL15RA	8
BP	GO:0007200	phospholipase C-activating G protein-coupled receptor signaling pathway	5/59	104/18723	1.89368e-05	0.000427583	0.000252988	FPR1/C5AR1/P2RY2/HRH1/EDN1	5
BP	GO:0048661	positive regulation of smooth muscle cell proliferation	5/59	104/18723	1.89368e-05	0.000427583	0.000252988	NAMPT/CALCRL/IL6/HBEGF/EDN1	5
BP	GO:0007159	leukocyte cell-cell adhesion	8/59	371/18723	2.02333e-05	0.000452626	0.000267805	CCL2/IL4R/CD55/OLR1/IL6/SELL/NOD2/ICAM1	8
BP	GO:0048660	regulation of smooth muscle cell proliferation	6/59	180/18723	2.14481e-05	0.000475401	0.00028128	NAMPT/CDKN1A/CALCRL/IL6/HBEGF/EDN1	6
BP	GO:1905952	regulation of lipid localization	6/59	181/18723	2.21297e-05	0.000486049	0.00028758	ITGB3/ABCA1/NFKBIA/IL6/MSR1/EDN1	6
BP	GO:0002456	T cell mediated immunity	5/59	109/18723	2.37701e-05	0.000517374	0.000306114	IL1R1/CD55/IL6/NOD2/ICAM1	5
BP	GO:0048659	smooth muscle cell proliferation	6/59	184/18723	2.428e-05	0.000518739	0.000306922	NAMPT/CDKN1A/CALCRL/IL6/HBEGF/EDN1	6
BP	GO:0030099	myeloid cell differentiation	8/59	381/18723	2.44769e-05	0.000518739	0.000306922	TLR2/HIF1A/LIF/GPC3/ITGB8/ACVR1B/MYC/NFKBIA	8
BP	GO:0050678	regulation of epithelial cell proliferation	8/59	381/18723	2.44769e-05	0.000518739	0.000306922	ITGB3/HIF1A/CCL2/GPC3/APLNR/MYC/C5AR1/NOD2	8
BP	GO:0048245	eosinophil chemotaxis	3/59	19/18723	2.77861e-05	0.000583749	0.000345386	CCL2/CCL7/HRH1	3
BP	GO:0071675	regulation of mononuclear cell migration	5/59	115/18723	3.078e-05	0.000640338	0.000378868	CCL2/CCL7/CCL20/SERPINE1/C5AR1	5
BP	GO:0060760	positive regulation of response to cytokine stimulus	4/59	57/18723	3.10097e-05	0.000640338	0.000378868	TLR2/HIF1A/IL1R1/EDN1	4
BP	GO:0002702	positive regulation of production of molecular mediator of immune response	5/59	117/18723	3.34416e-05	0.000678948	0.000401713	IL1R1/IL4R/CD55/IL6/NOD2	5
BP	GO:0072676	lymphocyte migration	5/59	117/18723	3.34416e-05	0.000678948	0.000401713	CCL2/CCL7/CCL20/ICAM1/CXCL11	5
BP	GO:0044403	biological process involved in symbiotic interaction	7/59	290/18723	3.40773e-05	0.000686091	0.000405939	ITGB3/ITGA5/CD55/CLEC5A/LDLR/CXCL6/ICAM1	7
BP	GO:0051353	positive regulation of oxidoreductase activity	4/59	59/18723	3.55618e-05	0.00071006	0.000420121	HIF1A/NOD2/GCH1/EDN1	4
BP	GO:0002696	positive regulation of leukocyte activation	8/59	409/18723	4.05228e-05	0.000802484	0.000474806	MMP14/CCL2/CDKN1A/IL4R/CD55/IL15RA/IL6/NOD2	8
BP	GO:0051701	biological process involved in interaction with host	6/59	203/18723	4.21376e-05	0.000827678	0.000489712	ITGB3/ITGA5/CD55/CLEC5A/LDLR/ICAM1	6
BP	GO:0042063	gliogenesis	7/59	301/18723	4.31683e-05	0.000836557	0.000494966	MMP14/TLR2/CCL2/LIF/LDLR/IL6/C5AR1	7
BP	GO:0032757	positive regulation of interleukin-8 production	4/59	62/18723	4.32822e-05	0.000836557	0.000494966	TLR2/SERPINE1/IL6/NOD2	4
BP	GO:0050679	positive regulation of epithelial cell proliferation	6/59	207/18723	4.6982e-05	0.000900861	0.000533012	ITGB3/HIF1A/APLNR/MYC/C5AR1/NOD2	6
BP	GO:0050867	positive regulation of cell activation	8/59	420/18723	4.887e-05	0.000918959	0.00054372	MMP14/CCL2/CDKN1A/IL4R/CD55/IL15RA/IL6/NOD2	8
BP	GO:0001666	response to hypoxia	7/59	307/18723	4.89121e-05	0.000918959	0.00054372	MMP14/TLR2/HIF1A/ADM/MYC/ICAM1/EDN1	7
BP	GO:0048247	lymphocyte chemotaxis	4/59	64/18723	4.90669e-05	0.000918959	0.00054372	CCL2/CCL7/CCL20/CXCL11	4
BP	GO:0002720	positive regulation of cytokine production involved in immune response	4/59	65/18723	5.21619e-05	0.000969409	0.00057357	IL1R1/CD55/IL6/NOD2	4
BP	GO:0072678	T cell migration	4/59	66/18723	5.53971e-05	0.00101394	0.000599915	CCL2/CCL20/ICAM1/CXCL11	4
BP	GO:1905953	negative regulation of lipid localization	4/59	66/18723	5.53971e-05	0.00101394	0.000599915	ITGB3/ABCA1/NFKBIA/IL6	4
BP	GO:0002726	positive regulation of T cell cytokine production	3/59	24/18723	5.73913e-05	0.00104254	0.000616837	IL1R1/CD55/IL6	3
BP	GO:0006959	humoral immune response	7/59	317/18723	5.98722e-05	0.00107149	0.000633969	CCL2/CD55/IL6/CXCL6/NOD2/CXCL9/CXCL11	7
BP	GO:0019058	viral life cycle	7/59	317/18723	5.98722e-05	0.00107149	0.000633969	ITGB3/ITGA5/CCL2/CD55/CLEC5A/LDLR/ICAM1	7
BP	GO:0007596	blood coagulation	6/59	217/18723	6.10668e-05	0.00108483	0.000641864	ITGB3/PLAUR/SERPINE1/IL6/PDPN/EDN1	6
BP	GO:0048143	astrocyte activation	3/59	25/18723	6.50714e-05	0.00114754	0.000678962	LDLR/IL6/C5AR1	3
BP	GO:0044706	multi-multicellular organism process	6/59	220/18723	6.58929e-05	0.0011536	0.000682552	ADM/NAMPT/LIF/TIMP1/ACVR1B/EDN1	6
BP	GO:0007599	hemostasis	6/59	222/18723	6.92762e-05	0.00119551	0.000707347	ITGB3/PLAUR/SERPINE1/IL6/PDPN/EDN1	6
BP	GO:0050817	coagulation	6/59	222/18723	6.92762e-05	0.00119551	0.000707347	ITGB3/PLAUR/SERPINE1/IL6/PDPN/EDN1	6
BP	GO:0060562	epithelial tube morphogenesis	7/59	325/18723	7.00231e-05	0.00119983	0.000709902	MMP14/HIF1A/ADM/GPC3/APLNR/MYC/EDN1	7
BP	GO:1900017	positive regulation of cytokine production involved in inflammatory response	3/59	26/18723	7.33943e-05	0.00124874	0.000738839	HIF1A/IL6/NOD2	3
BP	GO:0010876	lipid localization	8/59	448/18723	7.68128e-05	0.00128875	0.000762513	ITGB3/ABCA1/NFKBIA/LDLR/IL6/MSR1/AQP9/EDN1	8
BP	GO:0022407	regulation of cell-cell adhesion	8/59	448/18723	7.68128e-05	0.00128875	0.000762513	PLAUR/CCL2/IL4R/CD55/IL6/NOD2/ICAM1/PDPN	8
BP	GO:0050921	positive regulation of chemotaxis	5/59	141/18723	8.14546e-05	0.0013572	0.000803015	CCL7/SERPINE1/IL6/C5AR1/EDN1	5
BP	GO:0071356	cellular response to tumor necrosis factor	6/59	229/18723	8.22272e-05	0.00136069	0.00080508	CCL2/CCL7/CCL20/NFKBIA/ICAM1/EDN1	6
BP	GO:0002697	regulation of immune effector process	7/59	339/18723	9.11605e-05	0.00147301	0.000871537	IL1R1/IL4R/CD55/IL6/CXCL6/NOD2/ICAM1	7
BP	GO:0007568	aging	7/59	339/18723	9.11605e-05	0.00147301	0.000871537	ADM/NAMPT/TIMP1/CDKN1A/SERPINE1/ICAM1/EDN1	7
BP	GO:0010460	positive regulation of heart rate	3/59	28/18723	9.20634e-05	0.00147301	0.000871537	ADM/GCH1/EDN1	3
BP	GO:0010575	positive regulation of vascular endothelial growth factor production	3/59	28/18723	9.20634e-05	0.00147301	0.000871537	HIF1A/IL6/C5AR1	3
BP	GO:1902624	positive regulation of neutrophil migration	3/59	28/18723	9.20634e-05	0.00147301	0.000871537	IL1R1/C5AR1/EDN1	3
BP	GO:0031100	animal organ regeneration	4/59	76/18723	9.63289e-05	0.00152112	0.000899998	ADM/CDKN1A/IL6/C5AR1	4
BP	GO:0045685	regulation of glial cell differentiation	4/59	76/18723	9.63289e-05	0.00152112	0.000899998	TLR2/LIF/LDLR/IL6	4
BP	GO:0010212	response to ionizing radiation	5/59	148/18723	0.000102406	0.00159621	0.000944431	NAMPT/CCL7/CDKN1A/MYC/ICAM1	5
BP	GO:0051384	response to glucocorticoid	5/59	148/18723	0.000102406	0.00159621	0.000944431	ADM/CDKN1A/IL6/ICAM1/EDN1	5
BP	GO:1903039	positive regulation of leukocyte cell-cell adhesion	6/59	239/18723	0.000104007	0.00161078	0.00095305	CCL2/IL4R/CD55/IL6/NOD2/ICAM1	6
BP	GO:0001959	regulation of cytokine-mediated signaling pathway	5/59	150/18723	0.000109091	0.00167875	0.000993268	HIF1A/IL1R1/IRAK2/IL6/EDN1	5
BP	GO:0042742	defense response to bacterium	7/59	350/18723	0.000111197	0.00170033	0.00100604	TLR2/CCL20/SERPINE1/IL6/CXCL6/C5AR1/NOD2	7
BP	GO:0061844	antimicrobial humoral immune response mediated by antimicrobial peptide	4/59	79/18723	0.000112021	0.00170216	0.00100711	CXCL6/NOD2/CXCL9/CXCL11	4
BP	GO:0070498	interleukin-1-mediated signaling pathway	3/59	30/18723	0.000113586	0.00171514	0.0010148	IL1R1/IRAK2/IL6	3
BP	GO:0046209	nitric oxide metabolic process	4/59	81/18723	0.000123462	0.00184127	0.00108942	TLR2/ICAM1/GCH1/EDN1	4
BP	GO:0048708	astrocyte differentiation	4/59	81/18723	0.000123462	0.00184127	0.00108942	LIF/LDLR/IL6/C5AR1	4
BP	GO:0002828	regulation of type 2 immune response	3/59	31/18723	0.000125474	0.00184845	0.00109367	IL4R/IL6/NOD2	3
BP	GO:0048710	regulation of astrocyte differentiation	3/59	31/18723	0.000125474	0.00184845	0.00109367	LIF/LDLR/IL6	3
BP	GO:0033002	muscle cell proliferation	6/59	248/18723	0.000127324	0.00186433	0.00110307	NAMPT/CDKN1A/CALCRL/IL6/HBEGF/EDN1	6
BP	GO:2001057	reactive nitrogen species metabolic process	4/59	82/18723	0.00012949	0.00188463	0.00111508	TLR2/ICAM1/GCH1/EDN1	4
BP	GO:0090022	regulation of neutrophil chemotaxis	3/59	32/18723	0.000138145	0.00199855	0.00118248	C5AR1/NOD2/EDN1	3
BP	GO:0051924	regulation of calcium ion transport	6/59	255/18723	0.000148184	0.00212799	0.00125906	CCL2/APLNR/BEST1/CXCL9/ICAM1/CXCL11	6
BP	GO:0002709	regulation of T cell mediated immunity	4/59	85/18723	0.000148853	0.00212799	0.00125906	IL1R1/CD55/IL6/NOD2	4
BP	GO:0030947	regulation of vascular endothelial growth factor receptor signaling pathway	3/59	33/18723	0.000151619	0.00213597	0.00126379	ITGB3/ITGA5/HIF1A	3
BP	GO:0034110	regulation of homotypic cell-cell adhesion	3/59	33/18723	0.000151619	0.00213597	0.00126379	PLAUR/IL6/PDPN	3
BP	GO:0036294	cellular response to decreased oxygen levels	5/59	161/18723	0.000152064	0.00213597	0.00126379	HIF1A/NAMPT/MYC/ICAM1/EDN1	5
BP	GO:0051091	positive regulation of DNA-binding transcription factor activity	6/59	260/18723	0.000164676	0.00227763	0.00134761	TLR2/IRAK2/IL6/NOD2/ICAM1/EDN1	6
BP	GO:0002700	regulation of production of molecular mediator of immune response	5/59	164/18723	0.000165767	0.00227763	0.00134761	IL1R1/IL4R/CD55/IL6/NOD2	5
BP	GO:0044319	wound healing, spreading of cells	3/59	34/18723	0.00016592	0.00227763	0.00134761	ITGA5/HBEGF/PDPN	3
BP	GO:0090505	epiboly involved in wound healing	3/59	34/18723	0.00016592	0.00227763	0.00134761	ITGA5/HBEGF/PDPN	3
BP	GO:0018108	peptidyl-tyrosine phosphorylation	7/59	375/18723	0.000170265	0.00232407	0.00137508	ITGB3/ITGA5/LIF/IL6/HBEGF/NOD2/ICAM1	7
BP	GO:0018212	peptidyl-tyrosine modification	7/59	378/18723	0.0001788	0.00242686	0.0014359	ITGB3/ITGA5/LIF/IL6/HBEGF/NOD2/ICAM1	7
BP	GO:0031960	response to corticosteroid	5/59	167/18723	0.000180394	0.00243035	0.00143797	ADM/CDKN1A/IL6/ICAM1/EDN1	5
BP	GO:0090504	epiboly	3/59	35/18723	0.000181069	0.00243035	0.00143797	ITGA5/HBEGF/PDPN	3
BP	GO:0002822	regulation of adaptive immune response based on somatic recombination of immune receptors built from immunoglobulin superfamily domains	5/59	168/18723	0.000185483	0.00246458	0.00145821	IL1R1/IL4R/CD55/IL6/NOD2	5
BP	GO:0034109	homotypic cell-cell adhesion	4/59	90/18723	0.000185659	0.00246458	0.00145821	ITGB3/PLAUR/IL6/PDPN	4
BP	GO:0002691	regulation of cellular extravasation	3/59	36/18723	0.000197089	0.00258786	0.00153116	IL1R1/PTGER4/ICAM1	3
BP	GO:0042092	type 2 immune response	3/59	36/18723	0.000197089	0.00258786	0.00153116	IL4R/IL6/NOD2	3
BP	GO:0010469	regulation of signaling receptor activity	5/59	173/18723	0.000212591	0.00276483	0.00163586	HIF1A/CCL2/SERPINE1/HBEGF/EDN1	5
BP	GO:0002369	T cell cytokine production	3/59	37/18723	0.000213999	0.00276483	0.00163586	IL1R1/CD55/IL6	3
BP	GO:0002724	regulation of T cell cytokine production	3/59	37/18723	0.000213999	0.00276483	0.00163586	IL1R1/CD55/IL6	3
BP	GO:0050764	regulation of phagocytosis	4/59	95/18723	0.000228623	0.00293805	0.00173835	TLR2/CCL2/IL15RA/NOD2	4
BP	GO:0071453	cellular response to oxygen levels	5/59	177/18723	0.000236371	0.00301058	0.00178127	HIF1A/NAMPT/MYC/ICAM1/EDN1	5
BP	GO:0002718	regulation of cytokine production involved in immune response	4/59	96/18723	0.000238005	0.00301058	0.00178127	IL1R1/CD55/IL6/NOD2	4
BP	GO:1904035	regulation of epithelial cell apoptotic process	4/59	96/18723	0.000238005	0.00301058	0.00178127	CCL2/SERPINE1/IL6/ICAM1	4
BP	GO:0006869	lipid transport	7/59	398/18723	0.000244994	0.00308285	0.00182403	ITGB3/ABCA1/NFKBIA/LDLR/MSR1/AQP9/EDN1	7
BP	GO:0045823	positive regulation of heart contraction	3/59	39/18723	0.00025058	0.00313679	0.00185595	ADM/GCH1/EDN1	3
BP	GO:0002367	cytokine production involved in immune response	4/59	98/18723	0.000257597	0.00320801	0.00189808	IL1R1/CD55/IL6/NOD2	4
BP	GO:0015850	organic hydroxy compound transport	6/59	284/18723	0.000265201	0.00328577	0.00194409	ITGB3/ABCA1/NFKBIA/LDLR/MSR1/AQP9	6
BP	GO:0061138	morphogenesis of a branching epithelium	5/59	182/18723	0.000268887	0.00331444	0.00196105	MMP14/ADM/GPC3/MYC/EDN1	5
BP	GO:0051281	positive regulation of release of sequestered calcium ion into cytosol	3/59	40/18723	0.000270292	0.00331485	0.0019613	APLNR/CXCL9/CXCL11	3
BP	GO:0002819	regulation of adaptive immune response	5/59	183/18723	0.000275778	0.00336505	0.001991	IL1R1/IL4R/CD55/IL6/NOD2	5
BP	GO:0050830	defense response to Gram-positive bacterium	4/59	101/18723	0.000289122	0.00348023	0.00205914	TLR2/IL6/C5AR1/NOD2	4
BP	GO:0007369	gastrulation	5/59	185/18723	0.000289964	0.00348023	0.00205914	ITGB3/ITGA5/MMP14/GPC3/APLNR	5
BP	GO:0032733	positive regulation of interleukin-10 production	3/59	41/18723	0.000290979	0.00348023	0.00205914	TLR2/IL6/NOD2	3
BP	GO:1903524	positive regulation of blood circulation	3/59	41/18723	0.000290979	0.00348023	0.00205914	ADM/GCH1/EDN1	3
BP	GO:0032677	regulation of interleukin-8 production	4/59	102/18723	0.000300219	0.00355554	0.0021037	TLR2/SERPINE1/IL6/NOD2	4
BP	GO:0035710	CD4-positive, alpha-beta T cell activation	4/59	102/18723	0.000300219	0.00355554	0.0021037	IL4R/CD55/IL6/PTGER4	4
BP	GO:0060485	mesenchyme development	6/59	291/18723	0.000302143	0.00356086	0.00210685	HIF1A/APLNR/MYC/IL6/PDPN/EDN1	6
BP	GO:0014013	regulation of gliogenesis	4/59	103/18723	0.000311619	0.00363706	0.00215194	TLR2/LIF/LDLR/IL6	4
BP	GO:0032637	interleukin-8 production	4/59	103/18723	0.000311619	0.00363706	0.00215194	TLR2/SERPINE1/IL6/NOD2	4
BP	GO:0016032	viral process	7/59	415/18723	0.00031569	0.00366686	0.00216957	ITGB3/ITGA5/CCL2/CD55/CLEC5A/LDLR/ICAM1	7
BP	GO:0014002	astrocyte development	3/59	43/18723	0.000335361	0.00387671	0.00229373	LDLR/IL6/C5AR1	3
BP	GO:0032102	negative regulation of response to external stimulus	7/59	420/18723	0.000339343	0.00390406	0.00230992	CCL2/SERPINE1/CALCRL/LDLR/PTGER4/NOD2/EDN1	7
BP	GO:0006816	calcium ion transport	7/59	422/18723	0.000349195	0.00399629	0.00236448	CCL2/APLNR/CALCRL/BEST1/CXCL9/ICAM1/CXCL11	7
BP	GO:0001935	endothelial cell proliferation	5/59	193/18723	0.000352322	0.00399629	0.00236448	ITGB3/MMP14/HIF1A/CCL2/APLNR	5
BP	GO:0007565	female pregnancy	5/59	193/18723	0.000352322	0.00399629	0.00236448	ADM/NAMPT/LIF/TIMP1/ACVR1B	5
BP	GO:0048608	reproductive structure development	7/59	424/18723	0.000359275	0.00399834	0.0023657	MMP14/HIF1A/ADM/LIF/ITGB8/TNFSF10/ICAM1	7
BP	GO:0002824	positive regulation of adaptive immune response based on somatic recombination of immune receptors built from immunoglobulin superfamily domains	4/59	107/18723	0.00036034	0.00399834	0.0023657	IL1R1/CD55/IL6/NOD2	4
BP	GO:0007229	integrin-mediated signaling pathway	4/59	107/18723	0.00036034	0.00399834	0.0023657	ITGB3/ITGA5/TIMP1/ITGB8	4
BP	GO:0051341	regulation of oxidoreductase activity	4/59	107/18723	0.00036034	0.00399834	0.0023657	HIF1A/NOD2/GCH1/EDN1	4
BP	GO:1901654	response to ketone	5/59	194/18723	0.000360778	0.00399834	0.0023657	TLR2/CDKN1A/PTGER4/ICAM1/EDN1	5
BP	GO:1903131	mononuclear cell differentiation	7/59	426/18723	0.000369588	0.00407728	0.0024124	MMP14/IL4R/ITGB8/MYC/IL15RA/IL6/PTGER4	7
BP	GO:0061458	reproductive system development	7/59	427/18723	0.000374833	0.00411635	0.00243552	MMP14/HIF1A/ADM/LIF/ITGB8/TNFSF10/ICAM1	7
BP	GO:0001763	morphogenesis of a branching structure	5/59	196/18723	0.000378149	0.00413398	0.00244595	MMP14/ADM/GPC3/MYC/EDN1	5
BP	GO:0031099	regeneration	5/59	198/18723	0.000396147	0.00431123	0.00255082	ADM/CDKN1A/SCARF1/IL6/C5AR1	5
BP	GO:1905954	positive regulation of lipid localization	4/59	110/18723	0.000400294	0.00433682	0.00256597	ABCA1/NFKBIA/MSR1/EDN1	4
BP	GO:0002683	negative regulation of immune system process	7/59	434/18723	0.000413245	0.00445714	0.00263715	CCL2/IL4R/MYC/CD55/LDLR/PTGER4/NOD2	7
BP	GO:0002821	positive regulation of adaptive immune response	4/59	112/18723	0.000428629	0.00454025	0.00268633	IL1R1/CD55/IL6/NOD2	4
BP	GO:1901222	regulation of NIK/NF-kappaB signaling	4/59	112/18723	0.000428629	0.00454025	0.00268633	TLR2/NFKBIA/NOD2/EDN1	4
BP	GO:0035747	natural killer cell chemotaxis	2/59	10/18723	0.000432226	0.00454025	0.00268633	CCL2/CCL7	2
BP	GO:0070099	regulation of chemokine-mediated signaling pathway	2/59	10/18723	0.000432226	0.00454025	0.00268633	HIF1A/EDN1	2
BP	GO:0072203	cell proliferation involved in metanephros development	2/59	10/18723	0.000432226	0.00454025	0.00268633	GPC3/MYC	2
BP	GO:2000659	regulation of interleukin-1-mediated signaling pathway	2/59	10/18723	0.000432226	0.00454025	0.00268633	IL1R1/IL6	2
BP	GO:0019932	second-messenger-mediated signaling	6/59	312/18723	0.000437726	0.00457812	0.00270873	ADM/CCL20/APLNR/FPR1/HRH1/EDN1	6
BP	GO:0002708	positive regulation of lymphocyte mediated immunity	4/59	113/18723	0.00044332	0.00461665	0.00273153	IL1R1/CD55/IL6/NOD2	4
BP	GO:0002443	leukocyte mediated immunity	7/59	440/18723	0.000448626	0.00463197	0.0027406	IL1R1/IL4R/CD55/IL6/CXCL6/NOD2/ICAM1	7
BP	GO:0051090	regulation of DNA-binding transcription factor activity	7/59	440/18723	0.000448626	0.00463197	0.0027406	TLR2/IRAK2/NFKBIA/IL6/NOD2/ICAM1/EDN1	7
BP	GO:0002286	T cell activation involved in immune response	4/59	114/18723	0.000458368	0.00471241	0.00278819	IL4R/IL6/PTGER4/ICAM1	4
BP	GO:0021782	glial cell development	4/59	116/18723	0.000489551	0.00501167	0.00296526	TLR2/LDLR/IL6/C5AR1	4
BP	GO:0002573	myeloid leukocyte differentiation	5/59	208/18723	0.000496046	0.00505674	0.00299192	TLR2/LIF/GPC3/ITGB8/MYC	5
BP	GO:0009416	response to light stimulus	6/59	320/18723	0.000500361	0.0050793	0.00300527	HIF1A/TIMP1/CDKN1A/MYC/BEST1/HRH1	6
BP	GO:0030301	cholesterol transport	4/59	117/18723	0.000505696	0.00511198	0.0030246	ABCA1/NFKBIA/LDLR/MSR1	4
BP	GO:0045637	regulation of myeloid cell differentiation	5/59	210/18723	0.000518113	0.00521567	0.00308595	HIF1A/LIF/ACVR1B/MYC/NFKBIA	5
BP	GO:0001961	positive regulation of cytokine-mediated signaling pathway	3/59	50/18723	0.000524351	0.00525656	0.00311015	HIF1A/IL1R1/EDN1	3
BP	GO:0071622	regulation of granulocyte chemotaxis	3/59	51/18723	0.000555879	0.0055496	0.00328353	C5AR1/NOD2/EDN1	3
BP	GO:0002224	toll-like receptor signaling pathway	4/59	121/18723	0.000574087	0.0056844	0.00336329	TLR2/IRAK2/NFKBIA/NOD2	4
BP	GO:1904019	epithelial cell apoptotic process	4/59	121/18723	0.000574087	0.0056844	0.00336329	CCL2/SERPINE1/IL6/ICAM1	4
BP	GO:0043277	apoptotic cell clearance	3/59	52/18723	0.000588596	0.0057688	0.00341323	ITGB3/CCL2/MARCO	3
BP	GO:0050870	positive regulation of T cell activation	5/59	216/18723	0.000588768	0.0057688	0.00341323	CCL2/IL4R/CD55/IL6/NOD2	5
BP	GO:0019730	antimicrobial humoral response	4/59	122/18723	0.000592162	0.0057688	0.00341323	CXCL6/NOD2/CXCL9/CXCL11	4
BP	GO:0051928	positive regulation of calcium ion transport	4/59	122/18723	0.000592162	0.0057688	0.00341323	CCL2/APLNR/CXCL9/CXCL11	4
BP	GO:0007566	embryo implantation	3/59	53/18723	0.000622519	0.00600542	0.00355323	LIF/TIMP1/ACVR1B	3
BP	GO:0034764	positive regulation of transmembrane transport	5/59	219/18723	0.000626697	0.00600542	0.00355323	CCL2/GPC3/APLNR/CXCL9/CXCL11	5
BP	GO:0032490	detection of molecule of bacterial origin	2/59	12/18723	0.000631365	0.00600542	0.00355323	TLR2/NOD2	2
BP	GO:0032621	interleukin-18 production	2/59	12/18723	0.000631365	0.00600542	0.00355323	TLR2/NOD2	2
BP	GO:0032661	regulation of interleukin-18 production	2/59	12/18723	0.000631365	0.00600542	0.00355323	TLR2/NOD2	2
BP	GO:0072683	T cell extravasation	2/59	12/18723	0.000631365	0.00600542	0.00355323	CCL2/ICAM1	2
BP	GO:1903037	regulation of leukocyte cell-cell adhesion	6/59	336/18723	0.000646494	0.00612522	0.0036241	CCL2/IL4R/CD55/IL6/NOD2/ICAM1	6
BP	GO:0002823	negative regulation of adaptive immune response based on somatic recombination of immune receptors built from immunoglobulin superfamily domains	3/59	54/18723	0.000657667	0.00615862	0.00364387	IL4R/CD55/NOD2	3
BP	GO:0006968	cellular defense response	3/59	54/18723	0.000657667	0.00615862	0.00364387	CLEC5A/C5AR1/CXCL9	3
BP	GO:0010524	positive regulation of calcium ion transport into cytosol	3/59	54/18723	0.000657667	0.00615862	0.00364387	APLNR/CXCL9/CXCL11	3
BP	GO:0048545	response to steroid hormone	6/59	339/18723	0.000677243	0.00631745	0.00373784	TLR2/ADM/CDKN1A/IL6/ICAM1/EDN1	6
BP	GO:1905517	macrophage migration	3/59	55/18723	0.000694058	0.0064494	0.00381591	MMP14/CCL2/C5AR1	3
BP	GO:0031667	response to nutrient levels	7/59	474/18723	0.000697702	0.00645842	0.00382125	ABCA1/ADM/NAMPT/CDKN1A/LDLR/NOD2/ICAM1	7
BP	GO:0001667	ameboidal-type cell migration	7/59	475/18723	0.000706414	0.00650419	0.00384833	ITGB3/HIF1A/TIMP1/GPC3/ACVR1B/HBEGF/EDN1	7
BP	GO:0010001	glial cell differentiation	5/59	225/18723	0.000708031	0.00650419	0.00384833	TLR2/LIF/LDLR/IL6/C5AR1	5
BP	GO:0002711	positive regulation of T cell mediated immunity	3/59	56/18723	0.000731708	0.00667097	0.00394701	IL1R1/CD55/IL6	3
BP	GO:0010332	response to gamma radiation	3/59	56/18723	0.000731708	0.00667097	0.00394701	CCL7/CDKN1A/MYC	3
BP	GO:0002430	complement receptor mediated signaling pathway	2/59	13/18723	0.000744647	0.00673808	0.00398672	FPR1/C5AR1	2
BP	GO:0032352	positive regulation of hormone metabolic process	2/59	13/18723	0.000744647	0.00673808	0.00398672	HIF1A/ADM	2
BP	GO:0015918	sterol transport	4/59	130/18723	0.000751614	0.00677575	0.004009	ABCA1/NFKBIA/LDLR/MSR1	4
BP	GO:0002011	morphogenesis of an epithelial sheet	3/59	57/18723	0.000770636	0.00689576	0.00408001	ITGA5/HBEGF/PDPN	3
BP	GO:0061756	leukocyte adhesion to vascular endothelial cell	3/59	57/18723	0.000770636	0.00689576	0.00408001	IL6/SELL/ICAM1	3
BP	GO:0007569	cell aging	4/59	132/18723	0.000795788	0.00709456	0.00419763	NAMPT/CDKN1A/SERPINE1/ICAM1	4
BP	GO:0002449	lymphocyte mediated immunity	6/59	350/18723	0.000799823	0.00710431	0.0042034	IL1R1/IL4R/CD55/IL6/NOD2/ICAM1	6
BP	GO:0010574	regulation of vascular endothelial growth factor production	3/59	58/18723	0.000810858	0.00717595	0.00424579	HIF1A/IL6/C5AR1	3
BP	GO:0042110	T cell activation	7/59	487/18723	0.000817863	0.00721152	0.00426684	CCL2/IL4R/CD55/IL6/PTGER4/NOD2/ICAM1	7
BP	GO:0002705	positive regulation of leukocyte mediated immunity	4/59	134/18723	0.000841768	0.00736852	0.00435973	IL1R1/CD55/IL6/NOD2	4
BP	GO:0008277	regulation of G protein-coupled receptor signaling pathway	4/59	134/18723	0.000841768	0.00736852	0.00435973	ADM/APLNR/RGS16/EDN1	4
BP	GO:0002820	negative regulation of adaptive immune response	3/59	59/18723	0.000852392	0.00738129	0.00436728	IL4R/CD55/NOD2	3
BP	GO:0048010	vascular endothelial growth factor receptor signaling pathway	3/59	59/18723	0.000852392	0.00738129	0.00436728	ITGB3/ITGA5/HIF1A	3
BP	GO:2000351	regulation of endothelial cell apoptotic process	3/59	59/18723	0.000852392	0.00738129	0.00436728	CCL2/SERPINE1/ICAM1	3
BP	GO:0002699	positive regulation of immune effector process	5/59	235/18723	0.000860844	0.00742785	0.00439483	IL1R1/IL4R/CD55/IL6/NOD2	5
BP	GO:0042157	lipoprotein metabolic process	4/59	135/18723	0.000865447	0.00742788	0.00439485	ITGB3/ABCA1/OLR1/LDLR	4
BP	GO:0060576	intestinal epithelial cell development	2/59	14/18723	0.000866996	0.00742788	0.00439485	HIF1A/CDKN1A	2
BP	GO:0002460	adaptive immune response based on somatic recombination of immune receptors built from immunoglobulin superfamily domains	6/59	356/18723	0.000873558	0.00745765	0.00441247	IL1R1/IL4R/CD55/IL6/NOD2/ICAM1	6
BP	GO:0043030	regulation of macrophage activation	3/59	61/18723	0.000939461	0.00796399	0.00471205	IL4R/LDLR/IL6	3
BP	GO:2000401	regulation of lymphocyte migration	3/59	61/18723	0.000939461	0.00796399	0.00471205	CCL2/CCL7/CCL20	3
BP	GO:0010573	vascular endothelial growth factor production	3/59	62/18723	0.000985029	0.0082633	0.00488914	HIF1A/IL6/C5AR1	3
BP	GO:0032613	interleukin-10 production	3/59	62/18723	0.000985029	0.0082633	0.00488914	TLR2/IL6/NOD2	3
BP	GO:0032653	regulation of interleukin-10 production	3/59	62/18723	0.000985029	0.0082633	0.00488914	TLR2/IL6/NOD2	3
BP	GO:0002070	epithelial cell maturation	2/59	15/18723	0.000998355	0.00828875	0.0049042	HIF1A/CDKN1A	2
BP	GO:0090594	inflammatory response to wounding	2/59	15/18723	0.000998355	0.00828875	0.0049042	HIF1A/TIMP1	2
BP	GO:1901741	positive regulation of myoblast fusion	2/59	15/18723	0.000998355	0.00828875	0.0049042	IL4R/CXCL9	2
BP	GO:0022617	extracellular matrix disassembly	3/59	63/18723	0.00103198	0.00853854	0.00505199	MMP14/IL6/PDPN	3
BP	GO:0038061	NIK/NF-kappaB signaling	4/59	143/18723	0.0010721	0.00884026	0.00523051	TLR2/NFKBIA/NOD2/EDN1	4
BP	GO:0070542	response to fatty acid	3/59	64/18723	0.00108032	0.00887769	0.00525266	TLR2/LDLR/EDN1	3
BP	GO:0001890	placenta development	4/59	144/18723	0.00110016	0.00901014	0.00533102	HIF1A/ADM/LIF/ITGB8	4
BP	GO:0071677	positive regulation of mononuclear cell migration	3/59	65/18723	0.00113006	0.00917007	0.00542565	CCL7/CCL20/SERPINE1	3
BP	GO:0072577	endothelial cell apoptotic process	3/59	65/18723	0.00113006	0.00917007	0.00542565	CCL2/SERPINE1/ICAM1	3
BP	GO:0002693	positive regulation of cellular extravasation	2/59	16/18723	0.00113867	0.00917007	0.00542565	IL1R1/ICAM1	2
BP	GO:0070431	nucleotide-binding oligomerization domain containing 2 signaling pathway	2/59	16/18723	0.00113867	0.00917007	0.00542565	NFKBIA/NOD2	2
BP	GO:1901163	regulation of trophoblast cell migration	2/59	16/18723	0.00113867	0.00917007	0.00542565	TIMP1/ACVR1B	2
BP	GO:0014015	positive regulation of gliogenesis	3/59	66/18723	0.00118124	0.00941872	0.00557277	TLR2/LIF/IL6	3
BP	GO:0042093	T-helper cell differentiation	3/59	66/18723	0.00118124	0.00941872	0.00557277	IL4R/IL6/PTGER4	3
BP	GO:0050766	positive regulation of phagocytosis	3/59	66/18723	0.00118124	0.00941872	0.00557277	CCL2/IL15RA/NOD2	3
BP	GO:0097305	response to alcohol	5/59	253/18723	0.00119628	0.00950726	0.00562516	ABCA1/CCL7/CDKN1A/PTGER4/ICAM1	5
BP	GO:0007187	G protein-coupled receptor signaling pathway, coupled to cyclic nucleotide second messenger	3/59	67/18723	0.00123385	0.00974181	0.00576393	CCL2/CALCRL/HRH1	3
BP	GO:0070527	platelet aggregation	3/59	67/18723	0.00123385	0.00974181	0.00576393	ITGB3/IL6/PDPN	3
BP	GO:0043547	positive regulation of GTPase activity	5/59	255/18723	0.00123877	0.00974876	0.00576805	CCL2/CCL7/CCL20/RGS16/ICAM1	5
BP	GO:0032368	regulation of lipid transport	4/59	149/18723	0.00124825	0.00979146	0.00579331	ITGB3/ABCA1/NFKBIA/EDN1	4
BP	GO:0010715	regulation of extracellular matrix disassembly	2/59	17/18723	0.00128788	0.00992321	0.00587126	IL6/PDPN	2
BP	GO:0016045	detection of bacterium	2/59	17/18723	0.00128788	0.00992321	0.00587126	TLR2/NOD2	2
BP	GO:0061450	trophoblast cell migration	2/59	17/18723	0.00128788	0.00992321	0.00587126	TIMP1/ACVR1B	2
BP	GO:0090399	replicative senescence	2/59	17/18723	0.00128788	0.00992321	0.00587126	CDKN1A/SERPINE1	2
BP	GO:0002294	CD4-positive, alpha-beta T cell differentiation involved in immune response	3/59	68/18723	0.00128793	0.00992321	0.00587126	IL4R/IL6/PTGER4	3
BP	GO:0042692	muscle cell differentiation	6/59	384/18723	0.00128969	0.00992321	0.00587126	MMP14/ADM/IL4R/APLNR/CXCL9/EDN1	6
BP	GO:0048754	branching morphogenesis of an epithelial tube	4/59	151/18723	0.00131121	0.00999333	0.00591275	MMP14/GPC3/MYC/EDN1	4
BP	GO:0071456	cellular response to hypoxia	4/59	151/18723	0.00131121	0.00999333	0.00591275	HIF1A/MYC/ICAM1/EDN1	4
BP	GO:1904064	positive regulation of cation transmembrane transport	4/59	151/18723	0.00131121	0.00999333	0.00591275	CCL2/APLNR/CXCL9/CXCL11	4
BP	GO:0045860	positive regulation of protein kinase activity	6/59	386/18723	0.00132437	0.0100493	0.00594586	ITGB3/CDKN1A/PIK3R5/HBEGF/NOD2/EDN1	6
BP	GO:0002287	alpha-beta T cell activation involved in immune response	3/59	69/18723	0.00134347	0.0100493	0.00594586	IL4R/IL6/PTGER4	3
BP	GO:0002293	alpha-beta T cell differentiation involved in immune response	3/59	69/18723	0.00134347	0.0100493	0.00594586	IL4R/IL6/PTGER4	3
BP	GO:1901224	positive regulation of NIK/NF-kappaB signaling	3/59	69/18723	0.00134347	0.0100493	0.00594586	TLR2/NOD2/EDN1	3
BP	GO:0050871	positive regulation of B cell activation	4/59	152/18723	0.00134351	0.0100493	0.00594586	MMP14/CDKN1A/IL6/NOD2	4
BP	GO:0051092	positive regulation of NF-kappaB transcription factor activity	4/59	152/18723	0.00134351	0.0100493	0.00594586	TLR2/IRAK2/NOD2/ICAM1	4
BP	GO:0008360	regulation of cell shape	4/59	154/18723	0.00140977	0.0105124	0.00621986	CCL2/CCL7/ICAM1/PDPN	4
BP	GO:0002923	regulation of humoral immune response mediated by circulating immunoglobulin	2/59	18/18723	0.00144593	0.0106505	0.00630159	CD55/NOD2	2
BP	GO:0034134	toll-like receptor 2 signaling pathway	2/59	18/18723	0.00144593	0.0106505	0.00630159	TLR2/NOD2	2
BP	GO:0035743	CD4-positive, alpha-beta T cell cytokine production	2/59	18/18723	0.00144593	0.0106505	0.00630159	IL1R1/IL6	2
BP	GO:0097709	connective tissue replacement	2/59	18/18723	0.00144593	0.0106505	0.00630159	HIF1A/TIMP1	2
BP	GO:0046631	alpha-beta T cell activation	4/59	156/18723	0.00147829	0.0108558	0.00642303	IL4R/CD55/IL6/PTGER4	4
BP	GO:1902107	positive regulation of leukocyte differentiation	4/59	157/18723	0.0015134	0.0109883	0.00650143	MMP14/LIF/IL4R/IL15RA	4
BP	GO:1903708	positive regulation of hemopoiesis	4/59	157/18723	0.0015134	0.0109883	0.00650143	MMP14/LIF/IL4R/IL15RA	4
BP	GO:0002534	cytokine production involved in inflammatory response	3/59	72/18723	0.00151907	0.0109883	0.00650143	HIF1A/IL6/NOD2	3
BP	GO:1900015	regulation of cytokine production involved in inflammatory response	3/59	72/18723	0.00151907	0.0109883	0.00650143	HIF1A/IL6/NOD2	3
BP	GO:1903036	positive regulation of response to wounding	3/59	72/18723	0.00151907	0.0109883	0.00650143	SERPINE1/SCARF1/HBEGF	3
BP	GO:0072088	nephron epithelium morphogenesis	3/59	73/18723	0.00158065	0.0113656	0.0067247	LIF/GPC3/MYC	3
BP	GO:1904427	positive regulation of calcium ion transmembrane transport	3/59	73/18723	0.00158065	0.0113656	0.0067247	APLNR/CXCL9/CXCL11	3
BP	GO:0010885	regulation of cholesterol storage	2/59	19/18723	0.00161277	0.0114602	0.00678063	ABCA1/MSR1	2
BP	GO:0035313	wound healing, spreading of epidermal cells	2/59	19/18723	0.00161277	0.0114602	0.00678063	ITGA5/HBEGF	2
BP	GO:1901739	regulation of myoblast fusion	2/59	19/18723	0.00161277	0.0114602	0.00678063	IL4R/CXCL9	2
BP	GO:1903978	regulation of microglial cell activation	2/59	19/18723	0.00161277	0.0114602	0.00678063	LDLR/IL6	2
BP	GO:0010822	positive regulation of mitochondrion organization	3/59	74/18723	0.00164377	0.0116462	0.0068907	HIF1A/PLAUR/TNFSF10	3
BP	GO:0002292	T cell differentiation involved in immune response	3/59	75/18723	0.00170845	0.0120576	0.00713413	IL4R/IL6/PTGER4	3
BP	GO:0010959	regulation of metal ion transport	6/59	406/18723	0.00171182	0.0120576	0.00713413	CCL2/APLNR/BEST1/CXCL9/ICAM1/CXCL11	6
BP	GO:0043270	positive regulation of ion transport	5/59	275/18723	0.00172766	0.0121338	0.0071792	CCL2/APLNR/CXCL9/CXCL11/EDN1	5
BP	GO:0001503	ossification	6/59	408/18723	0.00175486	0.0122891	0.00727108	MMP14/HIF1A/GPC3/CLEC5A/IL6/PTGER4	6
BP	GO:0006809	nitric oxide biosynthetic process	3/59	76/18723	0.0017747	0.0123209	0.00728991	ICAM1/GCH1/EDN1	3
BP	GO:0014823	response to activity	3/59	76/18723	0.0017747	0.0123209	0.00728991	HIF1A/IL6/EDN1	3
BP	GO:0072028	nephron morphogenesis	3/59	76/18723	0.0017747	0.0123209	0.00728991	LIF/GPC3/MYC	3
BP	GO:0032495	response to muramyl dipeptide	2/59	20/18723	0.00178834	0.0123447	0.00730398	NFKBIA/NOD2	2
BP	GO:0098543	detection of other organism	2/59	20/18723	0.00178834	0.0123447	0.00730398	TLR2/NOD2	2
BP	GO:1902105	regulation of leukocyte differentiation	5/59	279/18723	0.00184034	0.0126674	0.00749491	MMP14/LIF/IL4R/MYC/IL15RA	5
BP	GO:0043434	response to peptide hormone	6/59	414/18723	0.00188891	0.0129216	0.00764529	TLR2/ADM/TIMP1/TNFSF10/ICAM1/EDN1	6
BP	GO:0034767	positive regulation of ion transmembrane transport	4/59	167/18723	0.00189717	0.0129216	0.00764529	CCL2/APLNR/CXCL9/CXCL11	4
BP	GO:1903034	regulation of response to wounding	4/59	167/18723	0.00189717	0.0129216	0.00764529	SERPINE1/SCARF1/HBEGF/EDN1	4
BP	GO:0007249	I-kappaB kinase/NF-kappaB signaling	5/59	281/18723	0.00189866	0.0129216	0.00764529	TLR2/IRAK2/NFKBIA/TNFSF10/NOD2	5
BP	GO:0002706	regulation of lymphocyte mediated immunity	4/59	168/18723	0.00193891	0.0131585	0.00778547	IL1R1/CD55/IL6/NOD2	4
BP	GO:0006925	inflammatory cell apoptotic process	2/59	21/18723	0.0019726	0.0132383	0.0078327	IL6/NOD2	2
BP	GO:0010878	cholesterol storage	2/59	21/18723	0.0019726	0.0132383	0.0078327	ABCA1/MSR1	2
BP	GO:0046885	regulation of hormone biosynthetic process	2/59	21/18723	0.0019726	0.0132383	0.0078327	HIF1A/ADM	2
BP	GO:0072111	cell proliferation involved in kidney development	2/59	21/18723	0.0019726	0.0132383	0.0078327	GPC3/MYC	2
BP	GO:0051279	regulation of release of sequestered calcium ion into cytosol	3/59	79/18723	0.00198303	0.0132715	0.00785232	APLNR/CXCL9/CXCL11	3
BP	GO:0001570	vasculogenesis	3/59	80/18723	0.00205571	0.0137198	0.00811762	ADM/ITGB8/APLNR	3
BP	GO:0002221	pattern recognition receptor signaling pathway	4/59	172/18723	0.00211229	0.0140586	0.00831808	TLR2/IRAK2/NFKBIA/NOD2	4
BP	GO:0002029	desensitization of G protein-coupled receptor signaling pathway	2/59	22/18723	0.00216547	0.0142168	0.00841163	ADM/APLNR	2
BP	GO:0022401	negative adaptation of signaling pathway	2/59	22/18723	0.00216547	0.0142168	0.00841163	ADM/APLNR	2
BP	GO:0035809	regulation of urine volume	2/59	22/18723	0.00216547	0.0142168	0.00841163	ADM/EDN1	2
BP	GO:0055093	response to hyperoxia	2/59	22/18723	0.00216547	0.0142168	0.00841163	CDKN1A/PDPN	2
BP	GO:0071404	cellular response to low-density lipoprotein particle stimulus	2/59	22/18723	0.00216547	0.0142168	0.00841163	ABCA1/LDLR	2
BP	GO:0048568	embryonic organ development	6/59	427/18723	0.00220599	0.0144045	0.00852272	MMP14/HIF1A/ADM/LIF/APLNR/EDN1	6
BP	GO:0001892	embryonic placenta development	3/59	82/18723	0.00220599	0.0144045	0.00852272	HIF1A/ADM/LIF	3
BP	GO:0043367	CD4-positive, alpha-beta T cell differentiation	3/59	83/18723	0.00228363	0.0148713	0.00879888	IL4R/IL6/PTGER4	3
BP	GO:0010634	positive regulation of epithelial cell migration	4/59	176/18723	0.00229611	0.0148724	0.00879953	ITGB3/HIF1A/HBEGF/EDN1	4
BP	GO:0050728	negative regulation of inflammatory response	4/59	176/18723	0.00229611	0.0148724	0.00879953	CALCRL/LDLR/PTGER4/NOD2	4
BP	GO:0030324	lung development	4/59	177/18723	0.00234373	0.0150091	0.00888041	MMP14/LIF/GPC3/PDPN	4
BP	GO:0046879	hormone secretion	5/59	295/18723	0.0023456	0.0150091	0.00888041	HIF1A/ADM/LIF/IL6/EDN1	5
BP	GO:0032370	positive regulation of lipid transport	3/59	84/18723	0.00236294	0.0150091	0.00888041	ABCA1/NFKBIA/EDN1	3
BP	GO:0023058	adaptation of signaling pathway	2/59	23/18723	0.00236691	0.0150091	0.00888041	ADM/APLNR	2
BP	GO:0032740	positive regulation of interleukin-17 production	2/59	23/18723	0.00236691	0.0150091	0.00888041	IL6/NOD2	2
BP	GO:0035994	response to muscle stretch	2/59	23/18723	0.00236691	0.0150091	0.00888041	NFKBIA/EDN1	2
BP	GO:0060143	positive regulation of syncytium formation by plasma membrane fusion	2/59	23/18723	0.00236691	0.0150091	0.00888041	IL4R/CXCL9	2
BP	GO:0060575	intestinal epithelial cell differentiation	2/59	23/18723	0.00236691	0.0150091	0.00888041	HIF1A/CDKN1A	2
BP	GO:0050890	cognition	5/59	296/18723	0.00238022	0.015054	0.00890697	TLR2/HIF1A/LDLR/C5AR1/HRH1	5
BP	GO:0001936	regulation of endothelial cell proliferation	4/59	179/18723	0.00244102	0.0153365	0.00907416	ITGB3/HIF1A/CCL2/APLNR	4
BP	GO:0001656	metanephros development	3/59	85/18723	0.00244394	0.0153365	0.00907416	LIF/GPC3/MYC	3
BP	GO:0097006	regulation of plasma lipoprotein particle levels	3/59	85/18723	0.00244394	0.0153365	0.00907416	ABCA1/LDLR/MSR1	3
BP	GO:0030323	respiratory tube development	4/59	181/18723	0.00254105	0.0159046	0.00941027	MMP14/LIF/GPC3/PDPN	4
BP	GO:0042886	amide transport	5/59	301/18723	0.00255892	0.0159634	0.00944503	HIF1A/ABCA1/IL6/AQP9/EDN1	5
BP	GO:0002755	MyD88-dependent toll-like receptor signaling pathway	2/59	24/18723	0.00257687	0.0159634	0.00944503	TLR2/IRAK2	2
BP	GO:0051000	positive regulation of nitric-oxide synthase activity	2/59	24/18723	0.00257687	0.0159634	0.00944503	HIF1A/GCH1	2
BP	GO:0090023	positive regulation of neutrophil chemotaxis	2/59	24/18723	0.00257687	0.0159634	0.00944503	C5AR1/EDN1	2
BP	GO:0001776	leukocyte homeostasis	3/59	87/18723	0.00261107	0.0161339	0.00954592	HIF1A/IL6/CXCL6	3
BP	GO:0050829	defense response to Gram-negative bacterium	3/59	88/18723	0.00269722	0.0166237	0.00983571	SERPINE1/IL6/CXCL6	3
BP	GO:0009914	hormone transport	5/59	306/18723	0.0027472	0.0168886	0.00999249	HIF1A/ADM/LIF/IL6/EDN1	5
BP	GO:0070423	nucleotide-binding oligomerization domain containing signaling pathway	2/59	25/18723	0.00279528	0.0168904	0.00999354	NFKBIA/NOD2	2
BP	GO:0090330	regulation of platelet aggregation	2/59	25/18723	0.00279528	0.0168904	0.00999354	IL6/PDPN	2
BP	GO:0098581	detection of external biotic stimulus	2/59	25/18723	0.00279528	0.0168904	0.00999354	TLR2/NOD2	2
BP	GO:1901623	regulation of lymphocyte chemotaxis	2/59	25/18723	0.00279528	0.0168904	0.00999354	CCL2/CCL7	2
BP	GO:1903055	positive regulation of extracellular matrix organization	2/59	25/18723	0.00279528	0.0168904	0.00999354	IL6/PDPN	2
BP	GO:1904996	positive regulation of leukocyte adhesion to vascular endothelial cell	2/59	25/18723	0.00279528	0.0168904	0.00999354	IL6/ICAM1	2
BP	GO:0008217	regulation of blood pressure	4/59	186/18723	0.00280342	0.0168904	0.00999354	ADM/NAMPT/GCH1/EDN1	4
BP	GO:0071478	cellular response to radiation	4/59	186/18723	0.00280342	0.0168904	0.00999354	NAMPT/TIMP1/CDKN1A/MYC	4
BP	GO:0002440	production of molecular mediator of immune response	5/59	308/18723	0.00282526	0.0169797	0.0100464	IL1R1/IL4R/CD55/IL6/NOD2	5
BP	GO:0034644	cellular response to UV	3/59	90/18723	0.00287474	0.0172342	0.0101969	TIMP1/CDKN1A/MYC	3
BP	GO:0051047	positive regulation of secretion	5/59	310/18723	0.00290492	0.017372	0.0102785	TLR2/HIF1A/IL4R/P2RY2/EDN1	5
BP	GO:0002065	columnar/cuboidal epithelial cell differentiation	3/59	91/18723	0.00296614	0.0176507	0.0104434	HIF1A/CDKN1A/SERPINE1	3
BP	GO:0072080	nephron tubule development	3/59	91/18723	0.00296614	0.0176507	0.0104434	LIF/GPC3/MYC	3
BP	GO:0010875	positive regulation of cholesterol efflux	2/59	26/18723	0.00302211	0.0178328	0.0105511	ABCA1/NFKBIA	2
BP	GO:0035872	nucleotide-binding domain, leucine rich repeat containing receptor signaling pathway	2/59	26/18723	0.00302211	0.0178328	0.0105511	NFKBIA/NOD2	2
BP	GO:1905523	positive regulation of macrophage migration	2/59	26/18723	0.00302211	0.0178328	0.0105511	MMP14/C5AR1	2
BP	GO:0051216	cartilage development	4/59	190/18723	0.00302626	0.0178328	0.0105511	HIF1A/TIMP1/ITGB8/EDN1	4
BP	GO:0007589	body fluid secretion	3/59	93/18723	0.00315426	0.0183631	0.0108649	HIF1A/P2RY2/EDN1	3
BP	GO:0032088	negative regulation of NF-kappaB transcription factor activity	3/59	93/18723	0.00315426	0.0183631	0.0108649	IRAK2/NFKBIA/NOD2	3
BP	GO:0032755	positive regulation of interleukin-6 production	3/59	93/18723	0.00315426	0.0183631	0.0108649	TLR2/IL6/NOD2	3
BP	GO:0060993	kidney morphogenesis	3/59	93/18723	0.00315426	0.0183631	0.0108649	LIF/GPC3/MYC	3
BP	GO:0097306	cellular response to alcohol	3/59	93/18723	0.00315426	0.0183631	0.0108649	ABCA1/CCL7/PTGER4	3
BP	GO:0052547	regulation of peptidase activity	6/59	461/18723	0.00322607	0.0187136	0.0110723	PLAUR/TIMP1/SERPINE1/GPC3/MYC/TNFSF10	6
BP	GO:0061326	renal tubule development	3/59	94/18723	0.00325101	0.0187136	0.0110723	LIF/GPC3/MYC	3
BP	GO:0002825	regulation of T-helper 1 type immune response	2/59	27/18723	0.00325729	0.0187136	0.0110723	IL1R1/IL4R	2
BP	GO:0060142	regulation of syncytium formation by plasma membrane fusion	2/59	27/18723	0.00325729	0.0187136	0.0110723	IL4R/CXCL9	2
BP	GO:0071624	positive regulation of granulocyte chemotaxis	2/59	27/18723	0.00325729	0.0187136	0.0110723	C5AR1/EDN1	2
BP	GO:0002285	lymphocyte activation involved in immune response	4/59	194/18723	0.00326094	0.0187136	0.0110723	IL4R/IL6/PTGER4/ICAM1	4
BP	GO:0023061	signal release	6/59	463/18723	0.00329547	0.0188669	0.011163	HIF1A/ABCA1/ADM/LIF/IL6/EDN1	6
BP	GO:0008593	regulation of Notch signaling pathway	3/59	95/18723	0.00334957	0.0191313	0.0113194	MMP14/NFKBIA/NOD2	3
BP	GO:0033674	positive regulation of kinase activity	6/59	467/18723	0.0034376	0.0195878	0.0115895	ITGB3/CDKN1A/PIK3R5/HBEGF/NOD2/EDN1	6
BP	GO:0002764	immune response-regulating signaling pathway	6/59	468/18723	0.00347384	0.0197478	0.0116841	TLR2/IRAK2/FPR1/NFKBIA/C5AR1/NOD2	6
BP	GO:0002675	positive regulation of acute inflammatory response	2/59	28/18723	0.00350076	0.0198008	0.0117156	OSMR/IL6	2
BP	GO:0090200	positive regulation of release of cytochrome c from mitochondria	2/59	28/18723	0.00350076	0.0198008	0.0117156	PLAUR/TNFSF10	2
BP	GO:0050864	regulation of B cell activation	4/59	198/18723	0.00350776	0.0198008	0.0117156	MMP14/CDKN1A/IL6/NOD2	4
BP	GO:0050863	regulation of T cell activation	5/59	329/18723	0.003745	0.0209427	0.0123912	CCL2/IL4R/CD55/IL6/NOD2	5
BP	GO:0032366	intracellular sterol transport	2/59	29/18723	0.00375249	0.0209427	0.0123912	ABCA1/LDLR	2
BP	GO:0032367	intracellular cholesterol transport	2/59	29/18723	0.00375249	0.0209427	0.0123912	ABCA1/LDLR	2
BP	GO:0033028	myeloid cell apoptotic process	2/59	29/18723	0.00375249	0.0209427	0.0123912	IL6/NOD2	2
BP	GO:0002444	myeloid leukocyte mediated immunity	3/59	99/18723	0.00376207	0.0209427	0.0123912	IL4R/IL6/CXCL6	3
BP	GO:0031341	regulation of cell killing	3/59	99/18723	0.00376207	0.0209427	0.0123912	CD55/CXCL6/ICAM1	3
BP	GO:0060541	respiratory system development	4/59	203/18723	0.00383383	0.0212441	0.0125695	MMP14/LIF/GPC3/PDPN	4
BP	GO:0071214	cellular response to abiotic stimulus	5/59	331/18723	0.00384258	0.0212441	0.0125695	NAMPT/TIMP1/CDKN1A/MYC/PTGER4	5
BP	GO:0104004	cellular response to environmental stimulus	5/59	331/18723	0.00384258	0.0212441	0.0125695	NAMPT/TIMP1/CDKN1A/MYC/PTGER4	5
BP	GO:0046545	development of primary female sexual characteristics	3/59	100/18723	0.00386981	0.0213458	0.0126297	MMP14/ACVR1B/ICAM1	3
BP	GO:0034694	response to prostaglandin	2/59	30/18723	0.00401241	0.0220318	0.0130355	PTGER4/EDN1	2
BP	GO:0036296	response to increased oxygen levels	2/59	30/18723	0.00401241	0.0220318	0.0130355	CDKN1A/PDPN	2
BP	GO:0008016	regulation of heart contraction	4/59	206/18723	0.00403903	0.0221277	0.0130923	ADM/HBEGF/GCH1/EDN1	4
BP	GO:0010522	regulation of calcium ion transport into cytosol	3/59	102/18723	0.00409091	0.0223612	0.0132304	APLNR/CXCL9/CXCL11	3
BP	GO:0002027	regulation of heart rate	3/59	103/18723	0.00420429	0.022826	0.0135055	ADM/GCH1/EDN1	3
BP	GO:0032760	positive regulation of tumor necrosis factor production	3/59	103/18723	0.00420429	0.022826	0.0135055	TLR2/IL6/NOD2	3
BP	GO:0045639	positive regulation of myeloid cell differentiation	3/59	103/18723	0.00420429	0.022826	0.0135055	HIF1A/LIF/ACVR1B	3
BP	GO:0060055	angiogenesis involved in wound healing	2/59	31/18723	0.00428048	0.023084	0.0136581	ITGB3/SERPINE1	2
BP	GO:0070633	transepithelial transport	2/59	31/18723	0.00428048	0.023084	0.0136581	BEST1/EDN1	2
BP	GO:1902042	negative regulation of extrinsic apoptotic signaling pathway via death domain receptors	2/59	31/18723	0.00428048	0.023084	0.0136581	SERPINE1/ICAM1	2
BP	GO:0032963	collagen metabolic process	3/59	104/18723	0.00431957	0.0231913	0.0137216	MMP14/HIF1A/IL6	3
BP	GO:0045621	positive regulation of lymphocyte differentiation	3/59	104/18723	0.00431957	0.0231913	0.0137216	MMP14/IL4R/IL15RA	3
BP	GO:0071887	leukocyte apoptotic process	3/59	106/18723	0.00455585	0.024302	0.0143788	HIF1A/IL6/NOD2	3
BP	GO:0042044	fluid transport	2/59	32/18723	0.00455663	0.024302	0.0143788	AQP9/EDN1	2
BP	GO:1901889	negative regulation of cell junction assembly	2/59	32/18723	0.00455663	0.024302	0.0143788	MMP14/TLR2	2
BP	GO:1903557	positive regulation of tumor necrosis factor superfamily cytokine production	3/59	107/18723	0.00467688	0.0248884	0.0147257	TLR2/IL6/NOD2	3
BP	GO:0043087	regulation of GTPase activity	5/59	348/18723	0.00474723	0.0252073	0.0149144	CCL2/CCL7/CCL20/RGS16/ICAM1	5
BP	GO:0009612	response to mechanical stimulus	4/59	216/18723	0.00477666	0.0253079	0.0149739	MMP14/NFKBIA/PTGER4/EDN1	4
BP	GO:0045648	positive regulation of erythrocyte differentiation	2/59	33/18723	0.00484083	0.0255918	0.0151419	HIF1A/ACVR1B	2
BP	GO:0072009	nephron epithelium development	3/59	109/18723	0.00492474	0.0259785	0.0153707	LIF/GPC3/MYC	3
BP	GO:0097191	extrinsic apoptotic signaling pathway	4/59	219/18723	0.00501449	0.0263943	0.0156167	SERPINE1/ACVR1B/TNFSF10/ICAM1	4
BP	GO:0006066	alcohol metabolic process	5/59	353/18723	0.00503995	0.0264707	0.0156619	ABCA1/SCARF1/LDLR/HRH1/GCH1	5
BP	GO:0002698	negative regulation of immune effector process	3/59	110/18723	0.00505159	0.0264743	0.015664	IL4R/CD55/NOD2	3
BP	GO:0002446	neutrophil mediated immunity	2/59	34/18723	0.00513301	0.0266696	0.0157796	IL6/CXCL6	2
BP	GO:0032770	positive regulation of monooxygenase activity	2/59	34/18723	0.00513301	0.0266696	0.0157796	HIF1A/GCH1	2
BP	GO:0055094	response to lipoprotein particle	2/59	34/18723	0.00513301	0.0266696	0.0157796	ABCA1/LDLR	2
BP	GO:2000352	negative regulation of endothelial cell apoptotic process	2/59	34/18723	0.00513301	0.0266696	0.0157796	SERPINE1/ICAM1	2
BP	GO:0001938	positive regulation of endothelial cell proliferation	3/59	111/18723	0.0051804	0.0268581	0.0158911	ITGB3/HIF1A/APLNR	3
BP	GO:2001233	regulation of apoptotic signaling pathway	5/59	356/18723	0.00522163	0.0270138	0.0159833	HIF1A/PLAUR/SERPINE1/TNFSF10/ICAM1	5
BP	GO:0000302	response to reactive oxygen species	4/59	222/18723	0.00526016	0.027155	0.0160668	HIF1A/IL6/GCH1/EDN1	4
BP	GO:0002526	acute inflammatory response	3/59	112/18723	0.00531119	0.0272438	0.0161193	OSMR/IL6/ICAM1	3
BP	GO:0043406	positive regulation of MAP kinase activity	3/59	112/18723	0.00531119	0.0272438	0.0161193	PIK3R5/NOD2/EDN1	3
BP	GO:0046632	alpha-beta T cell differentiation	3/59	112/18723	0.00531119	0.0272438	0.0161193	IL4R/IL6/PTGER4	3
BP	GO:2001234	negative regulation of apoptotic signaling pathway	4/59	224/18723	0.00542836	0.0276315	0.0163487	HIF1A/PLAUR/SERPINE1/ICAM1	4
BP	GO:0032350	regulation of hormone metabolic process	2/59	35/18723	0.00543313	0.0276315	0.0163487	HIF1A/ADM	2
BP	GO:0045907	positive regulation of vasoconstriction	2/59	35/18723	0.00543313	0.0276315	0.0163487	HRH1/ICAM1	2
BP	GO:2000403	positive regulation of lymphocyte migration	2/59	35/18723	0.00543313	0.0276315	0.0163487	CCL7/CCL20	2
BP	GO:0031623	receptor internalization	3/59	113/18723	0.00544395	0.0276315	0.0163487	ITGB3/ADM/CALCRL	3
BP	GO:0050769	positive regulation of neurogenesis	4/59	225/18723	0.00551379	0.0279273	0.0165237	TLR2/HIF1A/LIF/IL6	4
BP	GO:0046660	female sex differentiation	3/59	114/18723	0.00557869	0.0281969	0.0166832	MMP14/ACVR1B/ICAM1	3
BP	GO:0031589	cell-substrate adhesion	5/59	363/18723	0.00566358	0.0285403	0.0168864	ITGB3/ITGA5/MMP14/SERPINE1/PDPN	5
BP	GO:0045137	development of primary sexual characteristics	4/59	227/18723	0.00568736	0.0285403	0.0168864	MMP14/ACVR1B/TNFSF10/ICAM1	4
BP	GO:0051209	release of sequestered calcium ion into cytosol	3/59	115/18723	0.00571543	0.0285403	0.0168864	APLNR/CXCL9/CXCL11	3
BP	GO:0050767	regulation of neurogenesis	5/59	364/18723	0.00572882	0.0285403	0.0168864	TLR2/HIF1A/LIF/LDLR/IL6	5
BP	GO:0045742	positive regulation of epidermal growth factor receptor signaling pathway	2/59	36/18723	0.00574113	0.0285403	0.0168864	PLAUR/HBEGF	2
BP	GO:0045746	negative regulation of Notch signaling pathway	2/59	36/18723	0.00574113	0.0285403	0.0168864	MMP14/NFKBIA	2
BP	GO:0051385	response to mineralocorticoid	2/59	36/18723	0.00574113	0.0285403	0.0168864	CDKN1A/EDN1	2
BP	GO:0071402	cellular response to lipoprotein particle stimulus	2/59	36/18723	0.00574113	0.0285403	0.0168864	ABCA1/LDLR	2
BP	GO:0051283	negative regulation of sequestering of calcium ion	3/59	116/18723	0.00585417	0.0290425	0.0171835	APLNR/CXCL9/CXCL11	3
BP	GO:0001701	in utero embryonic development	5/59	367/18723	0.00592771	0.029287	0.0173282	HIF1A/ADM/LIF/ACVR1B/EDN1	5
BP	GO:0009615	response to virus	5/59	367/18723	0.00592771	0.029287	0.0173282	TLR2/HIF1A/ITGB8/IL6/CXCL9	5
BP	GO:0014902	myotube differentiation	3/59	117/18723	0.00599492	0.0295586	0.0174889	MMP14/IL4R/CXCL9	3
BP	GO:0051101	regulation of DNA binding	3/59	118/18723	0.00613769	0.0301395	0.0178326	PLAUR/LIF/NFKBIA	3
BP	GO:0051282	regulation of sequestering of calcium ion	3/59	118/18723	0.00613769	0.0301395	0.0178326	APLNR/CXCL9/CXCL11	3
BP	GO:0010038	response to metal ion	5/59	373/18723	0.00634006	0.030831	0.0182417	HIF1A/KCNMB2/ICAM1/AQP9/EDN1	5
BP	GO:0009595	detection of biotic stimulus	2/59	38/18723	0.00638058	0.030831	0.0182417	TLR2/NOD2	2
BP	GO:0032373	positive regulation of sterol transport	2/59	38/18723	0.00638058	0.030831	0.0182417	ABCA1/NFKBIA	2
BP	GO:0032376	positive regulation of cholesterol transport	2/59	38/18723	0.00638058	0.030831	0.0182417	ABCA1/NFKBIA	2
BP	GO:0035886	vascular associated smooth muscle cell differentiation	2/59	38/18723	0.00638058	0.030831	0.0182417	ADM/APLNR	2
BP	GO:0048246	macrophage chemotaxis	2/59	38/18723	0.00638058	0.030831	0.0182417	CCL2/C5AR1	2
BP	GO:0071398	cellular response to fatty acid	2/59	38/18723	0.00638058	0.030831	0.0182417	LDLR/EDN1	2
BP	GO:1901186	positive regulation of ERBB signaling pathway	2/59	38/18723	0.00638058	0.030831	0.0182417	PLAUR/HBEGF	2
BP	GO:0030098	lymphocyte differentiation	5/59	374/18723	0.00641071	0.0309147	0.0182913	MMP14/IL4R/IL15RA/IL6/PTGER4	5
BP	GO:0048762	mesenchymal cell differentiation	4/59	236/18723	0.00651371	0.0313488	0.0185481	HIF1A/IL6/PDPN/EDN1	4
BP	GO:0001704	formation of primary germ layer	3/59	121/18723	0.00657816	0.0315961	0.0186944	ITGB3/ITGA5/MMP14	3
BP	GO:0010463	mesenchymal cell proliferation	2/59	39/18723	0.00671193	0.0320475	0.0189615	GPC3/MYC	2
BP	GO:0071548	response to dexamethasone	2/59	39/18723	0.00671193	0.0320475	0.0189615	ICAM1/EDN1	2
BP	GO:2000516	positive regulation of CD4-positive, alpha-beta T cell activation	2/59	39/18723	0.00671193	0.0320475	0.0189615	IL4R/CD55	2
BP	GO:0051208	sequestering of calcium ion	3/59	122/18723	0.00672907	0.0320659	0.0189724	APLNR/CXCL9/CXCL11	3
BP	GO:0072593	reactive oxygen species metabolic process	4/59	239/18723	0.00680597	0.0323685	0.0191515	HIF1A/CDKN1A/GCH1/EDN1	4
BP	GO:0030168	platelet activation	3/59	123/18723	0.00688203	0.0326019	0.0192896	ITGB3/IL6/PDPN	3
BP	GO:0071482	cellular response to light stimulus	3/59	123/18723	0.00688203	0.0326019	0.0192896	TIMP1/CDKN1A/MYC	3
BP	GO:0060047	heart contraction	4/59	241/18723	0.00700557	0.0330779	0.0195712	ADM/HBEGF/GCH1/EDN1	4
BP	GO:0010543	regulation of platelet activation	2/59	40/18723	0.00705097	0.0330779	0.0195712	IL6/PDPN	2
BP	GO:0045429	positive regulation of nitric oxide biosynthetic process	2/59	40/18723	0.00705097	0.0330779	0.0195712	ICAM1/EDN1	2
BP	GO:0150077	regulation of neuroinflammatory response	2/59	40/18723	0.00705097	0.0330779	0.0195712	LDLR/IL6	2
BP	GO:1904994	regulation of leukocyte adhesion to vascular endothelial cell	2/59	40/18723	0.00705097	0.0330779	0.0195712	IL6/ICAM1	2
BP	GO:0002790	peptide secretion	4/59	242/18723	0.00710682	0.0332753	0.019688	HIF1A/ABCA1/IL6/EDN1	4
BP	GO:0001953	negative regulation of cell-matrix adhesion	2/59	41/18723	0.00739763	0.0342389	0.0202581	MMP14/SERPINE1	2
BP	GO:0002251	organ or tissue specific immune response	2/59	41/18723	0.00739763	0.0342389	0.0202581	IL6/NOD2	2
BP	GO:0032735	positive regulation of interleukin-12 production	2/59	41/18723	0.00739763	0.0342389	0.0202581	TLR2/NOD2	2
BP	GO:0071634	regulation of transforming growth factor beta production	2/59	41/18723	0.00739763	0.0342389	0.0202581	HIF1A/ITGB8	2
BP	GO:1904407	positive regulation of nitric oxide metabolic process	2/59	41/18723	0.00739763	0.0342389	0.0202581	ICAM1/EDN1	2
BP	GO:1905521	regulation of macrophage migration	2/59	41/18723	0.00739763	0.0342389	0.0202581	MMP14/C5AR1	2
BP	GO:0006911	phagocytosis, engulfment	3/59	127/18723	0.00751454	0.0347134	0.0205389	ABCA1/MSR1/MARCO	3
BP	GO:0007520	myoblast fusion	2/59	42/18723	0.00775188	0.0356056	0.0210668	IL4R/CXCL9	2
BP	GO:0045687	positive regulation of glial cell differentiation	2/59	42/18723	0.00775188	0.0356056	0.0210668	TLR2/LIF	2
BP	GO:1904037	positive regulation of epithelial cell apoptotic process	2/59	42/18723	0.00775188	0.0356056	0.0210668	CCL2/IL6	2
BP	GO:0045926	negative regulation of growth	4/59	249/18723	0.00784277	0.0358866	0.021233	HIF1A/CDKN1A/GPC3/ACVR1B	4
BP	GO:0046883	regulation of hormone secretion	4/59	249/18723	0.00784277	0.0358866	0.021233	HIF1A/LIF/IL6/EDN1	4
BP	GO:0042476	odontogenesis	3/59	130/18723	0.00801081	0.0365862	0.021647	ADM/SERPINE1/EDN1	3
BP	GO:0003015	heart process	4/59	251/18723	0.00806192	0.0367502	0.021744	ADM/HBEGF/GCH1/EDN1	4
BP	GO:0032365	intracellular lipid transport	2/59	43/18723	0.00811366	0.0367779	0.0217604	ABCA1/LDLR	2
BP	GO:0042088	T-helper 1 type immune response	2/59	43/18723	0.00811366	0.0367779	0.0217604	IL1R1/IL4R	2
BP	GO:0071604	transforming growth factor beta production	2/59	43/18723	0.00811366	0.0367779	0.0217604	HIF1A/ITGB8	2
BP	GO:0061448	connective tissue development	4/59	252/18723	0.00817299	0.0369774	0.0218784	HIF1A/TIMP1/ITGB8/EDN1	4
BP	GO:0009743	response to carbohydrate	4/59	253/18723	0.00828507	0.0374144	0.022137	HIF1A/NAMPT/CALCRL/ICAM1	4
BP	GO:0002066	columnar/cuboidal epithelial cell development	2/59	44/18723	0.00848293	0.0378132	0.0223729	HIF1A/CDKN1A	2
BP	GO:0008542	visual learning	2/59	44/18723	0.00848293	0.0378132	0.0223729	HIF1A/HRH1	2
BP	GO:0032620	interleukin-17 production	2/59	44/18723	0.00848293	0.0378132	0.0223729	IL6/NOD2	2
BP	GO:0032660	regulation of interleukin-17 production	2/59	44/18723	0.00848293	0.0378132	0.0223729	IL6/NOD2	2
BP	GO:0045124	regulation of bone resorption	2/59	44/18723	0.00848293	0.0378132	0.0223729	ITGB3/IL6	2
BP	GO:0050999	regulation of nitric-oxide synthase activity	2/59	44/18723	0.00848293	0.0378132	0.0223729	HIF1A/GCH1	2
BP	GO:0150076	neuroinflammatory response	2/59	44/18723	0.00848293	0.0378132	0.0223729	LDLR/IL6	2
BP	GO:0007611	learning or memory	4/59	255/18723	0.00851225	0.0378656	0.0224039	TLR2/HIF1A/LDLR/HRH1	4
BP	GO:0010595	positive regulation of endothelial cell migration	3/59	133/18723	0.00852602	0.0378656	0.0224039	ITGB3/HIF1A/EDN1	3
BP	GO:0061041	regulation of wound healing	3/59	134/18723	0.008702	0.0385762	0.0228244	SERPINE1/HBEGF/EDN1	3
BP	GO:0002920	regulation of humoral immune response	2/59	45/18723	0.00885963	0.0389223	0.0230292	CD55/NOD2	2
BP	GO:0035987	endodermal cell differentiation	2/59	45/18723	0.00885963	0.0389223	0.0230292	ITGA5/MMP14	2
BP	GO:0071354	cellular response to interleukin-6	2/59	45/18723	0.00885963	0.0389223	0.0230292	IL6/ICAM1	2
BP	GO:1904646	cellular response to amyloid-beta	2/59	45/18723	0.00885963	0.0389223	0.0230292	NAMPT/ICAM1	2
BP	GO:0031348	negative regulation of defense response	4/59	258/18723	0.00886063	0.0389223	0.0230292	CALCRL/LDLR/PTGER4/NOD2	4
BP	GO:0072073	kidney epithelium development	3/59	136/18723	0.00906034	0.0396554	0.0234629	LIF/GPC3/MYC	3
BP	GO:0099024	plasma membrane invagination	3/59	136/18723	0.00906034	0.0396554	0.0234629	ABCA1/MSR1/MARCO	3
BP	GO:0008203	cholesterol metabolic process	3/59	137/18723	0.00924271	0.0401669	0.0237656	ABCA1/SCARF1/LDLR	3
BP	GO:0050671	positive regulation of lymphocyte proliferation	3/59	137/18723	0.00924271	0.0401669	0.0237656	CDKN1A/CD55/IL6	3
BP	GO:0060976	coronary vasculature development	2/59	46/18723	0.00924371	0.0401669	0.0237656	GPC3/APLNR	2
BP	GO:2000107	negative regulation of leukocyte apoptotic process	2/59	46/18723	0.00924371	0.0401669	0.0237656	HIF1A/NOD2	2
BP	GO:0010466	negative regulation of peptidase activity	4/59	262/18723	0.00933951	0.0405103	0.0239687	PLAUR/TIMP1/SERPINE1/GPC3	4
BP	GO:0032946	positive regulation of mononuclear cell proliferation	3/59	138/18723	0.00942723	0.0408176	0.0241505	CDKN1A/CD55/IL6	3
BP	GO:0015833	peptide transport	4/59	264/18723	0.00958517	0.0413532	0.0244674	HIF1A/ABCA1/IL6/EDN1	4
BP	GO:0032868	response to insulin	4/59	264/18723	0.00958517	0.0413532	0.0244674	TLR2/ADM/TNFSF10/ICAM1	4
BP	GO:0043114	regulation of vascular permeability	2/59	47/18723	0.00963514	0.0414208	0.0245074	ADM/HRH1	2
BP	GO:0045646	regulation of erythrocyte differentiation	2/59	47/18723	0.00963514	0.0414208	0.0245074	HIF1A/ACVR1B	2
BP	GO:0001558	regulation of cell growth	5/59	414/18723	0.009714	0.0416856	0.0246641	MMP14/CDKN1A/ACVR1B/HBEGF/EDN1	5
BP	GO:0008584	male gonad development	3/59	141/18723	0.00999371	0.0425294	0.0251634	MMP14/TNFSF10/ICAM1	3
BP	GO:0002673	regulation of acute inflammatory response	2/59	48/18723	0.0100338	0.0425294	0.0251634	OSMR/IL6	2
BP	GO:0002686	negative regulation of leukocyte migration	2/59	48/18723	0.0100338	0.0425294	0.0251634	CCL2/PTGER4	2
BP	GO:0033628	regulation of cell adhesion mediated by integrin	2/59	48/18723	0.0100338	0.0425294	0.0251634	LIF/SERPINE1	2
BP	GO:0048146	positive regulation of fibroblast proliferation	2/59	48/18723	0.0100338	0.0425294	0.0251634	CDKN1A/MYC	2
BP	GO:0090199	regulation of release of cytochrome c from mitochondria	2/59	48/18723	0.0100338	0.0425294	0.0251634	PLAUR/TNFSF10	2
BP	GO:1903053	regulation of extracellular matrix organization	2/59	48/18723	0.0100338	0.0425294	0.0251634	IL6/PDPN	2
BP	GO:0046546	development of primary male sexual characteristics	3/59	142/18723	0.0101869	0.0429519	0.0254133	MMP14/TNFSF10/ICAM1	3
BP	GO:0072006	nephron development	3/59	142/18723	0.0101869	0.0429519	0.0254133	LIF/GPC3/MYC	3
BP	GO:0097553	calcium ion transmembrane import into cytosol	3/59	142/18723	0.0101869	0.0429519	0.0254133	APLNR/CXCL9/CXCL11	3
BP	GO:0062013	positive regulation of small molecule metabolic process	3/59	143/18723	0.0103822	0.0434872	0.02573	HIF1A/ADM/HRH1	3
BP	GO:0009409	response to cold	2/59	49/18723	0.0104398	0.0434872	0.02573	ADM/NFKBIA	2
BP	GO:0030195	negative regulation of blood coagulation	2/59	49/18723	0.0104398	0.0434872	0.02573	SERPINE1/EDN1	2
BP	GO:0030225	macrophage differentiation	2/59	49/18723	0.0104398	0.0434872	0.02573	TLR2/LIF	2
BP	GO:0043330	response to exogenous dsRNA	2/59	49/18723	0.0104398	0.0434872	0.02573	NFKBIA/NOD2	2
BP	GO:0070741	response to interleukin-6	2/59	49/18723	0.0104398	0.0434872	0.02573	IL6/ICAM1	2
BP	GO:1902041	regulation of extrinsic apoptotic signaling pathway via death domain receptors	2/59	49/18723	0.0104398	0.0434872	0.02573	SERPINE1/ICAM1	2
BP	GO:0007612	learning	3/59	144/18723	0.0105797	0.0438181	0.0259258	TLR2/HIF1A/HRH1	3
BP	GO:0010324	membrane invagination	3/59	144/18723	0.0105797	0.0438181	0.0259258	ABCA1/MSR1/MARCO	3
BP	GO:0010821	regulation of mitochondrion organization	3/59	144/18723	0.0105797	0.0438181	0.0259258	HIF1A/PLAUR/TNFSF10	3
BP	GO:0048872	homeostasis of number of cells	4/59	272/18723	0.0106099	0.0438181	0.0259258	HIF1A/ACVR1B/IL6/CXCL6	4
BP	GO:0051962	positive regulation of nervous system development	4/59	272/18723	0.0106099	0.0438181	0.0259258	TLR2/HIF1A/LIF/IL6	4
BP	GO:0043524	negative regulation of neuron apoptotic process	3/59	145/18723	0.0107793	0.044366	0.02625	HIF1A/CCL2/C5AR1	3
BP	GO:0051961	negative regulation of nervous system development	3/59	145/18723	0.0107793	0.044366	0.02625	TLR2/LDLR/IL6	3
BP	GO:0002639	positive regulation of immunoglobulin production	2/59	50/18723	0.0108529	0.0443667	0.0262504	IL4R/IL6	2
BP	GO:0007632	visual behavior	2/59	50/18723	0.0108529	0.0443667	0.0262504	HIF1A/HRH1	2
BP	GO:1900047	negative regulation of hemostasis	2/59	50/18723	0.0108529	0.0443667	0.0262504	SERPINE1/EDN1	2
BP	GO:1904036	negative regulation of epithelial cell apoptotic process	2/59	50/18723	0.0108529	0.0443667	0.0262504	SERPINE1/ICAM1	2
BP	GO:0002366	leukocyte activation involved in immune response	4/59	275/18723	0.0110118	0.0449401	0.0265897	IL4R/IL6/PTGER4/ICAM1	4
BP	GO:0007548	sex differentiation	4/59	276/18723	0.0111479	0.0454189	0.026873	MMP14/ACVR1B/TNFSF10/ICAM1	4
BP	GO:1902652	secondary alcohol metabolic process	3/59	147/18723	0.0111852	0.0454941	0.0269175	ABCA1/SCARF1/LDLR	3
BP	GO:0010874	regulation of cholesterol efflux	2/59	51/18723	0.0112732	0.0456982	0.0270382	ABCA1/NFKBIA	2
BP	GO:0046850	regulation of bone remodeling	2/59	51/18723	0.0112732	0.0456982	0.0270382	ITGB3/IL6	2
BP	GO:0052548	regulation of endopeptidase activity	5/59	432/18723	0.0115266	0.0466471	0.0275997	PLAUR/TIMP1/SERPINE1/MYC/TNFSF10	5
BP	GO:0002263	cell activation involved in immune response	4/59	279/18723	0.0115628	0.0467088	0.0276362	IL4R/IL6/PTGER4/ICAM1	4
BP	GO:0009411	response to UV	3/59	149/18723	0.0115999	0.0467088	0.0276362	TIMP1/CDKN1A/MYC	3
BP	GO:0045834	positive regulation of lipid metabolic process	3/59	149/18723	0.0115999	0.0467088	0.0276362	ADM/LDLR/NOD2	3
BP	GO:0010718	positive regulation of epithelial to mesenchymal transition	2/59	52/18723	0.0117006	0.046958	0.0277836	IL6/PDPN	2
BP	GO:0072132	mesenchyme morphogenesis	2/59	52/18723	0.0117006	0.046958	0.0277836	APLNR/MYC	2
BP	GO:0070665	positive regulation of leukocyte proliferation	3/59	150/18723	0.0118105	0.0473203	0.027998	CDKN1A/CD55/IL6	3
BP	GO:1903532	positive regulation of secretion by cell	4/59	282/18723	0.0119876	0.0479057	0.0283443	TLR2/HIF1A/IL4R/EDN1	4
BP	GO:2001236	regulation of extrinsic apoptotic signaling pathway	3/59	151/18723	0.0120233	0.0479057	0.0283443	SERPINE1/TNFSF10/ICAM1	3
BP	GO:0051146	striated muscle cell differentiation	4/59	283/18723	0.0121314	0.0479057	0.0283443	MMP14/IL4R/CXCL9/EDN1	4
BP	GO:0001541	ovarian follicle development	2/59	53/18723	0.0121351	0.0479057	0.0283443	MMP14/ICAM1	2
BP	GO:0002707	negative regulation of lymphocyte mediated immunity	2/59	53/18723	0.0121351	0.0479057	0.0283443	CD55/NOD2	2
BP	GO:0008347	glial cell migration	2/59	53/18723	0.0121351	0.0479057	0.0283443	MMP14/CCL2	2
BP	GO:0034381	plasma lipoprotein particle clearance	2/59	53/18723	0.0121351	0.0479057	0.0283443	LDLR/MSR1	2
BP	GO:0045744	negative regulation of G protein-coupled receptor signaling pathway	2/59	53/18723	0.0121351	0.0479057	0.0283443	ADM/APLNR	2
BP	GO:0050819	negative regulation of coagulation	2/59	53/18723	0.0121351	0.0479057	0.0283443	SERPINE1/EDN1	2
BP	GO:0008643	carbohydrate transport	3/59	152/18723	0.0122383	0.0481561	0.0284925	GPC3/AQP9/EDN1	3
BP	GO:0016125	sterol metabolic process	3/59	152/18723	0.0122383	0.0481561	0.0284925	ABCA1/SCARF1/LDLR	3
BP	GO:0048562	embryonic organ morphogenesis	4/59	285/18723	0.0124223	0.0488004	0.0288737	MMP14/HIF1A/APLNR/EDN1	4
BP	GO:0001706	endoderm formation	2/59	54/18723	0.0125765	0.049326	0.0291847	ITGA5/MMP14	2
BP	GO:0022411	cellular component disassembly	5/59	443/18723	0.0127416	0.0498117	0.0294721	MMP14/HIF1A/MYC/IL6/PDPN	5
BP	GO:0051960	regulation of nervous system development	5/59	443/18723	0.0127416	0.0498117	0.0294721	TLR2/HIF1A/LIF/LDLR/IL6	5
CC	GO:0030667	secretory granule membrane	10/61	311/19550	3.95343e-08	4.34878e-06	2.41368e-06	ITGB3/TLR2/PCDH7/PLAUR/FPR1/CD55/OLR1/CLEC5A/SELL/C5AR1	10
CC	GO:0045178	basal part of cell	8/61	276/19550	2.19708e-06	0.000120839	6.70687e-05	ABCA1/LDLR/BEST1/C5AR1/NOD2/PDPN/AQP9/EDN1	8
CC	GO:0098802	plasma membrane signaling receptor complex	8/61	306/19550	4.71163e-06	0.000161876	8.98453e-05	ITGB3/ITGA5/OSMR/TLR2/ITGB8/ACVR1B/CALCRL/IL6	8
CC	GO:0009897	external side of plasma membrane	9/61	421/19550	5.88641e-06	0.000161876	8.98453e-05	OSMR/ABCA1/IL1R1/CD69/LDLR/MSR1/TNFRSF9/CXCL9/ICAM1	9
CC	GO:0016323	basolateral plasma membrane	7/61	231/19550	7.44721e-06	0.000163839	9.09343e-05	ABCA1/LDLR/BEST1/C5AR1/NOD2/PDPN/AQP9	7
CC	GO:0030139	endocytic vesicle	8/61	336/19550	9.33556e-06	0.000171152	9.49934e-05	TLR2/ABCA1/SCARF1/LDLR/MSR1/MARCO/HBEGF/NOD2	8
CC	GO:0009925	basal plasma membrane	7/61	257/19550	1.48918e-05	0.000234014	0.000129883	ABCA1/LDLR/BEST1/C5AR1/NOD2/PDPN/AQP9	7
CC	GO:0030666	endocytic vesicle membrane	6/61	193/19550	3.0284e-05	0.000416405	0.000231115	TLR2/SCARF1/LDLR/MSR1/MARCO/HBEGF	6
CC	GO:0008305	integrin complex	3/61	31/19550	0.000122078	0.00149206	0.000828131	ITGB3/ITGA5/ITGB8	3
CC	GO:0031091	platelet alpha granule	4/61	91/19550	0.000187162	0.00191771	0.00106438	ITGB3/PCDH7/TIMP1/SERPINE1	4
CC	GO:0098636	protein complex involved in cell adhesion	3/61	36/19550	0.000191771	0.00191771	0.00106438	ITGB3/ITGA5/ITGB8	3
CC	GO:0045121	membrane raft	6/61	335/19550	0.000608286	0.00514704	0.00285673	TLR2/ABCA1/CD55/OLR1/ICAM1/PDPN	6
CC	GO:0098857	membrane microdomain	6/61	335/19550	0.000608286	0.00514704	0.00285673	TLR2/ABCA1/CD55/OLR1/ICAM1/PDPN	6
CC	GO:0034362	low-density lipoprotein particle	2/61	13/19550	0.000730622	0.0057406	0.00318617	LDLR/MSR1	2
CC	GO:0031092	platelet alpha granule membrane	2/61	17/19550	0.00126371	0.008688	0.00482205	ITGB3/PCDH7	2
CC	GO:0031527	filopodium membrane	2/61	17/19550	0.00126371	0.008688	0.00482205	ITGB3/PDPN	2
CC	GO:0070820	tertiary granule	4/61	164/19550	0.0017176	0.0111139	0.00616848	FPR1/CD55/OLR1/CLEC5A	4
CC	GO:0005925	focal adhesion	6/61	418/19550	0.00189724	0.011131	0.006178	ITGB3/ITGA5/MMP14/PLAUR/ITGB8/ICAM1	6
CC	GO:0031225	anchored component of membrane	4/61	170/19550	0.00195833	0.011131	0.006178	PLAUR/GPC3/CD55/NOD2	4
CC	GO:0030055	cell-substrate junction	6/61	425/19550	0.00206231	0.011131	0.006178	ITGB3/ITGA5/MMP14/PLAUR/ITGB8/ICAM1	6
CC	GO:0031258	lamellipodium membrane	2/61	22/19550	0.00212502	0.011131	0.006178	ITGB3/PDPN	2
CC	GO:0035579	specific granule membrane	3/61	91/19550	0.002889	0.0139337	0.00773356	PLAUR/OLR1/CLEC5A	3
CC	GO:0005788	endoplasmic reticulum lumen	5/61	313/19550	0.00291342	0.0139337	0.00773356	PLAUR/TIMP1/GPC3/IL6/EDN1	5
CC	GO:0031528	microvillus membrane	2/61	27/19550	0.00319672	0.0146516	0.00813201	ITGB3/PDPN	2
CC	GO:0032587	ruffle membrane	3/61	99/19550	0.00366476	0.016125	0.00894973	ITGB3/ITGA5/PDPN	3
CC	GO:0034358	plasma lipoprotein particle	2/61	36/19550	0.00563527	0.0229585	0.0127425	LDLR/MSR1	2
CC	GO:1990777	lipoprotein particle	2/61	36/19550	0.00563527	0.0229585	0.0127425	LDLR/MSR1	2
CC	GO:0032994	protein-lipid complex	2/61	39/19550	0.00658852	0.0258835	0.014366	LDLR/MSR1	2
CC	GO:0045335	phagocytic vesicle	3/61	137/19550	0.00900985	0.0341753	0.0189681	TLR2/ABCA1/NOD2	3
MF	GO:0005125	cytokine activity	12/61	235/18368	1.4548e-11	3.22965e-09	2.35831e-09	NAMPT/CCL2/LIF/TIMP1/CCL7/CCL20/IL6/CXCL6/TNFSF10/CXCL9/CXCL11/EDN1	12
MF	GO:0005126	cytokine receptor binding	12/61	271/18368	7.64597e-11	8.48703e-09	6.19726e-09	ITGB3/ITGA5/OSMR/CCL2/LIF/CCL7/CCL20/IL6/CXCL6/TNFSF10/CXCL9/CXCL11	12
MF	GO:0048018	receptor ligand activity	14/61	487/18368	5.06973e-10	3.47703e-08	2.53894e-08	ADM/NAMPT/CCL2/LIF/TIMP1/CCL7/CCL20/IL6/CXCL6/HBEGF/TNFSF10/CXCL9/CXCL11/EDN1	14
MF	GO:0030546	signaling receptor activator activity	14/61	495/18368	6.26492e-10	3.47703e-08	2.53894e-08	ADM/NAMPT/CCL2/LIF/TIMP1/CCL7/CCL20/IL6/CXCL6/HBEGF/TNFSF10/CXCL9/CXCL11/EDN1	14
MF	GO:0008009	chemokine activity	6/61	49/18368	1.30446e-08	5.79182e-07	4.22921e-07	CCL2/CCL7/CCL20/CXCL6/CXCL9/CXCL11	6
MF	GO:0001664	G protein-coupled receptor binding	10/61	295/18368	4.29097e-08	1.58766e-06	1.15931e-06	ADM/CCL2/CCL7/CCL20/FPR1/CXCL6/MARCO/CXCL9/CXCL11/EDN1	10
MF	GO:0042379	chemokine receptor binding	6/61	72/18368	1.37381e-07	4.35695e-06	3.18146e-06	CCL2/CCL7/CCL20/CXCL6/CXCL9/CXCL11	6
MF	GO:0001618	virus receptor activity	6/61	76/18368	1.90266e-07	4.56911e-06	3.33638e-06	ITGB3/ITGA5/CD55/CLEC5A/LDLR/ICAM1	6
MF	GO:0038024	cargo receptor activity	6/61	77/18368	2.05816e-07	4.56911e-06	3.33638e-06	ABCA1/SCARF1/OLR1/LDLR/MSR1/MARCO	6
MF	GO:0140272	exogenous protein binding	6/61	77/18368	2.05816e-07	4.56911e-06	3.33638e-06	ITGB3/ITGA5/CD55/CLEC5A/LDLR/ICAM1	6
MF	GO:0071813	lipoprotein particle binding	4/61	31/18368	3.23856e-06	5.99134e-05	4.3749e-05	ABCA1/SCARF1/LDLR/MSR1	4
MF	GO:0071814	protein-lipid complex binding	4/61	31/18368	3.23856e-06	5.99134e-05	4.3749e-05	ABCA1/SCARF1/LDLR/MSR1	4
MF	GO:0002020	protease binding	6/61	135/18368	5.61825e-06	9.59424e-05	7.00575e-05	ITGB3/TIMP1/IL1R1/SERPINE1/LDLR/SELL	6
MF	GO:0140375	immune receptor activity	6/61	144/18368	8.14394e-06	0.00012914	9.42982e-05	OSMR/IL1R1/IL4R/FPR1/IL15RA/C5AR1	6
MF	GO:0005539	glycosaminoglycan binding	7/61	230/18368	1.08188e-05	0.000160118	0.000116919	TLR2/CCL7/SELL/CXCL6/HBEGF/NOD2/CXCL11	7
MF	GO:0005161	platelet-derived growth factor receptor binding	3/61	15/18368	1.54127e-05	0.000213851	0.000156155	ITGB3/ITGA5/IL1R1	3
MF	GO:0030169	low-density lipoprotein particle binding	3/61	17/18368	2.29255e-05	0.000299381	0.000218609	SCARF1/LDLR/MSR1	3
MF	GO:0045236	CXCR chemokine receptor binding	3/61	18/18368	2.74456e-05	0.000338496	0.000247171	CXCL6/CXCL9/CXCL11	3
MF	GO:0038187	pattern recognition receptor activity	3/61	26/18368	8.58092e-05	0.00100261	0.000732112	TLR2/MARCO/NOD2	3
MF	GO:0042277	peptide binding	7/61	321/18368	9.05951e-05	0.00100561	0.000734297	TLR2/NFKBIA/CALCRL/LDLR/MSR1/MARCO/NOD2	7
MF	GO:0019955	cytokine binding	5/61	139/18368	9.77386e-05	0.00103324	0.000754474	ITGB3/OSMR/IL1R1/TNFRSF9/PDPN	5
MF	GO:0070851	growth factor receptor binding	5/61	141/18368	0.000104554	0.00105504	0.000770396	ITGB3/ITGA5/IL1R1/IL6/HBEGF	5
MF	GO:0001540	amyloid-beta binding	4/61	84/18368	0.000174151	0.00168094	0.00122743	TLR2/LDLR/MSR1/MARCO	4
MF	GO:0008201	heparin binding	5/61	166/18368	0.000224394	0.00207565	0.00151565	CCL7/SELL/CXCL6/HBEGF/CXCL11	5
MF	GO:0004896	cytokine receptor activity	4/61	97/18368	0.000302833	0.00268916	0.00196363	OSMR/IL1R1/IL4R/IL15RA	4
MF	GO:0033218	amide binding	7/61	400/18368	0.000349284	0.00298235	0.00217772	TLR2/NFKBIA/CALCRL/LDLR/MSR1/MARCO/NOD2	7
MF	GO:0005044	scavenger receptor activity	3/61	47/18368	0.000509252	0.00418719	0.0030575	SCARF1/MSR1/MARCO	3
MF	GO:0048020	CCR chemokine receptor binding	3/61	48/18368	0.000541922	0.00429667	0.00313745	CCL2/CCL7/CCL20	3
MF	GO:0004875	complement receptor activity	2/61	12/18368	0.000700847	0.00536511	0.00391762	FPR1/C5AR1	2
MF	GO:0005172	vascular endothelial growth factor receptor binding	2/61	14/18368	0.000962195	0.00712025	0.00519923	ITGB3/ITGA5	2
MF	GO:0005041	low-density lipoprotein particle receptor activity	2/61	15/18368	0.00110785	0.00793367	0.00579319	OLR1/LDLR	2
MF	GO:0019838	growth factor binding	4/61	141/18368	0.00123704	0.00824936	0.00602371	ITGB3/OSMR/IL1R1/ACVR1B	4
MF	GO:0050135	NAD(P)+ nucleosidase activity	2/61	16/18368	0.00126342	0.00824936	0.00602371	TLR2/IL1R1	2
MF	GO:0061809	NAD+ nucleotidase, cyclic ADP-ribose generating	2/61	16/18368	0.00126342	0.00824936	0.00602371	TLR2/IL1R1	2
MF	GO:0005178	integrin binding	4/61	144/18368	0.00133702	0.00848051	0.0061925	ITGB3/MMP14/ITGB8/ICAM1	4
MF	GO:0030228	lipoprotein particle receptor activity	2/61	18/18368	0.00160399	0.00962391	0.00702742	OLR1/LDLR	2
MF	GO:0042834	peptidoglycan binding	2/61	18/18368	0.00160399	0.00962391	0.00702742	TLR2/NOD2	2
MF	GO:1901681	sulfur compound binding	5/61	265/18368	0.00185331	0.0108272	0.00790607	CCL7/SELL/CXCL6/HBEGF/CXCL11	5
MF	GO:0008083	growth factor activity	4/61	162/18368	0.00205844	0.0117173	0.00855601	LIF/TIMP1/IL6/HBEGF	4
MF	GO:0003953	NAD+ nucleosidase activity	2/61	28/18368	0.00387912	0.0215291	0.0157207	TLR2/IL1R1	2
MF	GO:0019956	chemokine binding	2/61	33/18368	0.00536105	0.0290281	0.0211965	ITGB3/PDPN	2
MF	GO:0022839	ion gated channel activity	2/61	44/18368	0.00938318	0.0484434	0.0353736	BEST1/KCNMB2	2
MF	GO:0051879	Hsp90 protein binding	2/61	44/18368	0.00938318	0.0484434	0.0353736	HIF1A/NOD2	2
