# Supplementary material for: Analysis of Inflammation-Related Genes in Patients with Stanford Type A Aortic Dissection
Source: J Pers Med. 2023 Jun 13;13(6):990. doi: 10.3390/jpm13060990 (PMC10302091; doi:10.3390/jpm13060990)
Supplement: Supplementary file 1 [file jpm-13-00990-s001.zip › S9_KEGG.xlsx]

## Sheet: 04.KEGG
ID	Description	GeneRatio	BgRatio	pvalue	p.adjust	qvalue	geneID	Count
hsa04060	Cytokine-cytokine receptor interaction	15/54	295/8159	4.01545e-10	6.18379e-08	3.93091e-08	OSMR/CCL2/LIF/CCL7/CCL20/IL1R1/IL4R/ACVR1B/IL15RA/IL6/CXCL6/TNFSF10/TNFRSF9/CXCL9/CXCL11	15
hsa04668	TNF signaling pathway	10/54	112/8159	2.28436e-09	1.75895e-07	1.11813e-07	MMP14/CCL2/LIF/CCL20/NFKBIA/IL6/CXCL6/NOD2/ICAM1/EDN1	10
hsa04061	Viral protein interaction with cytokine and cytokine receptor	8/54	100/8159	2.50905e-07	1.28798e-05	8.18744e-06	CCL2/CCL7/CCL20/IL6/CXCL6/TNFSF10/CXCL9/CXCL11	8
hsa05205	Proteoglycans in cancer	9/54	205/8159	6.68213e-06	0.000257262	0.000163536	ITGB3/ITGA5/TLR2/HIF1A/PLAUR/CDKN1A/GPC3/MYC/HBEGF	9
hsa05417	Lipid and atherosclerosis	9/54	215/8159	9.83655e-06	0.000302966	0.000192589	TLR2/ABCA1/CCL2/NFKBIA/OLR1/LDLR/IL6/TNFSF10/ICAM1	9
hsa05323	Rheumatoid arthritis	6/54	93/8159	3.09991e-05	0.000643911	0.000409322	TLR2/CCL2/CCL20/IL6/CXCL6/ICAM1	6
hsa04657	IL-17 signaling pathway	6/54	94/8159	3.29456e-05	0.000643911	0.000409322	CCL2/CCL7/CCL20/NFKBIA/IL6/CXCL6	6
hsa04062	Chemokine signaling pathway	8/54	192/8159	3.34499e-05	0.000643911	0.000409322	CCL2/CCL7/CCL20/NFKBIA/PIK3R5/CXCL6/CXCL9/CXCL11	8
hsa04640	Hematopoietic cell lineage	6/54	99/8159	4.42079e-05	0.000756447	0.000480858	ITGB3/ITGA5/IL1R1/IL4R/CD55/IL6	6
hsa04066	HIF-1 signaling pathway	6/54	109/8159	7.59534e-05	0.00115875	0.000736595	HIF1A/TIMP1/CDKN1A/SERPINE1/IL6/EDN1	6
hsa04630	JAK-STAT signaling pathway	7/54	162/8159	8.63678e-05	0.00115875	0.000736595	OSMR/LIF/CDKN1A/IL4R/MYC/IL15RA/IL6	7
hsa04151	PI3K-Akt signaling pathway	10/54	354/8159	9.02923e-05	0.00115875	0.000736595	ITGB3/ITGA5/OSMR/TLR2/CDKN1A/IL4R/ITGB8/MYC/PIK3R5/IL6	10
hsa05163	Human cytomegalovirus infection	8/54	225/8159	0.000102875	0.00121867	0.000774687	ITGB3/CCL2/IL1R1/CDKN1A/MYC/NFKBIA/IL6/PTGER4	8
hsa05167	Kaposi sarcoma-associated herpesvirus infection	7/54	194/8159	0.000265067	0.00291574	0.00185348	HIF1A/CDKN1A/MYC/NFKBIA/PIK3R5/IL6/ICAM1	7
hsa05410	Hypertrophic cardiomyopathy	5/54	90/8159	0.000301671	0.00303192	0.00192733	ITGB3/ITGA5/ITGB8/IL6/EDN1	5
hsa05144	Malaria	4/54	50/8159	0.000315005	0.00303192	0.00192733	TLR2/CCL2/IL6/ICAM1	4
hsa04145	Phagosome	6/54	152/8159	0.000467813	0.00419416	0.00266614	ITGB3/ITGA5/TLR2/OLR1/MSR1/MARCO	6
hsa04933	AGE-RAGE signaling pathway in diabetic complications	5/54	100/8159	0.000491582	0.00419416	0.00266614	CCL2/SERPINE1/IL6/ICAM1/EDN1	5
hsa05142	Chagas disease	5/54	102/8159	0.000538436	0.00419416	0.00266614	TLR2/CCL2/SERPINE1/NFKBIA/IL6	5
hsa04080	Neuroactive ligand-receptor interaction	9/54	362/8159	0.000545297	0.00419416	0.00266614	ADM/APLNR/FPR1/CALCRL/C5AR1/P2RY2/PTGER4/HRH1/EDN1	9
hsa04620	Toll-like receptor signaling pathway	5/54	104/8159	0.000588578	0.00419416	0.00266614	TLR2/NFKBIA/IL6/CXCL9/CXCL11	5
hsa05166	Human T-cell leukemia virus 1 infection	7/54	222/8159	0.000599165	0.00419416	0.00266614	IL1R1/CDKN1A/MYC/NFKBIA/IL15RA/IL6/ICAM1	7
hsa04659	Th17 cell differentiation	5/54	108/8159	0.00069931	0.00468234	0.00297647	HIF1A/IL1R1/IL4R/NFKBIA/IL6	5
hsa05321	Inflammatory bowel disease	4/54	65/8159	0.000860589	0.00552211	0.0035103	TLR2/IL4R/IL6/NOD2	4
hsa05169	Epstein-Barr virus infection	6/54	202/8159	0.00205262	0.0126442	0.00803765	TLR2/CDKN1A/MYC/NFKBIA/IL6/ICAM1	6
hsa05418	Fluid shear stress and atherosclerosis	5/54	139/8159	0.00216094	0.0127994	0.00813632	ITGB3/CCL2/IL1R1/ICAM1/EDN1	5
hsa04610	Complement and coagulation cascades	4/54	85/8159	0.00233451	0.0133154	0.00846432	PLAUR/SERPINE1/CD55/C5AR1	4
hsa05219	Bladder cancer	3/54	41/8159	0.00244579	0.0134519	0.00855108	CDKN1A/MYC/HBEGF	3
hsa04750	Inflammatory mediator regulation of TRP channels	4/54	98/8159	0.0039095	0.0207608	0.0131972	IL1R1/P2RY2/PTGER4/HRH1	4
hsa05171	Coronavirus disease - COVID-19	6/54	232/8159	0.00408938	0.0208007	0.0132226	TLR2/CCL2/NFKBIA/IL6/HBEGF/C5AR1	6
hsa05161	Hepatitis B	5/54	162/8159	0.00418716	0.0208007	0.0132226	TLR2/CDKN1A/MYC/NFKBIA/IL6	5
hsa05164	Influenza A	5/54	171/8159	0.00526401	0.025333	0.0161037	CCL2/NFKBIA/IL6/TNFSF10/ICAM1	5
hsa05134	Legionellosis	3/54	57/8159	0.00623174	0.0284441	0.0180814	TLR2/NFKBIA/IL6	3
hsa05145	Toxoplasmosis	4/54	112/8159	0.00627987	0.0284441	0.0180814	TLR2/NFKBIA/PIK3R5/LDLR	4
hsa04621	NOD-like receptor signaling pathway	5/54	184/8159	0.00714805	0.0314514	0.019993	NAMPT/CCL2/NFKBIA/IL6/NOD2	5
hsa04613	Neutrophil extracellular trap formation	5/54	190/8159	0.00815984	0.034906	0.022189	ITGB3/TLR2/FPR1/C5AR1/AQP9	5
hsa04270	Vascular smooth muscle contraction	4/54	134/8159	0.0116706	0.048575	0.0308782	ADM/CALCRL/KCNMB2/EDN1	4
hsa04115	p53 signaling pathway	3/54	73/8159	0.0122998	0.0496757	0.0315779	CD82/CDKN1A/SERPINE1	3
hsa05135	Yersinia infection	4/54	137/8159	0.0125802	0.0496757	0.0315779	ITGA5/CCL2/NFKBIA/IL6	4
hsa05133	Pertussis	3/54	76/8159	0.0137109	0.0514996	0.0327372	ITGA5/IL6/CXCL6	3
hsa05220	Chronic myeloid leukemia	3/54	76/8159	0.0137109	0.0514996	0.0327372	CDKN1A/MYC/NFKBIA	3
hsa05412	Arrhythmogenic right ventricular cardiomyopathy	3/54	77/8159	0.014201	0.0520703	0.0331001	ITGB3/ITGA5/ITGB8	3
hsa04012	ErbB signaling pathway	3/54	85/8159	0.0184797	0.066183	0.0420712	CDKN1A/MYC/HBEGF	3
hsa04218	Cellular senescence	4/54	156/8159	0.0194005	0.0677917	0.0430939	CDKN1A/SERPINE1/MYC/IL6	4
hsa05160	Hepatitis C	4/54	157/8159	0.0198119	0.0677917	0.0430939	CDKN1A/MYC/NFKBIA/LDLR	4
hsa04512	ECM-receptor interaction	3/54	88/8159	0.0202495	0.0677917	0.0430939	ITGB3/ITGA5/ITGB8	3
hsa05235	PD-L1 expression and PD-1 checkpoint pathway in cancer	3/54	89/8159	0.0208595	0.0683483	0.0434477	TLR2/HIF1A/NFKBIA	3
hsa05222	Small cell lung cancer	3/54	92/8159	0.0227503	0.0729904	0.0463986	CDKN1A/MYC/NFKBIA	3
hsa05132	Salmonella infection	5/54	249/8159	0.0238504	0.07384	0.0469386	TLR2/MYC/NFKBIA/IL6/TNFSF10	5
hsa05143	African trypanosomiasis	2/54	37/8159	0.0246991	0.07384	0.0469386	IL6/ICAM1	2
hsa05216	Thyroid cancer	2/54	37/8159	0.0246991	0.07384	0.0469386	CDKN1A/MYC	2
hsa05150	Staphylococcus aureus infection	3/54	96/8159	0.0254125	0.07384	0.0469386	FPR1/C5AR1/ICAM1	3
hsa05414	Dilated cardiomyopathy	3/54	96/8159	0.0254125	0.07384	0.0469386	ITGB3/ITGA5/ITGB8	3
hsa05146	Amoebiasis	3/54	102/8159	0.0297082	0.0847233	0.0538569	TLR2/IL1R1/IL6	3
hsa05152	Tuberculosis	4/54	180/8159	0.0307965	0.0858564	0.0545772	TLR2/IRAK2/IL6/NOD2	4
hsa04064	NF-kappa B signaling pathway	3/54	104/8159	0.0312205	0.0858564	0.0545772	IL1R1/NFKBIA/ICAM1	3
hsa04928	Parathyroid hormone synthesis, secretion and action	3/54	106/8159	0.0327728	0.0885442	0.0562858	MMP14/CDKN1A/HBEGF	3
hsa05130	Pathogenic Escherichia coli infection	4/54	197/8159	0.0408442	0.108267	0.0688232	IL1R1/NFKBIA/IL6/TNFSF10	4
hsa04672	Intestinal immune network for IgA production	2/54	49/8159	0.0414789	0.108267	0.0688232	IL15RA/IL6	2
hsa04979	Cholesterol metabolism	2/54	50/8159	0.0430276	0.110437	0.0702029	ABCA1/LDLR	2
hsa04919	Thyroid hormone signaling pathway	3/54	121/8159	0.0456765	0.115315	0.0733032	ITGB3/HIF1A/MYC	3
hsa04380	Osteoclast differentiation	3/54	128/8159	0.0524442	0.130265	0.0828066	ITGB3/IL1R1/NFKBIA	3
hsa04068	FoxO signaling pathway	3/54	131/8159	0.0554859	0.135138	0.0859045	CDKN1A/IL6/TNFSF10	3
hsa05213	Endometrial cancer	2/54	58/8159	0.0561612	0.135138	0.0859045	CDKN1A/MYC	2
hsa05416	Viral myocarditis	2/54	60/8159	0.0596395	0.1413	0.0898214	CD55/ICAM1	2
hsa04371	Apelin signaling pathway	3/54	139/8159	0.0640019	0.147109	0.0935141	SERPINE1/APLNR/PIK3R5	3
hsa05162	Measles	3/54	139/8159	0.0640019	0.147109	0.0935141	TLR2/NFKBIA/IL6	3
hsa04623	Cytosolic DNA-sensing pathway	2/54	63/8159	0.0649928	0.14719	0.0935654	NFKBIA/IL6	2
hsa05165	Human papillomavirus infection	5/54	331/8159	0.0668161	0.148157	0.0941802	ITGB3/ITGA5/CDKN1A/ITGB8/PTGER4	5
hsa04936	Alcoholic liver disease	3/54	142/8159	0.0673439	0.148157	0.0941802	NFKBIA/IL6/C5AR1	3
hsa04550	Signaling pathways regulating pluripotency of stem cells	3/54	143/8159	0.0684755	0.148524	0.094414	LIF/ACVR1B/MYC	3
hsa04924	Renin secretion	2/54	69/8159	0.0761587	0.160316	0.101909	PTGER4/EDN1	2
hsa05211	Renal cell carcinoma	2/54	69/8159	0.0761587	0.160316	0.101909	HIF1A/CDKN1A	2
hsa05120	Epithelial cell signaling in Helicobacter pylori infection	2/54	70/8159	0.0780758	0.160316	0.101909	NFKBIA/HBEGF	2
hsa05230	Central carbon metabolism in cancer	2/54	70/8159	0.0780758	0.160316	0.101909	HIF1A/MYC	2
hsa04514	Cell adhesion molecules	3/54	157/8159	0.0852156	0.172674	0.109765	ITGB8/SELL/ICAM1	3
hsa05140	Leishmaniasis	2/54	77/8159	0.0919082	0.183816	0.116848	TLR2/NFKBIA	2
hsa05168	Herpes simplex virus 1 infection	6/54	495/8159	0.107084	0.211423	0.134397	ITGB3/ITGA5/TLR2/CCL2/NFKBIA/IL6	6
hsa05210	Colorectal cancer	2/54	86/8159	0.110646	0.21569	0.13711	CDKN1A/MYC	2
hsa04976	Bile secretion	2/54	89/8159	0.117102	0.225422	0.143296	LDLR/AQP9	2
hsa04658	Th1 and Th2 cell differentiation	2/54	92/8159	0.123652	0.235092	0.149443	IL4R/NFKBIA	2
hsa04912	GnRH signaling pathway	2/54	93/8159	0.125856	0.236363	0.150251	MMP14/HBEGF	2
hsa04350	TGF-beta signaling pathway	2/54	94/8159	0.128069	0.237621	0.151051	ACVR1B/MYC	2
hsa05215	Prostate cancer	2/54	97/8159	0.134763	0.244856	0.15565	CDKN1A/NFKBIA	2
hsa05202	Transcriptional misregulation in cancer	3/54	193/8159	0.135148	0.244856	0.15565	CDKN1A/MYC/IL6	3
hsa01522	Endocrine resistance	2/54	98/8159	0.137012	0.245347	0.155962	CDKN1A/HBEGF	2
hsa04510	Focal adhesion	3/54	201/8159	0.147399	0.259464	0.164936	ITGB3/ITGA5/ITGB8	3
hsa05206	MicroRNAs in cancer	4/54	310/8159	0.148265	0.259464	0.164936	ITGB3/ITGA5/CDKN1A/MYC	4
hsa04625	C-type lectin receptor signaling pathway	2/54	104/8159	0.150679	0.260725	0.165738	NFKBIA/IL6	2
hsa00790	Folate biosynthesis	1/54	26/8159	0.158793	0.270666	0.172057	GCH1	1
hsa04931	Insulin resistance	2/54	108/8159	0.159939	0.270666	0.172057	NFKBIA/IL6	2
hsa04810	Regulation of actin cytoskeleton	3/54	218/8159	0.174575	0.292223	0.18576	ITGB3/ITGA5/ITGB8	3
hsa01523	Antifolate resistance	1/54	30/8159	0.180917	0.299583	0.190439	IL6	1
hsa04722	Neurotrophin signaling pathway	2/54	119/8159	0.185913	0.304582	0.193617	IRAK2/NFKBIA	2
hsa04611	Platelet activation	2/54	124/8159	0.19792	0.320839	0.203951	ITGB3/PIK3R5	2
hsa04110	Cell cycle	2/54	126/8159	0.202751	0.325246	0.206753	CDKN1A/MYC	2
hsa04926	Relaxin signaling pathway	2/54	129/8159	0.210023	0.333439	0.211961	NFKBIA/EDN1	2
hsa00760	Nicotinate and nicotinamide metabolism	1/54	36/8159	0.213036	0.33427	0.212489	NAMPT	1
hsa04650	Natural killer cell mediated cytotoxicity	2/54	131/8159	0.214888	0.33427	0.212489	TNFSF10/ICAM1	2
hsa05131	Shigellosis	3/54	247/8159	0.223815	0.344676	0.219103	ITGA5/IL1R1/NFKBIA	3
hsa04210	Apoptosis	2/54	136/8159	0.227096	0.346265	0.220113	NFKBIA/TNFSF10	2
hsa05332	Graft-versus-host disease	1/54	42/8159	0.243917	0.368267	0.2341	IL6	1
hsa04975	Fat digestion and absorption	1/54	43/8159	0.248947	0.372213	0.236608	ABCA1	1
hsa05224	Breast cancer	2/54	147/8159	0.254119	0.376292	0.239201	CDKN1A/MYC	2
hsa02010	ABC transporters	1/54	45/8159	0.258909	0.376352	0.23924	ABCA1	1
hsa05226	Gastric cancer	2/54	149/8159	0.259048	0.376352	0.23924	CDKN1A/MYC	2
hsa04921	Oxytocin signaling pathway	2/54	154/8159	0.271376	0.390478	0.248219	CDKN1A/PIK3R5	2
hsa04934	Cushing syndrome	2/54	155/8159	0.273842	0.390478	0.248219	CDKN1A/LDLR	2
hsa04390	Hippo signaling pathway	2/54	157/8159	0.278773	0.393863	0.250371	SERPINE1/MYC	2
hsa04913	Ovarian steroidogenesis	1/54	51/8159	0.288022	0.403231	0.256326	LDLR	1
hsa04022	cGMP-PKG signaling pathway	2/54	167/8159	0.303396	0.420548	0.267334	PIK3R5/KCNMB2	2
hsa05225	Hepatocellular carcinoma	2/54	168/8159	0.305853	0.420548	0.267334	CDKN1A/MYC	2
hsa05217	Basal cell carcinoma	1/54	63/8159	0.342922	0.467344	0.297082	CDKN1A	1
hsa04927	Cortisol synthesis and secretion	1/54	65/8159	0.351658	0.475047	0.301978	LDLR	1
hsa05221	Acute myeloid leukemia	1/54	67/8159	0.360281	0.482463	0.306692	MYC	1
hsa04920	Adipocytokine signaling pathway	1/54	69/8159	0.368791	0.4889	0.310784	NFKBIA	1
hsa04622	RIG-I-like receptor signaling pathway	1/54	70/8159	0.373004	0.4889	0.310784	NFKBIA	1
hsa04137	Mitophagy - animal	1/54	72/8159	0.381348	0.4889	0.310784	HIF1A	1
hsa05218	Melanoma	1/54	72/8159	0.381348	0.4889	0.310784	CDKN1A	1
hsa05223	Non-small cell lung cancer	1/54	72/8159	0.381348	0.4889	0.310784	CDKN1A	1
hsa01524	Platinum drug resistance	1/54	73/8159	0.385479	0.4889	0.310784	CDKN1A	1
hsa05203	Viral carcinogenesis	2/54	204/8159	0.392772	0.4889	0.310784	CDKN1A/NFKBIA	2
hsa03320	PPAR signaling pathway	1/54	75/8159	0.39366	0.4889	0.310784	OLR1	1
hsa05214	Glioma	1/54	75/8159	0.39366	0.4889	0.310784	CDKN1A	1
hsa05212	Pancreatic cancer	1/54	76/8159	0.39771	0.489979	0.31147	CDKN1A	1
hsa05100	Bacterial invasion of epithelial cells	1/54	77/8159	0.401734	0.491008	0.312124	ITGA5	1
hsa04015	Rap1 signaling pathway	2/54	210/8159	0.406847	0.491255	0.312281	ITGB3/FPR1	2
hsa01521	EGFR tyrosine kinase inhibitor resistance	1/54	79/8159	0.409702	0.491255	0.312281	IL6	1
hsa05170	Human immunodeficiency virus 1 infection	2/54	212/8159	0.411506	0.491255	0.312281	TLR2/NFKBIA	2
hsa04662	B cell receptor signaling pathway	1/54	82/8159	0.42146	0.499268	0.317375	NFKBIA	1
hsa04024	cAMP signaling pathway	2/54	221/8159	0.432253	0.505784	0.321517	NFKBIA/EDN1	2
hsa04911	Insulin secretion	1/54	86/8159	0.43678	0.505784	0.321517	KCNMB2	1
hsa05208	Chemical carcinogenesis - reactive oxygen species	2/54	223/8159	0.436814	0.505784	0.321517	HIF1A/NFKBIA	2
hsa04925	Aldosterone synthesis and secretion	1/54	98/8159	0.48039	0.548001	0.348353	LDLR	1
hsa05231	Choline metabolism in cancer	1/54	98/8159	0.48039	0.548001	0.348353	HIF1A	1
hsa04916	Melanogenesis	1/54	101/8159	0.490764	0.555718	0.353259	EDN1	1
hsa04660	T cell receptor signaling pathway	1/54	104/8159	0.500935	0.563095	0.357948	NFKBIA	1
hsa04725	Cholinergic synapse	1/54	113/8159	0.530265	0.590981	0.375675	PIK3R5	1
hsa04670	Leukocyte transendothelial migration	1/54	114/8159	0.533418	0.590981	0.375675	ICAM1	1
hsa04010	MAPK signaling pathway	2/54	294/8159	0.584814	0.643295	0.40893	IL1R1/MYC	2
hsa04915	Estrogen signaling pathway	1/54	138/8159	0.603147	0.658757	0.418759	HBEGF	1
hsa04140	Autophagy - animal	1/54	141/8159	0.61111	0.662753	0.421299	HIF1A	1
hsa04072	Phospholipase D signaling pathway	1/54	148/8159	0.629084	0.677475	0.430657	PIK3R5	1
hsa04261	Adrenergic signaling in cardiomyocytes	1/54	150/8159	0.634068	0.6781	0.431055	PIK3R5	1
hsa01240	Biosynthesis of cofactors	1/54	153/8159	0.641421	0.681233	0.433046	GCH1	1
hsa04932	Non-alcoholic fatty liver disease	1/54	155/8159	0.646242	0.681652	0.433313	IL6	1
hsa04217	Necroptosis	1/54	159/8159	0.655694	0.686918	0.43666	TNFSF10	1
hsa04310	Wnt signaling pathway	1/54	170/8159	0.680428	0.708013	0.45007	MYC	1
hsa05207	Chemical carcinogenesis - receptor activation	1/54	212/8159	0.759819	0.785317	0.49921	MYC	1
hsa04020	Calcium signaling pathway	1/54	240/8159	0.801626	0.823002	0.523166	HRH1	1
hsa04144	Endocytosis	1/54	251/8159	0.816017	0.83223	0.529032	LDLR	1
hsa05020	Prion disease	1/54	273/8159	0.841794	0.85287	0.542153	IL6	1
hsa05010	Alzheimer disease	1/54	384/8159	0.926608	0.932664	0.592876	IL6	1
hsa05022	Pathways of neurodegeneration - multiple diseases	1/54	476/8159	0.961494	0.961494	0.611203	IL6	1
